# Supplementary material for: Mapping of pituitary stress-induced gene regulation connects Nrcam to negative emotions
Source: iScience. 2022 Aug 17;25(9):104953. doi: 10.1016/j.isci.2022.104953 (PMC9437855; doi:10.1016/j.isci.2022.104953)
Supplement: Data S1. seq_RNA_bisulfite, related to Figures 1–3 — DE-Ts and DMRs for 10 stressed vs. 10 control rats. [file mmc2.xlsx]

## Sheet: RNA-seq
Ensembl_Transcript_ID_Version	Ensembl_Gene_ID	Gene_name	Transcript_biotype	pval	qval	b	se_b	mean_obs	var_obs	tech_var	sigma_sq	smooth_sigma_sq	final_sigma_sq	Con_1	Con_10	Con_2	Con_3	Con_4	Con_5	Con_6	Con_7	Con_8	Con_9	Trt_1	Trt_10	Trt_2	Trt_3	Trt_4	Trt_5	Trt_6	Trt_7	Trt_8	Trt_9
ENSRNOT00000023150.7	ENSRNOG00000038436	RGD1307100	retained_intron	2.92023e-13	5.97624e-09	0.546064	0.0748236	5.38691	0.10499	0.0123422	0.0156507	0.0105197	0.0156507	131.383	147.512	189.155	158.939	190.87	161.307	199.918	188.633	135.663	171.13	414.532	263.561	274.157	256.457	271.689	366.37	296.862	224.904	245.927	298.068
ENSRNOT00000089615.1	ENSRNOG00000012240	Supt6h	protein_coding	1.3875e-12	1.41976e-08	-0.277747	0.0392004	7.51058	0.0272403	0.00446607	0.00285893	0.0032173	0.0032173	2154.82	1823.64	2252.27	2182.99	2304.21	2064.38	2074.15	2107.9	1995.65	2070.13	1469.79	1727.22	1545.4	1504.79	1585.94	1432.92	1593.8	1521.37	1552.28	2043
ENSRNOT00000006341.7	ENSRNOG00000004680	Kif5c	protein_coding	2.31975e-10	1.35407e-06	-0.285836	0.045095	7.01229	0.0311331	0.0016673	0.00850047	0.0040056	0.00850047	1288.94	1454.43	1434.18	1088.91	1410.13	1146.23	1176.96	1305.82	1324.99	1227.63	797.258	1057.56	940.339	1026.4	962.129	947.425	870.116	907.249	1009.49	1146.45
ENSRNOT00000038395.4	ENSRNOG00000021725	Unc119b	protein_coding	3.02779e-10	1.35407e-06	-0.157182	0.0249601	8.26048	0.00945275	0.000292701	0.00282233	0.00254297	0.00282233	4212.47	4128.57	4785.41	3842.83	4442.49	4068.58	4103.42	4317.1	4060.13	3951.37	3173.24	3619.95	3702.13	3672.89	3695.94	3534.08	3599.08	3750.38	3477.26	3562.13
ENSRNOT00000082598.1	ENSRNOG00000006180	Pum2	protein_coding	3.96992e-10	1.35407e-06	-0.270852	0.0433002	6.56853	0.0281866	0.00303954	0.006335	0.00504528	0.006335	759.96	827.128	883.88	839.208	936.086	766.327	780.993	818.741	781.338	774.932	624.207	629.525	690.501	702.038	619.436	515.53	648.861	498.304	621.857	704.14
ENSRNOT00000092756.1	ENSRNOG00000010702	Ube3c	protein_coding	3.46355e-10	1.35407e-06	-0.209926	0.0334466	7.13712	0.0167232	0.00181802	0.00359284	0.00377534	0.00377534	1430.89	1224.97	1497.1	1250.83	1484.54	1414.16	1288.58	1488.82	1466.89	1454.79	1048.06	1284.61	1154.78	1139.28	1139.38	1031.22	1226.89	1171.43	1071.74	1077.57
ENSRNOT00000088246.1	ENSRNOG00000014289	Arpc2	protein_coding	1.08584e-09	3.17455e-06	-4.34592	0.712884	1.70286	5.43994	2.15651	-1.66075	0.384506	0.384506	14.0528	67.1576	93.0574	25.9607	64.5483	37.4449	162.87	57.7457	22.2606	51.6802	4.00199	0	0.00950105	1.82885e-05	0	0	1.77151e-07	0.00697822	2.42498e-05	0
ENSRNOT00000027271.6	ENSRNOG00000019977	Ptprf	protein_coding	1.67318e-09	4.08962e-06	-0.354401	0.0588049	7.0861	0.0494326	0.00590022	0.0113898	0.00386653	0.0113898	1389.44	1301.18	1470.24	1361.45	1387.16	1310.29	1530.04	1536.4	1500.57	1503.36	904.296	1249.87	1024.98	924.508	1042.02	666.695	1030.35	1172.07	984.825	1137.27
ENSRNOT00000043704.5	ENSRNOG00000033473	Rpl36	protein_coding	1.79851e-09	4.08962e-06	0.176629	0.0293647	7.40707	0.0122945	0.000607472	0.00370395	0.00335408	0.00370395	1399.81	1664.34	1496.49	1584.25	1531.03	1554.27	1497.22	1460.19	1462.5	1445.49	2069.05	1639.28	1828.19	1820.94	1846.42	1903.77	1681.09	1781.21	1883.97	1587.73
ENSRNOT00000003696.6	ENSRNOG00000002755	Pafah1b1	protein_coding	2.13842e-09	4.15615e-06	-0.151295	0.0252708	8.22238	0.00726722	0.000627263	0.000685345	0.00256581	0.00256581	4113.19	4093.41	4005.08	4157.26	4141.33	3681.68	3918.98	4026.53	4120.02	3921.61	3317.86	3586.68	3409.93	3504.97	3572.66	3478.15	3542.73	3531.9	3366.61	3223.46
ENSRNOT00000073950.3	ENSRNOG00000006178	Dync1h1	protein_coding	2.23394e-09	4.15615e-06	0.131997	0.0220737	8.90248	0.00653501	0.000130591	0.0019277	0.00230566	0.00230566	6854.8	7365.3	7094.79	6580.65	6798.75	6799.91	7150.19	7246.12	6674.85	6307.31	7730.95	7625.58	8696.42	7899.48	7410.92	7723.83	7625.12	7951.49	7961.25	7952.49
ENSRNOT00000085062.1	ENSRNOG00000054121	AABR07061178.1	protein_coding	2.93715e-09	5.00907e-06	-0.237677	0.0400461	6.25657	0.0194379	0.00198488	0.00284116	0.00603357	0.00603357	492.399	630.136	581.221	604.223	600.366	617.45	555.402	582.023	582.064	636.066	435.633	487.639	484.439	486.96	469.658	475.155	458.544	404.498	437.485	493.503
ENSRNOT00000025070.5	ENSRNOG00000018507	Gfpt1	protein_coding	5.11206e-09	7.52191e-06	-0.286003	0.048944	6.54426	0.0328729	0.00278714	0.00919042	0.00511358	0.00919042	794.889	803.112	930.729	656.471	892.689	755.24	711.417	799.71	828.504	883.93	492.515	664.951	588.791	617.032	549.396	557.604	687.558	565.84	626.09	705.257
ENSRNOT00000048880.2	ENSRNOG00000006426	Syt1	protein_coding	5.1457e-09	7.52191e-06	-0.217031	0.0371477	6.64309	0.0166553	0.00205613	0.00244035	0.00484364	0.00484364	774.431	997.167	877.375	813.481	848.418	793.336	836.16	939.425	867.208	825.427	664.089	720.339	715.6	619.001	681.777	662.707	681.846	674.559	753.6	716.471
ENSRNOT00000065112.2	ENSRNOG00000008298	Dock7	protein_coding	6.51309e-09	8.88603e-06	0.413865	0.071319	5.5694	0.0691684	0.0104108	0.0150212	0.00930817	0.0150212	190.962	257.806	187.525	219.619	203.887	240.073	245.812	246.514	239.953	131.594	395.356	285.015	312.638	310.342	293.175	337.582	295.853	337.314	312.745	355.625
ENSRNOT00000034495.4	ENSRNOG00000027079	Impad1	protein_coding	1.63601e-08	1.86006e-05	-3.62767	0.642445	1.40973	4.85864	1.496	-0.0229816	0.567685	0.567685	60.2015	34.9784	40.7203	54.4213	8.29849	39.111	39.1914	46.077	63.1319	0	0	0.0855875	0	0	7.18498	0	0	4.04176e-08	0	0
ENSRNOT00000037043.3	ENSRNOG00000028690	LOC100362366	protein_coding	1.62728e-08	1.86006e-05	0.320813	0.0568055	6.96997	0.0423696	0.000957194	0.0151771	0.0040893	0.0151771	808.965	952.884	888.948	951.245	991.202	940.743	944.81	871.491	921.836	807.492	1442.03	1037.75	1243.24	1422.2	1372.55	1357.36	1204.51	1205.05	1476.55	873.392
ENSRNOT00000083088.2	ENSRNOG00000004067	Nrcam	protein_coding	1.53504e-08	1.86006e-05	-4.10339	0.725287	1.76835	6.92277	2.0509	0.579308	0.352282	0.579308	68.4171	5.96176	341.268	67.0401	229.265	50.9294	0.0143631	96.6574	115.827	54.6229	0	0.000678065	0.00374421	6.08229e-07	9.48186e-06	0.00776567	3.7442e-06	2.68364e-05	0	28.8871
ENSRNOT00000046035.4	ENSRNOG00000032204	Uqcrb	protein_coding	2.15235e-08	2.31831e-05	0.413082	0.0737741	5.11457	0.0706853	0.00650071	0.0207124	0.0126456	0.0207124	138.045	137.551	137.512	132.671	139.983	142.352	136.785	141.193	125.283	119.242	265.088	128.067	232.585	246.64	209.427	246.761	212.793	192.339	198.917	153.084
ENSRNOT00000027318.5	ENSRNOG00000020159	Dalrd3	protein_coding	2.65315e-08	2.71484e-05	0.15119	0.0271782	7.55123	0.00833161	0.000526322	0.00191863	0.00316694	0.00316694	1779.72	1877.02	1762.1	1753.11	1652.68	1753.44	1868.98	1733.02	1796.05	1677.1	2125.28	1889.89	1994.23	2241.63	2138.46	2015.65	2183.63	1986.77	2070.5	1904.13
ENSRNOT00000073131.2	ENSRNOG00000049067	Igip	protein_coding	3.77981e-08	3.68351e-05	0.348821	0.0634122	5.04778	0.0361685	0.00688842	-0.00250936	0.0132171	0.0132171	120.15	149.167	124.201	121.997	126.099	138.876	132.743	127.888	133.322	130.669	192.216	190.019	186.247	181.487	189.292	196.433	163.634	164.796	188.05	199.982
ENSRNOT00000024752.4	ENSRNOG00000018305	St8sia3	protein_coding	4.75862e-08	4.4243e-05	-0.182798	0.0334789	6.7989	0.0118496	0.00114495	0.00208099	0.00445923	0.00445923	948.324	1050.86	996.517	926.987	951.882	962.143	911.282	1028.33	1099.09	962.199	800.759	930.635	790.558	825.676	767.882	823.779	846.828	779.033	826.253	799.926
ENSRNOT00000047287.2	ENSRNOG00000001299	Sun1	protein_coding	5.09678e-08	4.4243e-05	-0.258351	0.0474222	6.32534	0.025396	0.00545057	0.0028159	0.00579374	0.00579374	740.422	624.724	694.999	596.474	609.985	649.769	567.434	661.434	680.792	549.437	497.209	583.031	483.066	480.316	511.496	407.173	509.4	467.959	493.966	487.295
ENSRNOT00000079513.1	ENSRNOG00000009956	Wnk1	protein_coding	5.18852e-08	4.4243e-05	-0.43276	0.0794824	5.33768	0.0761059	0.0207119	0.00759964	0.0108754	0.0108754	225.811	260.752	289.531	245.709	263.139	237.289	241.442	343.25	274.848	217.495	120.917	206.248	238.101	178.056	161.279	145.655	154.29	172.903	138.171	184.792
ENSRNOT00000036232.6	ENSRNOG00000026432	Syt7	protein_coding	5.83176e-08	4.77388e-05	-0.148714	0.0274183	7.67601	0.00851014	0.000735408	0.00210424	0.00302341	0.00302341	2479.65	2285.1	2151.66	2432.34	2356.8	2227.25	2134.94	2381.78	2461.66	2337.71	1897.52	2148.04	2188.6	1993.66	1857.44	1955.71	1934.42	2004.66	1962.88	2092.84
ENSRNOT00000014023.5	ENSRNOG00000010517	Fam126a	protein_coding	6.71713e-08	5.09133e-05	-0.265261	0.0491353	6.16999	0.0299527	0.00227375	0.00979765	0.00635552	0.00979765	608.747	558.296	520.928	558.944	643.957	453.935	472.611	516.095	642.207	514.919	378.444	412.452	484.891	433.246	435.007	491.97	405.902	389.963	363.528	406.026
ENSRNOT00000086238.1	ENSRNOG00000018450	Slc25a22	protein_coding	6.50999e-08	5.09133e-05	-0.281692	0.0521248	6.17779	0.0334218	0.00725936	0.00597741	0.00632559	0.00632559	585.124	558.546	609.271	528.788	548.546	553.302	467.178	664.658	530.316	520.428	312.033	484.29	425.517	481.377	425.876	474.764	404.34	377.19	406.673	420.583
ENSRNOT00000080188.1	ENSRNOG00000036698	Nploc4	protein_coding	1.06898e-07	7.81307e-05	-3.63747	0.684432	2.37618	5.70086	1.67658	0.665653	0.156424	0.665653	119.534	46.0562	71.5009	160.936	101.992	34.6569	69.5077	91.4564	89.86	11.6413	0	1.22319e-06	22.8326	0	63.8253	0	0	0	0	21.9804
ENSRNOT00000044081.5	ENSRNOG00000006997	App	protein_coding	1.40818e-07	9.93741e-05	-0.124947	0.0237354	8.71892	0.00651573	0.000470164	0.00207092	0.00234669	0.00234669	6471.43	6561.98	6657.73	6420.44	6380.75	6228.41	6419.98	6303.66	6614.94	7094.8	5225.63	6162.59	5664.67	6115.18	5694.29	5856.4	5592.24	5944.93	5204.74	6100.92
ENSRNOT00000076956.2	ENSRNOG00000037919	Chic1	protein_coding	1.50563e-07	0.000102709	-0.208738	0.0397455	6.30693	0.0168207	0.00204195	0.00360997	0.00585658	0.00585658	602.894	604.318	673.01	569.641	624.417	573.489	597.749	593.767	644.932	604.749	400.29	483.06	501.281	546.206	484.837	459.228	535.276	531.264	480.357	532.209
ENSRNOT00000050733.6	ENSRNOG00000001098	Pds5b	protein_coding	2.01972e-07	0.000124157	-0.436611	0.0840039	5.48852	0.0805846	0.0254587	0.00665012	0.00982457	0.00982457	316.389	334.316	330.483	247.779	262.489	264.629	353.049	339.499	276.971	299.724	141.179	242.968	170.914	202.148	210.64	186.9	143.345	245.393	266.213	172.365
ENSRNOT00000072215.2	ENSRNOG00000047708	Gstz1	protein_coding	1.97435e-07	0.000124157	0.19929	0.0383123	6.47773	0.0174046	0.00197705	0.00536209	0.00530773	0.00536209	531.294	542.404	562.114	635.589	560.232	718.18	574.658	605.66	594.952	578.891	739.898	721.511	586.25	697.567	743.791	687.724	784.687	709.716	782.953	749.355
ENSRNOT00000072411.2	ENSRNOG00000009037	Sulf1	protein_coding	2.06272e-07	0.000124157	0.216736	0.0417314	6.4459	0.0197359	0.00330318	0.0044807	0.00540437	0.00540437	498.461	569.805	528.868	558.671	647.042	617.655	507.403	588.373	538.882	613.284	788.526	788.089	696.067	703.224	640.05	794.36	672.801	628.527	680.662	650.452
ENSRNOT00000085175.1	ENSRNOG00000004290	Grb10	protein_coding	2.00687e-07	0.000124157	-0.304691	0.0586091	6.50791	0.0407018	0.00392916	0.013246	0.00521838	0.013246	871.327	820.346	865.274	671.03	917.049	635.161	790.463	830.414	814.328	647.102	459.155	562.578	597.367	568.061	482.325	569.789	638.874	569.186	631.082	716.9
ENSRNOT00000002700.6	ENSRNOG00000001971	Bbx	protein_coding	2.50776e-07	0.000142559	-0.300194	0.0582096	5.75318	0.0366985	0.00869019	0.00501481	0.00825161	0.00825161	347.158	305.475	369.883	350.745	387.952	383.51	415.59	382.385	408.45	322.28	226.553	243.706	311.203	298.221	256.03	248.011	343.842	296.848	256.735	248.343
ENSRNOT00000089501.1	ENSRNOG00000010633	Acsl1	protein_coding	2.44236e-07	0.000142559	-0.268829	0.0520777	6.68826	0.0318649	0.00317762	0.0103828	0.00472722	0.0103828	914.173	841.347	1194.71	744.941	983.406	928.678	993.949	988.972	971.36	711.507	644.376	707.598	641.17	697.819	786.012	698.212	739.566	755.345	674.475	683.483
ENSRNOT00000085799.1	ENSRNOG00000061543	Ap2b1	protein_coding	3.15317e-07	0.000174404	-0.293534	0.0573975	6.4476	0.0382796	0.00604115	0.0104312	0.00539915	0.0104312	809.548	788.599	838.872	715.67	732.563	582.761	690.513	742.999	712.58	723.031	446.806	565.953	725.185	540.345	476.026	518.692	552.926	474.767	532.487	670.098
ENSRNOT00000000072.2	ENSRNOG00000000064	Atp5me	protein_coding	3.9103e-07	0.00020519	0.196776	0.0387868	6.59304	0.0173158	0.00132106	0.006201	0.00497767	0.006201	665.114	701.851	672.431	641.686	703.031	630.439	669.414	681.201	635.176	616.628	922.467	677.658	835.138	874.192	878.6	851.209	834.809	743.309	822.355	655.854
ENSRNOT00000085725.1	ENSRNOG00000010895	Tmem30a	protein_coding	3.84363e-07	0.00020519	-0.157002	0.0309269	7.2434	0.00832158	0.00118473	0.000752047	0.00359764	0.00359764	1412.69	1542.91	1482.76	1424.96	1553.63	1553.02	1458.5	1545.15	1683.65	1486.86	1286.52	1352.33	1359.53	1251.98	1272.99	1301.25	1223.05	1326.2	1250.54	1309.99
ENSRNOT00000023478.5	ENSRNOG00000017431	RGD1304884	protein_coding	4.20239e-07	0.000209761	-0.149604	0.0295687	8.24087	0.0100313	0.000264496	0.00410703	0.00255459	0.00410703	3954.21	4270.39	4692.46	3828.02	4288.49	3687.72	3631.28	4344.29	3983.4	4313.16	3495.14	3611.5	3490.14	3379.97	3484.93	3743.73	3361.42	3345.46	3482.34	3827.6
ENSRNOT00000051693.4	ENSRNOG00000033916	AC141489.1	protein_coding	4.1297e-07	0.000209761	0.26871	0.0530745	5.49695	0.0320886	0.00431528	0.00949912	0.00976925	0.00976925	200.411	229.63	208	208.941	234.118	230.288	212.409	212.676	213.621	182.795	319.126	206.851	335.29	325.212	292.989	282.92	265.421	280.958	268.776	234.908
ENSRNOT00000002812.8	ENSRNOG00000002051	Synj1	protein_coding	4.46081e-07	0.000217358	-0.221888	0.0439542	6.70997	0.0203407	0.00498714	0.00280739	0.00467273	0.00467273	925.653	871.288	1028.9	822.854	956.168	872.004	830.106	908.41	940.957	1033.09	685.02	668.557	736.746	776.38	749.756	610.8	717.047	766.648	813.172	845.01
ENSRNOT00000030761.4	ENSRNOG00000023385	Rpl37a	protein_coding	8.2027e-07	0.00037304	0.216299	0.0438697	7.84388	0.0214282	0.000379661	0.00924309	0.00285493	0.00924309	2324.06	2400.2	2213.14	2377.87	2395.65	2394.82	2447.3	2117.61	2174.03	2073.47	3310.9	2478.61	2893.1	3325.7	2990.34	2891.88	2946.33	2756.79	2823.81	2185.83
ENSRNOT00000080467.1	ENSRNOG00000029264	Kcnn1	protein_coding	7.95003e-07	0.00037304	0.493398	0.0999471	4.21979	0.111382	0.0226227	0.0273244	0.0232831	0.0273244	46.6283	51.8527	43.4174	52.4668	68.0317	80.3542	30.0465	61.4365	54.6342	53.7183	109.053	85.4925	63.1951	85.687	90.8666	82.097	94.9771	114.225	74.1241	77.8262
ENSRNOT00000080860.1	ENSRNOG00000019143	Galnt2	protein_coding	8.0338e-07	0.00037304	-0.144471	0.0292775	8.62315	0.00955292	0.000680922	0.00360495	0.0023763	0.00360495	6812.28	5948.52	6050.74	5709.98	6486.84	5450.15	6102.06	5751.36	6314.25	5284.99	4812.23	5347.59	5082.29	4944.48	5507.78	5276.39	5135.76	4850.3	5257.24	5553.7
ENSRNOT00000008961.7	ENSRNOG00000006418	Samhd1	protein_coding	8.7404e-07	0.000380579	-0.272685	0.0554457	5.87196	0.0341298	0.00277067	0.0126004	0.00764875	0.0126004	428.033	457.063	351.255	410.18	384.993	429.618	398.228	386.275	428.148	399.157	313.085	258.7	385.372	320.747	249.115	368.09	339.849	244.312	320.563	326.852
ENSRNOT00000067660.1	ENSRNOG00000006136	Pdpk1	protein_coding	8.72022e-07	0.000380579	-0.228974	0.0465536	6.42305	0.024063	0.00154953	0.00928663	0.00547531	0.00928663	672.623	721.931	807.305	742.55	752.132	577.486	633.581	769.94	593.987	668.464	500.264	550.597	580.535	676.533	480.373	515.857	543.597	533.569	550.51	578.441
ENSRNOT00000018532.6	ENSRNOG00000013176	Far1	protein_coding	9.82306e-07	0.00041881	-0.241614	0.0493579	5.78611	0.0256715	0.00410219	0.00677958	0.00807882	0.00807882	353.63	323.605	411.849	357.706	336.53	379.723	356.314	372.035	410.95	378.419	264.889	350.11	237.525	291.214	300.651	272.935	260.886	265.87	315.711	342.613
ENSRNOT00000077471.1	ENSRNOG00000015888	Larp4b	protein_coding	1.14124e-06	0.000476644	-0.169999	0.0349392	6.80224	0.0133877	0.00130565	0.00479809	0.0044515	0.00479809	1002.43	1018.42	1079.78	898.254	1044.9	877.797	883.572	1111.93	985.81	921.236	720.554	900.303	795.097	857.868	841.455	829.865	854.067	765.655	901.909	811.598
ENSRNOT00000038691.5	ENSRNOG00000002116	Rplp2	protein_coding	1.25759e-06	0.000494933	0.165238	0.0340953	6.69176	0.00885207	0.0010941	0.000665456	0.00471836	0.00471836	752.226	769.434	711.748	746.963	780.99	737.11	763.442	708.485	736.682	710.405	900.659	818.083	828.042	924.606	896.829	930.591	892.086	847.906	890.86	825.81
ENSRNOT00000057030.2	ENSRNOG00000037607	LOC100911575	protein_coding	1.25759e-06	0.000494933	0.165238	0.0340953	6.69176	0.00885207	0.0010941	0.000665456	0.00471836	0.00471836	752.226	769.434	711.748	746.963	780.99	737.11	763.442	708.485	736.682	710.405	900.659	818.083	828.042	924.606	896.829	930.591	892.086	847.906	890.86	825.81
ENSRNOT00000081482.1	ENSRNOG00000016047	Macf1	protein_coding	1.21514e-06	0.000494933	0.188259	0.038791	7.34986	0.0140279	0.00408845	0.000873987	0.00343527	0.00343527	1374.13	1413.98	1466.8	1387.46	1348.87	1587.46	1505.87	1356.37	1408.67	1327.4	1800.98	1813.66	1691	1563.4	1561.72	1561.73	1902.69	1912.47	1755.15	1580.56
ENSRNOT00000007320.5	ENSRNOG00000020346	Best1	protein_coding	1.32633e-06	0.000502654	0.202609	0.041898	7.6159	0.019118	0.000511461	0.00826577	0.00309052	0.00826577	1799.9	1801.48	1733.77	2059	1986.98	1932.8	1801.39	1778.5	1758.83	1719.87	2701.41	1828.04	2470.34	2326.82	2317.98	2273.23	2235.78	2271.24	2313.96	1860.04
ENSRNOT00000089447.1	ENSRNOG00000017154	Atp11a	protein_coding	1.30954e-06	0.000502654	-0.403018	0.0832974	5.48885	0.0756093	0.0167586	0.0179337	0.0098224	0.0179337	304.558	280.878	312.793	253.676	445.954	254.293	235.797	350.727	261.983	304.329	161.754	188.569	239.254	196.744	224.492	194.287	222.982	132.522	200.343	241.219
ENSRNOT00000078975.1	ENSRNOG00000054489	AABR07042821.1	pseudogene	1.41871e-06	0.000527891	0.221226	0.0458752	7.17371	0.0228481	0.000777717	0.00974493	0.00371232	0.00974493	1108.32	1229.12	1111.73	1263.95	1230.88	1220.26	1217.9	1132.78	1110.72	1068.52	1593.11	1214.43	1461.84	1700.98	1541.19	1514.34	1585.11	1454.77	1512.63	1099.12
ENSRNOT00000027067.6	ENSRNOG00000019948	Phf20	protein_coding	1.60422e-06	0.000580433	-0.15556	0.0324233	6.89819	0.00794055	0.00101815	0.000641613	0.00423819	0.00423819	1064.18	1107.28	1139.15	1071.08	1059.01	1084.03	1078.23	1067.48	1026.47	1009.71	838.53	927.201	917.364	874.192	944.674	879.523	960.539	940.372	911.996	973.029
ENSRNOT00000089950.1	ENSRNOG00000055179	Tsen34	protein_coding	1.61665e-06	0.000580433	3.59888	0.750354	3.31038	6.0754	1.67678	1.13838	0.0495929	1.13838	0	11.0694	0	0	49.3568	54.8986	0.076112	37.8565	82.1347	0	240.35	133.392	225.167	181.212	80.7635	118.646	207.433	135.829	213.399	199.775
ENSRNOT00000043250.5	ENSRNOG00000052141	Rps10	protein_coding	1.65286e-06	0.000583203	0.227101	0.0473936	6.40196	0.024212	0.00160014	0.00963063	0.00554191	0.00963063	556.536	570.876	500.593	571.764	540.924	547.608	550.432	553.345	482.262	511.508	783.425	585.758	768.463	687.975	723.55	768.927	624.958	713.091	642.023	508.688
ENSRNOT00000043171.2	ENSRNOG00000031315	Rpl36al	protein_coding	1.90111e-06	0.000659429	0.129746	0.0272367	7.6477	0.00790392	0.000654623	0.00301227	0.00305455	0.00305455	1940.65	2072.04	1793.3	1864.47	2013.99	1969.64	2118.64	2073.9	1934.87	1880.23	2490.6	2117.69	2093.24	2341.83	2478.88	2253.9	2200.47	2155.75	2216.65	2054.82
ENSRNOT00000086440.1	ENSRNOG00000057710	Ccnd2	protein_coding	1.95996e-06	0.00066851	-0.165667	0.0348222	7.83765	0.0129663	0.000376561	0.00568637	0.00286071	0.00568637	2977.99	2530.1	3130.25	2457.21	2843.37	2688.61	2593.77	2672.61	2937.42	2767.81	2040.51	2652.25	2370.68	2621.68	2291.15	2189.96	2332.47	2278.26	2220.55	2391.18
ENSRNOT00000013471.7	ENSRNOG00000010091	Efcab14	protein_coding	2.19967e-06	0.000714866	-0.113039	0.0238772	8.21036	0.00573384	0.000277369	0.00222565	0.00257324	0.00257324	3895.21	3851.57	4234.47	3755.02	4104.36	3583.81	3829.18	4023.26	4039.77	3654.41	3352.44	3602.35	3707.1	3278.44	3492.97	3688.87	3374.37	3270.56	3413.16	3616.87
ENSRNOT00000025669.5	ENSRNOG00000018958	Mt3	protein_coding	2.13874e-06	0.000714866	0.173332	0.036569	7.18322	0.0142409	0.000751406	0.00593507	0.00369628	0.00593507	1273.37	1265.05	1025.63	1333.32	1094.72	1259.88	1260.65	1111.85	1324.55	1166.3	1471.41	1393.09	1528.61	1332.4	1525.05	1502.45	1561.45	1427.84	1426.46	1224.62
ENSRNOT00000081074.1	ENSRNOG00000052583	Zfp106	protein_coding	2.20066e-06	0.000714866	-0.122068	0.025785	7.78657	0.00707059	0.000397018	0.00292732	0.00290943	0.00292732	2642.22	2734.09	2725.63	2501.42	2453.63	2387.49	2522.02	2656.49	2597.07	2399.56	2009.56	2306.41	2499.47	2318.9	2125.07	2182.88	2202.73	2294.46	2308.46	2443.86
ENSRNOT00000018043.8	ENSRNOG00000013443	Tm9sf3	protein_coding	2.36821e-06	0.000755443	-0.108327	0.0229547	8.48478	0.00446834	0.000205145	0.00125181	0.00242944	0.00242944	4998.01	5251.45	5150.45	4825.14	5281.66	4840.69	5205.47	5244.73	5070.57	5252.68	4359.69	5025.2	4558.09	4516.51	4587.65	4370.19	4480.05	4754.87	4674.95	4557.64
ENSRNOT00000093727.1	ENSRNOG00000010819	Hspa4l	retained_intron	2.3994e-06	0.000755443	-0.285127	0.0604531	5.27289	0.033927	0.00691012	0.00631913	0.0113628	0.0113628	266.63	238.01	242.499	236.069	240.686	205.633	202.772	201.811	237.511	184.868	187.062	192.955	193.434	179.316	165.535	164.922	150.048	146.376	139.953	176.338
ENSRNOT00000044346.5	ENSRNOG00000017106	Csnk1a1	protein_coding	2.4482e-06	0.000759127	-0.140918	0.0299038	7.34822	0.00941474	0.00103351	0.00338816	0.00343766	0.00343766	1753.65	1628.78	1574.86	1653.15	1747.07	1603.88	1554.82	1774.51	1689.84	1698.92	1361.92	1703.38	1523.38	1451.78	1428.28	1269.63	1499.5	1529.77	1356.02	1392.88
ENSRNOT00000050859.4	ENSRNOG00000004162	Pfkfb2	protein_coding	2.49142e-06	0.000760999	-0.235975	0.0501134	5.89446	0.0199422	0.00501628	0.000565972	0.00754047	0.00754047	460.257	402.277	420.064	368.476	360.663	436.12	401.014	428.569	428.431	384.914	270.894	318.667	330.98	336.368	355.323	321.239	322.403	340.79	320.189	311.631
ENSRNOT00000073677.1	ENSRNOG00000050465	AABR07041109.1	protein_coding	2.88069e-06	0.000866959	-0.289645	0.0619013	5.23803	0.0277497	0.00752473	-0.0015374	0.0116341	0.0116341	242.554	217.824	212.316	214.816	243.282	186.191	212.073	234.28	191.711	224.129	163.72	164.72	177.195	151.509	147.97	169.671	174.628	163.544	149.169	164.887
ENSRNOT00000027629.7	ENSRNOG00000020386	Ash1l	protein_coding	3.10885e-06	0.000908893	-0.224463	0.0481318	6.47198	0.0242325	0.00528724	0.00629613	0.005325	0.00629613	673.711	710.858	767.498	693.988	673.799	725.95	707.612	866.215	740.079	690.315	453.398	658.053	632.228	575.662	548.709	540.599	568.638	524.301	587.063	733.098
ENSRNOT00000044608.5	ENSRNOG00000034066	Hspa8	protein_coding	3.06835e-06	0.000908893	-0.321206	0.0688369	8.11311	0.0495965	0.00187373	0.0218189	0.00263738	0.0218189	4116.62	4167.33	4234.46	3605.47	3855.95	3321.76	4522.03	3927.35	3554.7	4034.66	2661.79	3482.55	3014.89	2408.63	2531.11	3217.79	2909.03	2360.08	2201.6	4150.55
ENSRNOT00000018425.7	ENSRNOG00000013314	Avl9	protein_coding	3.31109e-06	0.000954002	-0.173105	0.0372228	6.45172	0.0108083	0.00154115	0.00154393	0.00538653	0.00538653	715.534	745.836	697.659	673.386	713.075	630.439	656.384	730.791	629.757	724.619	543.912	587.227	605.302	592.079	566.09	557.444	573.18	547.398	630.407	610.696
ENSRNOT00000025827.5	ENSRNOG00000018873	Fam168a	protein_coding	3.35637e-06	0.000954002	-0.12243	0.0263419	7.81152	0.00723137	0.000424347	0.00304514	0.00288533	0.00304514	2813.86	2577.91	2785.79	2507.19	2949.38	2473.8	2553.87	2715.67	2494.1	2422.24	2120.25	2339.75	2498.48	2401.56	2157.21	2321.8	2315.83	2349.78	2287.78	2452.46
ENSRNOT00000022921.6	ENSRNOG00000017078	Selenon	protein_coding	3.41179e-06	0.000956471	-0.143876	0.0309789	7.04715	0.00816034	0.000859623	0.00200396	0.00393884	0.00393884	1231.53	1196.21	1407.93	1204.6	1295.59	1219.91	1200.38	1192.75	1159.79	1257.01	993.814	1152.71	1033.27	1099.7	1024.14	1102.5	1153.76	1017.58	1064.97	1063.34
ENSRNOT00000079593.1	ENSRNOG00000002730	Rgs5	protein_coding	3.48913e-06	0.000964934	-0.208694	0.04498	6.34095	0.0210449	0.00185936	0.00825664	0.00574114	0.00825664	690.86	603.362	615.182	755.999	609.294	603.463	622.18	592.462	616.75	600.429	454.938	519.69	497.318	575.907	497.338	566.293	430.81	505.911	456.972	634.35
ENSRNOT00000023226.6	ENSRNOG00000017237	Lama1	protein_coding	3.57629e-06	0.00097305	0.266534	0.0575095	6.83971	0.0343612	0.00112897	0.0154078	0.00436621	0.0154078	705.597	936.871	891.73	772.099	822.29	983.639	757.181	809.559	715.01	822.785	1117.34	1018.74	1468.74	1036.93	1005.26	1047.84	849.219	1221.02	1008.15	1000.97
ENSRNOT00000040559.5	ENSRNOG00000013351	Stxbp5	protein_coding	3.61357e-06	0.00097305	-0.209705	0.0452687	6.30376	0.0203951	0.00437875	0.00493377	0.00586752	0.00586752	531.775	625.006	580.694	569.805	631.12	611.943	508.272	658.442	669.907	707.799	412.547	488.375	565.963	463.921	504.035	521.284	481.403	492	464.551	540.227
ENSRNOT00000084058.1	ENSRNOG00000026542	Suco	protein_coding	3.8435e-06	0.00102152	-0.232834	0.0504007	6.54239	0.0262989	0.00630775	0.00639338	0.0051189	0.00639338	753.489	934.785	779.81	677.196	853.891	763.878	668.12	785.21	752.404	860.619	602.859	694.851	579.241	671.28	568.789	537.054	528.038	583.02	703.341	744.285
ENSRNOT00000080434.1	ENSRNOG00000060723	AABR07071244.1	protein_coding	3.89587e-06	0.00102217	-0.104423	0.0226178	8.62584	0.00510614	0.000182428	0.00217845	0.00237539	0.00237539	5737.15	6142.63	6313.86	5120.04	5803.91	5691.93	5993.78	6179.1	5895.43	5931.94	5151.21	5259.86	5425.92	5177.77	5393.03	5509.85	5219.64	4970.37	5209.87	5611.31
ENSRNOT00000029546.5	ENSRNOG00000027503	Rps25	protein_coding	4.06562e-06	0.0010532	0.117326	0.0254613	7.86983	0.00605616	0.000410154	0.00215875	0.00283124	0.00283124	2398.3	2738.26	2378.48	2496.71	2517.1	2393.26	2572.78	2386.72	2449.96	2367.43	3134.78	2720.21	2733.07	2766.09	2870.44	2804.49	2713.83	2601.15	2854.73	2586.83
ENSRNOT00000023430.6	ENSRNOG00000042879	Cep192	protein_coding	4.35602e-06	0.00111432	-0.141827	0.0308746	7.06934	0.00733965	0.00086886	0.00129111	0.00389735	0.00389735	1238.54	1196.62	1333.71	1183.3	1281.75	1291	1277.36	1306.94	1222.32	1289.76	965.838	1140.87	1091.56	1145.08	1073.81	1051.57	1102.13	1127.28	1109.42	1149.89
ENSRNOT00000080651.1	ENSRNOG00000003261	Usp9x	protein_coding	4.50005e-06	0.00113696	0.109232	0.0238142	8.87245	0.00582626	0.000375457	0.00246013	0.00231098	0.00246013	6378.75	7629.32	6470.06	6749.04	6597.01	6495.16	7014.53	7034	7127.42	6160.54	7728.65	7170.36	8081.74	7854.78	7389.36	7380.24	7256.1	7323.24	7817.17	7380.17
ENSRNOT00000064636.2	ENSRNOG00000005261	Fbxl5	protein_coding	4.91958e-06	0.00122779	0.148069	0.0324132	7.13007	0.00919945	0.00146535	0.00215503	0.00378771	0.00378771	1175.15	1277.99	1114.81	1092.42	1179.72	1195.67	1157.06	1029.98	1284.45	1110.66	1426.55	1322.12	1256.24	1273.54	1362.46	1421.82	1376.56	1248.7	1405.13	1366.54
ENSRNOT00000082086.1	ENSRNOG00000031896	Stt3a	protein_coding	4.98996e-06	0.00123036	-0.112956	0.0247427	8.26353	0.00625752	0.000465285	0.00259572	0.00254119	0.00259572	3742.04	4368.49	4407.95	3723.01	4179.63	4078.66	4320.52	4187.95	3846.05	4265.85	3421.9	3762.26	3909.02	3666.84	3787.8	3646.1	3653.99	3766.67	3364.27	3717.53
ENSRNOT00000072795.2	ENSRNOG00000060344	AABR07073045.1	protein_coding	5.15901e-06	0.00125689	0.206804	0.0453695	6.08489	0.021005	0.00253235	0.00775961	0.0066947	0.00775961	405.902	450.67	365.455	361.099	366.444	405.719	434.698	409.864	385.784	379.856	561.789	460.154	475.719	496.16	511.81	542.835	447.069	481.56	548.692	370.964
ENSRNOT00000040525.2	ENSRNOG00000012424	Adam23	protein_coding	5.31131e-06	0.00127878	-0.156975	0.0344841	7.18201	0.0121173	0.000765405	0.00518036	0.0036983	0.00518036	1258.35	1456.29	1496.23	1299.7	1384.86	1467.69	1516.36	1556.85	1505.56	1317.49	1106.29	1425.14	1167.01	1244.35	1135.75	1220.18	1296.13	1185.84	1113.69	1298.8
ENSRNOT00000077047.2	ENSRNOG00000009766	Gpr180	protein_coding	5.54976e-06	0.00132065	-0.475068	0.104575	4.41308	0.111194	0.0269629	0.0277165	0.0201426	0.0277165	113.383	87.7583	114.329	79.1939	121.018	98.948	121.053	98.9584	117.476	98.8628	43.5036	74.2856	94.7276	65.676	82.5666	102.24	53.8616	45.3118	58.529	51.8467
ENSRNOT00000045156.5	ENSRNOG00000033803	LOC100360841	protein_coding	6.67938e-06	0.00155333	0.335731	0.0745463	4.89042	0.0559852	0.0100862	0.0176995	0.0146361	0.0176995	105.757	112.171	126.309	116.203	77.9109	136.002	114.572	113.368	110.921	116.327	174.739	117.26	176.16	152.164	180.366	156.945	190.332	173.088	161.664	108.58
ENSRNOT00000082585.1	ENSRNOG00000004956	Jade2	protein_coding	6.6098e-06	0.00155333	-0.159723	0.0354476	7.01745	0.0126655	0.00166846	0.00461419	0.00399559	0.00461419	1215.44	1362.89	1145.19	1176.75	1151.63	1217.92	1093.61	1175.39	1281.08	1285.7	1028.23	1024.1	1192.68	1104.2	1099.01	871.617	1105.68	963.616	959.415	987.617
ENSRNOT00000068562.2	ENSRNOG00000009590	Stox2	protein_coding	7.25813e-06	0.00166896	-0.211953	0.0472479	5.97503	0.0205635	0.00399435	0.00523265	0.00716746	0.00716746	455.914	419.761	530.204	444.587	452.409	387.673	449.033	464.873	379.604	404.838	372.358	348.478	379.844	406.928	359.792	378.686	304.92	303.24	353.009	340.786
ENSRNOT00000089644.1	ENSRNOG00000011334	Tmem63c	protein_coding	9.12091e-06	0.00207399	0.245045	0.0552273	6.0278	0.0302495	0.00432029	0.01093	0.00693532	0.01093	364.894	377.235	333.302	346.749	306.251	468.787	371.981	432.161	328.27	362.467	368.796	509.594	447.326	417.824	443.702	480.87	539.183	549.157	487.384	469.692
ENSRNOT00000032026.3	ENSRNOG00000024309	Cox6b1	protein_coding	1.02574e-05	0.00228172	0.174155	0.0394759	6.56285	0.0153632	0.00146538	0.00632635	0.00506115	0.00632635	662.517	665.515	632.648	669.544	641.656	662.41	666.971	597.682	654.687	637.146	881.27	630.726	814.334	889.466	791.097	859.172	747.908	754.833	760.793	641.625
ENSRNOT00000085060.1	ENSRNOG00000034037	Zfp266	protein_coding	1.01768e-05	0.00228172	-0.200758	0.0454884	6.08683	0.0180951	0.00365928	0.00424565	0.00668671	0.00668671	476.6	476.073	549.753	427.837	539.039	503.547	537.304	458.067	481.927	427.711	326.63	416.284	386.904	379.67	387.861	408.311	394.378	457.138	414.352	416.761
ENSRNOT00000024900.6	ENSRNOG00000018220	Pde4dip	protein_coding	1.11705e-05	0.00243197	-0.121784	0.0277212	8.14571	0.00754311	0.000787625	0.00305471	0.00261507	0.00305471	3772.58	3476.92	3522.39	3568.18	3855.29	3505.79	3688.48	3879.92	3872	3537.25	2786.25	3228.96	3523.46	3430.94	3141.95	2931.09	3366	3295	3382.27	3438.59
ENSRNOT00000083152.1	ENSRNOG00000030314	Golgb1	protein_coding	1.10611e-05	0.00243197	0.15728	0.0357835	8.29063	0.0125751	0.000845556	0.00555675	0.00252565	0.00555675	3677.91	4153.3	3699.02	3708.33	3832.95	3223.85	3806.51	3994.49	3770.77	3104.74	4600.22	3879.29	4932.31	4117.27	4300.99	4267.05	4173.66	4065.51	4293.24	4586.21
ENSRNOT00000002976.5	ENSRNOG00000002175	Clock	protein_coding	1.14836e-05	0.0024738	-0.266637	0.0607764	5.6363	0.0362061	0.00606175	0.0124071	0.00890512	0.0124071	368.968	274.341	406.778	342.369	412.901	259.593	291.612	318.175	299.868	267.044	223.507	276.367	261.183	228.5	238.307	234.171	277.328	267.551	232.035	219.288
ENSRNOT00000071116.2	ENSRNOG00000050061	Slc25a51	protein_coding	1.24118e-05	0.00264591	-0.289484	0.0662401	6.10434	0.042837	0.00733657	0.0146022	0.00661514	0.0146022	479.422	523.596	543.472	485.285	574.811	463.615	507.543	596.085	493.914	517.85	456.823	450.576	426.715	387.417	478.057	256.628	420.475	318.168	398.349	338.234
ENSRNOT00000047936.5	ENSRNOG00000032803	Rpl21	protein_coding	1.30019e-05	0.00274313	0.198113	0.045438	7.86379	0.0201083	0.000416637	0.0099064	0.0028367	0.0099064	2253.05	2373.7	2294.48	2373.7	2496.29	2403.51	2529.69	2326.9	2323.11	2200.45	3210.33	2458.19	2953.98	3228.42	3235.3	3044.26	2900.7	2870.16	2951.47	2094.22
ENSRNOT00000083806.1	ENSRNOG00000006987	Tmem263	protein_coding	1.35952e-05	0.00283903	-0.112824	0.0259347	7.77436	0.00522824	0.000441591	0.00154123	0.00292144	0.00292144	2518.55	2417.88	2758.14	2435.3	2645.58	2402.29	2524.46	2575.65	2495.85	2412.98	2145.5	2224.13	2206.87	2198.14	2225.93	2422.54	2208.73	2159.42	2266.42	2440.71
ENSRNOT00000093432.1	ENSRNOG00000007552	Arhgap36	protein_coding	1.45012e-05	0.00299765	-0.148953	0.0343517	7.508	0.0114284	0.000716255	0.00518393	0.00322055	0.00518393	1818.15	2348.55	2124.48	1768.25	2004.74	1957.62	1775.29	2028.49	1944.12	1927.55	1603.34	1826.4	1526.43	1736.34	1685.94	1592.06	1892.66	1644.66	1764.95	1673.01
ENSRNOT00000091159.1	ENSRNOG00000009967	Otof	protein_coding	1.53369e-05	0.00313869	0.180108	0.0416551	6.59946	0.0167557	0.00320111	0.00547463	0.00496016	0.00547463	666.644	622.199	724.782	638.795	767.565	718.347	641.759	589.804	681.625	676.536	916.209	692.051	779.937	862.654	855.414	697.196	823.603	891.873	848.847	706.439
ENSRNOT00000085322.1	ENSRNOG00000006649	Thrb	protein_coding	1.60768e-05	0.00325755	-0.291029	0.0674709	5.2612	0.0438525	0.00785104	0.0149106	0.0114531	0.0149106	239.006	189.225	267.184	214.332	209.018	203.788	188.498	216.825	295.421	222.181	175.385	178.588	220.295	167.123	175.283	155.87	145.795	188.866	124.236	148.39
ENSRNOT00000061513.4	ENSRNOG00000002376	Clasp1	protein_coding	1.64942e-05	0.00328589	-0.391235	0.0908218	5.2565	0.0793526	0.0281111	0.0131318	0.0114896	0.0131318	183.166	225.921	257.318	140.544	247.683	289.639	230.907	272.366	274.625	251.486	115.784	167.83	177.551	161.453	154.081	183.611	133.324	143.989	222.905	136.84
ENSRNOT00000084009.1	ENSRNOG00000018671	Commd4	protein_coding	1.65379e-05	0.00328589	0.15642	0.0363164	6.57282	0.0115454	0.00156107	0.00382927	0.00503335	0.00503335	674.769	563.202	647.106	612.868	682.945	678.396	754.109	675.981	674.197	664.144	770.541	773.812	761.828	698.994	746.453	736.181	774.718	920.781	779.484	785.949
ENSRNOT00000085635.1	ENSRNOG00000057125	Ddr1	protein_coding	1.69547e-05	0.00330739	-0.249343	0.0579647	6.30603	0.0322764	0.0100971	0.0067024	0.00585968	0.0067024	633.296	707.572	503.573	566.722	553.273	676.963	531.969	660.108	646.783	772.829	467.919	506.437	463.949	582.318	476.783	387.676	582.195	439.163	497.018	460.894
ENSRNOT00000087636.1	ENSRNOG00000011627	Zfr	protein_coding	1.69692e-05	0.00330739	0.402083	0.0934764	5.95062	0.0839347	0.0230197	0.0206695	0.00727809	0.0206695	278.416	337.215	272.758	284.208	419.023	177.893	372.251	334.347	443.162	306.856	469.28	440.32	349.871	435.01	501.787	456.477	466.478	471.145	596.916	544.752
ENSRNOT00000023728.5	ENSRNOG00000042160	Tmem167b	protein_coding	1.72679e-05	0.00333385	-0.139425	0.0324428	6.90205	0.00766356	0.00103271	0.00165677	0.00422997	0.00422997	1043.8	1016.44	1152.24	995.236	1023.3	1086.03	1069.27	1090.97	1126.25	1062.63	868.782	975.332	878.728	897.628	936.833	1006.1	960.539	955.404	844.765	957.976
ENSRNOT00000022971.3	ENSRNOG00000017097	Lhpp	protein_coding	1.7911e-05	0.00339686	0.225112	0.0524803	6.05577	0.0263817	0.00227451	0.0114964	0.00681611	0.0114964	466.653	443.677	316.324	447.643	321.386	354.684	355.066	334.076	402.134	400.646	462.493	451.009	445.803	462.702	458.944	549.481	445.601	540.483	449.177	518.232
ENSRNOT00000028409.6	ENSRNOG00000020915	Setd2	protein_coding	1.79262e-05	0.00339686	0.161166	0.0375743	7.35952	0.013523	0.0027863	0.00427285	0.00342127	0.00427285	1331.08	1481.72	1223.08	1657.02	1574.81	1262.53	1595.94	1562.11	1480.12	1390.87	1871.39	1643.41	1806.46	1804.03	1660.47	1722.52	1550.29	1612.08	1685.07	1693.95
ENSRNOT00000025888.7	ENSRNOG00000019106	Rps17	protein_coding	1.82511e-05	0.00342669	0.14444	0.0337062	7.98402	0.0108718	0.000376753	0.00530378	0.00273405	0.00530378	2623.53	2807.67	2653.18	2855.06	2832.2	2869.93	2773.11	2665.69	2670.09	2557.48	3766.43	2939.89	3177.14	3463.43	3416.67	3168.56	2972.75	3071.36	3043.69	2648.31
ENSRNOT00000085125.1	ENSRNOG00000019534	Ap2a2	protein_coding	2.01082e-05	0.00374104	-0.231166	0.0542175	6.06845	0.0279867	0.00641374	0.00828392	0.00676288	0.00828392	532.724	497.006	444.296	466.076	497.126	491.48	372.553	574.025	447.08	555.823	304.659	366.203	365.354	471.346	380.037	430.203	384.676	365.111	382.676	416.734
ENSRNOT00000003950.4	ENSRNOG00000002941	Uhmk1	protein_coding	2.45208e-05	0.00445882	-0.129623	0.0307225	7.07397	0.00835946	0.000830563	0.00332603	0.0038888	0.0038888	1322.79	1407.63	1177.09	1207.15	1190.29	1233.89	1196.99	1273.33	1251.99	1353.6	1014.07	1204.52	1095.49	1094.37	1162.04	999.109	1071.86	1119.25	1085.77	1239.16
ENSRNOT00000023342.3	ENSRNOG00000016833	Ide	protein_coding	2.50557e-05	0.00445882	-0.270654	0.0642227	6.19924	0.0388146	0.00908484	0.0115379	0.00624419	0.0115379	686.643	642.264	576.153	517.715	554.014	506.211	471.734	512.978	567.318	634.252	294.857	453.908	496.913	465.261	393.424	364.617	483.135	468.837	481.21	442.036
ENSRNOT00000076168.2	ENSRNOG00000003812	Nlgn3	protein_coding	2.50043e-05	0.00445882	-0.619009	0.146867	4.10382	0.203008	0.0574684	0.0503813	0.0253994	0.0503813	66.473	65.6178	80.1865	87.6661	147.416	117.76	66.6218	55.6329	70.0344	99.7698	55.4075	35.1442	47.7929	32.2621	49.3736	28.5801	55.4263	25.0661	62.931	72.0668
ENSRNOT00000077994.1	ENSRNOG00000014165	Ssr1	protein_coding	2.49446e-05	0.00445882	-0.166959	0.0396079	6.6705	0.0115608	0.00307144	0.00138847	0.00477249	0.00477249	910.359	802.492	993.693	817.999	876.524	801.317	857.702	894.303	828.12	806.272	691.248	744.234	742.161	713.718	680.881	752.691	693.09	676.626	733.203	836.853
ENSRNOT00000092814.1	ENSRNOG00000011300	AABR07031193.1	protein_coding	2.50313e-05	0.00445882	0.204466	0.0485146	6.81006	0.0221506	0.00140662	0.0103617	0.0044335	0.0103617	739.004	772.335	784.253	953.174	871.884	776.592	845.051	833.967	887.734	744.722	1112.67	1025.63	1147.58	827.629	937.538	1167.6	901.268	1137.75	1009.33	847.843
ENSRNOT00000039588.2	ENSRNOG00000021671	Rtl6	protein_coding	2.55126e-05	0.004501	-0.165193	0.0392362	6.29178	0.0115263	0.00178835	0.00279816	0.00590904	0.00590904	621.131	508.698	551.141	567.719	583.628	584.48	568.432	600.292	647.1	642.546	460.814	516.256	513.169	475.28	500.909	448.61	476.109	532.416	536.869	516.081
ENSRNOT00000002174.7	ENSRNOG00000001597	Atf2	protein_coding	2.6136e-05	0.00457156	-0.134097	0.0318917	6.98648	0.00800348	0.00102911	0.002424	0.00405631	0.00405631	1125.8	1279.03	1210.7	1105.33	1149.7	1272.69	1099.66	1132.33	1035.54	1176.53	981.915	1079.85	1012.64	1037.22	975.641	989.696	989.981	954.016	983.56	1119.43
ENSRNOT00000006607.5	ENSRNOG00000004959	Actr2	protein_coding	2.95954e-05	0.00509512	-0.117742	0.0281911	7.58128	0.00741274	0.000501334	0.00347236	0.00313087	0.00347236	2194.88	2023.32	2033.79	2117.18	2173.82	1872.33	2128.77	2090.58	2096.3	2083.14	1834.86	2155.46	1831.76	1861.59	1765.24	1776.74	2072.69	1695.2	1822.04	1720.27
ENSRNOT00000055808.2	ENSRNOG00000009598	Ncaph2	protein_coding	2.96272e-05	0.00509512	-0.194187	0.0464972	6.20037	0.0155709	0.00456998	0.00139134	0.00623996	0.00623996	611.763	508.938	525.08	578.392	574.603	505.755	513.562	503.232	523.318	596.199	401.802	446.156	425.502	481.651	476.946	451.489	467.196	385.428	491.459	453.044
ENSRNOT00000077518.1	ENSRNOG00000058572	Nek9	protein_coding	3.08857e-05	0.0052673	-0.112561	0.0270136	7.56436	0.00546134	0.000497607	0.0017477	0.00315106	0.00315106	2061.85	2051.05	2158.96	1853.97	2102.4	2068.16	1923.55	2026.64	2034.52	2131.74	1719.03	1948.27	1739.62	1892.14	1833.99	1855.49	1908.14	1766.65	1693.43	1884.77
ENSRNOT00000019874.2	ENSRNOG00000014675	Pi4k2a	protein_coding	3.21079e-05	0.00535219	-0.143766	0.034576	6.98849	0.011102	0.00094613	0.00503137	0.00405232	0.00503137	1276.59	1063.29	1288.58	1203.64	1281.08	1061.06	1109.17	1299.76	1150.04	965.439	1046.69	990.159	1074.88	1009.86	1032.18	990.127	976.255	947.286	1026.97	995.607
ENSRNOT00000090355.1	ENSRNOG00000011652	Sppl2a	protein_coding	3.2168e-05	0.00535219	-0.237317	0.057081	5.59656	0.0261681	0.00714923	0.00482841	0.00914197	0.00914197	249.496	303.588	287.504	305.431	306.922	290.68	302.453	315.091	311.639	369.467	193.147	261.276	239.073	264.444	267.07	247.314	243.427	190.489	245.235	252.064
ENSRNOT00000093049.1	ENSRNOG00000015894	Dock8	retained_intron	3.19895e-05	0.00535219	0.234938	0.0564914	5.34892	0.0190836	0.00516327	-0.000351631	0.0107931	0.0107931	172.902	198.633	182.331	179.197	196.242	184.169	202.51	190.272	166.192	196.684	229.068	232	236.725	218.755	221.735	269.533	213.559	259.288	241.689	244.542
ENSRNOT00000075725.2	ENSRNOG00000047934	RGD1566359	protein_coding	3.38648e-05	0.00558907	-0.14747	0.0355711	6.58054	0.0117162	0.00131454	0.00501156	0.00501197	0.00501197	774.536	851.018	762.671	708.929	756.596	716.362	732.935	859.984	764.163	846.649	597.631	752.063	666.723	629.814	692.88	582.22	696.137	692.602	650.869	753.694
ENSRNOT00000085073.1	ENSRNOG00000004483	Ptprr	protein_coding	3.73503e-05	0.006115	0.647121	0.156943	5.11545	0.226875	0.097586	0.0255696	0.0126382	0.0255696	141.067	110.248	56.1749	158.871	124.642	190.018	111.038	79.5727	122.737	173.608	322.568	198.422	170.132	237.915	240.114	126.452	296.51	373.914	277.99	168.564
ENSRNOT00000078961.1	ENSRNOG00000048205	Ube2h	protein_coding	3.80371e-05	0.00617802	-0.189973	0.0461201	5.91304	0.0193892	0.00318289	0.00725858	0.00745243	0.00745243	474.486	411.711	441.455	370.377	380.933	353.097	408.41	424.311	399.828	410.596	297.3	413.27	345.311	367.39	327.637	306.334	386.974	290.836	333.242	310.835
ENSRNOT00000077040.1	ENSRNOG00000047513	AABR07047789.1	protein_coding	4.0389e-05	0.00645751	0.178186	0.0434046	6.01552	0.0160863	0.00243126	0.00572921	0.00698853	0.00698853	352.39	362.634	400.401	359.691	450.549	373.818	386.462	390.565	375.377	307.417	451.669	399.019	514.435	421.33	413.331	486.963	414.596	448.895	477.17	460.386
ENSRNOT00000078644.1	ENSRNOG00000059961	Rapgef3	protein_coding	4.0256e-05	0.00645751	0.200236	0.0487667	6.49296	0.0218163	0.0044444	0.00744653	0.00526237	0.00744653	585.112	490.982	629.942	583.687	585.631	617.835	593.137	648.036	608.015	644.406	788.398	654.888	608.899	699.959	668.25	636.988	765.984	902.903	868.155	759.125
ENSRNOT00000014502.5	ENSRNOG00000010319	Lcp1	protein_coding	4.09301e-05	0.00649328	-0.147133	0.0358672	6.64258	0.0116145	0.0015873	0.00465906	0.00484498	0.00484498	734.922	834.384	904.565	727.441	925.1	728.632	900.695	844.999	812.179	870.121	709.267	745.195	725.413	652.9	701.088	807.377	695.667	705.279	654.736	737.249
ENSRNOT00000079342.1	ENSRNOG00000024414	Ate1	protein_coding	4.13165e-05	0.00650417	-0.204566	0.0498942	5.86421	0.0183918	0.00476072	0.00302861	0.00768644	0.00768644	397.669	439.97	414.529	344.453	364.688	367.56	377.26	389.783	416.611	393.093	292.833	373.435	290.257	346.896	278.357	307.123	357.888	289.329	318.384	335.001
ENSRNOT00000006984.6	ENSRNOG00000005165	Smcr8	protein_coding	4.41624e-05	0.00689911	-0.187282	0.0458514	6.11675	0.0172087	0.00394674	0.00447504	0.006565	0.006565	506.137	483.386	518.531	494.751	462.578	477.921	509.057	582.795	525.912	428.113	388.144	481.911	455.407	354.983	438.168	401.066	424.039	356.253	404.227	438.067
ENSRNOT00000093584.1	ENSRNOG00000009566	Phf12	retained_intron	4.4853e-05	0.00695392	0.27487	0.0673545	5.22013	0.0413718	0.00943162	0.0132515	0.0117759	0.0132515	157.428	111.178	154.064	158.915	209.474	169.028	157.592	194.376	153.009	161.534	275.95	190.46	214.079	195.233	198.171	251.297	201.795	177.101	205.34	225.268
ENSRNOT00000014436.7	ENSRNOG00000010859	Zyg11b	protein_coding	5.08268e-05	0.00776246	-0.17066	0.0421197	6.12521	0.0138881	0.00233919	0.00423026	0.00653114	0.00653114	458.071	514.435	502.625	523.532	521.136	496.558	422.659	519.383	520.281	506.477	392.825	413.234	448.775	496.843	446.443	372.514	391.981	409.108	383.896	453.722
ENSRNOT00000048030.5	ENSRNOG00000030639	Usp13	protein_coding	5.07247e-05	0.00776246	-0.104696	0.0258364	7.80627	0.00559787	0.00044725	0.00241682	0.00289035	0.00289035	2415.3	2754.52	2555.89	2382.72	2431.72	2618.2	2771.61	2698.42	2642.52	2638.19	2133.45	2271.46	2387.91	2421.49	2299.38	2496.89	2242.6	2274.33	2275.93	2527.37
ENSRNOT00000068323.1	ENSRNOG00000042886	Rps28	protein_coding	5.15497e-05	0.00781455	0.11707	0.0289169	7.69844	0.00756756	0.000450206	0.00373074	0.00299932	0.00373074	2162.69	1976.46	2123.06	2138.31	2153.73	2097.13	2030.23	2067.09	2023.68	2026.99	2517.27	2291.67	2271.61	2440.19	2470.62	2458.06	2452.66	2368.22	2307.27	1869.72
ENSRNOT00000028622.7	ENSRNOG00000021084	AABR07006310.1	pseudogene	5.30077e-05	0.00791827	-0.24342	0.0602234	5.91802	0.0327728	0.00276273	0.0153716	0.00742903	0.0153716	374.395	511.567	432.762	346.78	448.601	357.682	408	357.565	440.071	566.952	298.816	358.289	367.54	315.356	307.153	395.52	338.361	292.714	310.819	316.1
ENSRNOT00000046201.3	ENSRNOG00000033299	Mt-atp8	protein_coding	5.28055e-05	0.00791827	0.359269	0.0888652	7.35731	0.0713738	0.000634742	0.0388504	0.00342447	0.0388504	1019.13	1541.39	1155.65	1443.79	1474.13	1397.76	1301.37	1520.31	1207.49	1147.94	2257.06	1127.52	1749.53	2798.67	2019.71	1847.53	1992.26	1597.25	2190.35	1662.21
ENSRNOT00000082524.1	ENSRNOG00000022877	Poldip3	protein_coding	5.41146e-05	0.00802504	-2.87284	0.711609	3.07555	4.57057	1.53581	0.996122	0.0642409	0.996122	132.186	121.995	59.0321	67.2458	61.0283	51.913	118.656	142.638	101.793	106.267	0	28.045	0	15.1223	3.55884e-08	1.98152	45.2927	94.9903	42.9545	0
ENSRNOT00000066368.4	ENSRNOG00000010217	Prrc2b	protein_coding	5.50409e-05	0.0080458	-0.0931629	0.0230995	8.51608	0.00418141	0.000251598	0.00175119	0.00241633	0.00241633	5139.91	5561.57	5370.21	5390.82	5336.46	4988.65	5143.43	5222.73	4969.36	5226.92	4337.01	4802.99	5329.92	4784.6	4682.02	4661.15	4612.58	4840.7	4934	4740.73
ENSRNOT00000082288.1	ENSRNOG00000058866	Myo5a	protein_coding	5.47016e-05	0.0080458	-0.16051	0.0397836	7.25092	0.014277	0.00178086	0.00613282	0.00358567	0.00613282	1469.92	1612.89	1477.23	1300.15	1476.14	1598.89	1608.61	1710.02	1615.21	1440.51	1139.88	1500.82	1367.94	1241.94	1260.89	1093.87	1316.88	1415.55	1328.41	1391.06
ENSRNOT00000019174.5	ENSRNOG00000014183	Gnaq	protein_coding	5.7837e-05	0.00836228	-0.137031	0.034075	6.7277	0.0102922	0.00117657	0.00447143	0.00462894	0.00462894	830.32	963.849	995.547	847.256	894.97	970.136	804.6	892.609	807.519	958.959	717.661	837.915	757.865	816.691	831.277	734.411	738.663	754.833	743.433	878.414
ENSRNOT00000058148.5	ENSRNOG00000009987	Akap11	protein_coding	5.80231e-05	0.00836228	0.112595	0.0280038	7.71813	0.0070509	0.000887279	0.00303378	0.00297858	0.00303378	1961.05	2452.93	1924.73	2058.01	2165.11	2147.51	2001.1	2285.55	2176.64	2130.33	2375.17	2561.01	2420.91	2447.45	2175.78	2225.74	2419.03	2285.08	2473.35	2428.22
ENSRNOT00000023418.7	ENSRNOG00000023453	Lrba	protein_coding	6.01696e-05	0.00861099	0.134369	0.0334907	7.14817	0.0100643	0.0009634	0.00464473	0.00375611	0.00464473	992.815	1384.48	1087.52	1175.25	1128.98	1208.91	1261.33	1208.68	1230.65	1251.42	1438.28	1243.22	1457.65	1405.01	1405.36	1355.68	1371.8	1313.15	1249.61	1374.77
ENSRNOT00000013216.6	ENSRNOG00000009808	Ift80	protein_coding	6.52783e-05	0.00927723	-0.147893	0.0370394	6.91233	0.0119202	0.0026514	0.00385536	0.00420817	0.00420817	1042.51	1199.9	1155.37	1125.86	975.822	1009.12	1029.39	1158.61	1075.69	1061.82	875.082	1114.72	957.105	865.678	978.588	839.427	826.333	936.58	969.606	997.625
ENSRNOT00000049862.3	ENSRNOG00000001747	LOC100910732	protein_coding	6.68014e-05	0.00942821	-0.139729	0.0350425	6.79441	0.00696938	0.00167025	0.000262967	0.00446964	0.00446964	985.515	1024.94	963.086	920.131	978.258	961.785	869.174	987.689	894.033	996.338	801.502	875.689	867.038	848.26	840.907	807.665	814.473	796.195	816.944	856.703
ENSRNOT00000008342.5	ENSRNOG00000005697	Slc6a11	protein_coding	6.7723e-05	0.00947495	0.463227	0.116268	3.63445	0.120502	0.0287184	0.0388723	0.036653	0.0388723	51.4927	21.0364	25.2283	24.0152	21.2025	34.9689	27.6886	45.6744	30.3497	26.9977	36.0929	40.0642	51.515	64.6884	43.7514	37.163	49.9221	44.9442	45.7947	68.8109
ENSRNOT00000091980.1	ENSRNOG00000009161	Clasp2	protein_coding	6.80585e-05	0.00947495	-0.201337	0.0505494	6.46616	0.0227713	0.00425383	0.0085224	0.00534258	0.0085224	740.031	761.308	697.487	626.199	635.283	720.734	772.783	694.641	780.712	695.334	502.499	668.178	642.63	588.649	620.972	444.922	688.842	635.551	534.41	533.157
ENSRNOT00000016481.4	ENSRNOG00000012369	Fam174b	protein_coding	7.14716e-05	0.00988289	0.402031	0.101233	4.23433	0.0730079	0.0282129	0.00395406	0.023028	0.023028	59.519	52.0518	75.62	43.9981	69.5574	51.5002	48.0685	68.6598	53.2706	46.2238	73.6477	100.016	59.7685	93.0428	98.7524	73.2685	76.7642	81.3076	91.5405	101.751
ENSRNOT00000048704.5	ENSRNOG00000026432	Syt7	protein_coding	7.2673e-05	0.00998156	-0.125738	0.0316932	7.45041	0.00891854	0.000978597	0.00404371	0.00329527	0.00404371	1900.77	1645.65	1951.58	1921.85	1995.61	1719.81	1761.86	1629.68	1954.27	1881.85	1544.59	1652.21	1625.87	1869.57	1665.44	1573.06	1645.92	1468.35	1507.7	1632.29
ENSRNOT00000002111.5	ENSRNOG00000001547	Agps	protein_coding	7.64367e-05	0.0104247	-0.166512	0.0420983	6.09548	0.010792	0.00221008	0.00147974	0.00665124	0.00665124	474.162	459.932	525.913	487.028	485.426	489.564	472.336	446.304	495.351	487.039	374.359	384.617	419.055	433.951	420.549	376.054	458.544	407.955	375.126	438.669
ENSRNOT00000015327.6	ENSRNOG00000011441	Tpd52	protein_coding	7.69184e-05	0.0104247	-0.147934	0.0374156	6.65517	0.0101491	0.00218755	0.00244634	0.00481209	0.00481209	849.325	901.505	908.468	751.265	867.022	864.144	798.228	860.039	798.441	776.282	729.649	819.646	740.754	719.911	677.747	644.88	740.042	779.268	703.954	669.971
ENSRNOT00000040261.2	ENSRNOG00000032303	LOC108349682	protein_coding	7.78601e-05	0.0104829	0.117124	0.029645	8.65988	0.0077729	0.000185663	0.00420848	0.00236426	0.00420848	6031.01	5611.94	5031.08	5441.84	5341.92	5629.98	5445.67	5615.23	5201.71	5104.71	6930.67	5730.29	6014.37	6457.15	6708.19	6184.93	6127.37	5657.21	6080.95	5412.38
ENSRNOT00000087799.1	ENSRNOG00000006336	Fyco1	protein_coding	8.43918e-05	0.0112881	-0.297859	0.0757609	5.45972	0.0505356	0.0186503	0.0100483	0.0100163	0.0100483	229.653	266.253	294.015	264.905	260.4	316.311	285.481	239.705	257.467	323.967	185.278	200.317	190.454	245.496	221.691	178.487	122.513	229.327	249.996	234.533
ENSRNOT00000066888.3	ENSRNOG00000014478	Fndc3a	protein_coding	9.09468e-05	0.0120859	-0.0898204	0.0229511	8.4824	0.00378343	0.000203302	0.0015493	0.00243046	0.00243046	4811.35	5289.7	5176.65	5002.85	5085.26	4899.64	4725.8	5166.43	5144.28	5233.24	4230.42	4942.78	4724.52	4673.74	4531.4	4536.54	4572.5	4782.53	4404.08	4809.23
ENSRNOT00000038912.6	ENSRNOG00000028422	Rmnd5a	protein_coding	9.25513e-05	0.0122198	-0.12505	0.0319875	6.93522	0.00896184	0.000945634	0.00417036	0.00416027	0.00417036	1068.47	1212.46	1179.91	1015.36	1082.44	1055.06	956.887	1047.9	1153.29	1194.38	935.897	1070.29	1036.24	974.818	903.601	859.172	932.805	1010.67	973.38	971.953
ENSRNOT00000059419.4	ENSRNOG00000017132	Snx30	protein_coding	9.56683e-05	0.0125503	-0.146811	0.0376311	6.4368	0.0118033	0.00164802	0.00482393	0.00543247	0.00543247	619.63	760.911	644.242	656.681	671.956	698.378	635.115	675.198	691.185	671.474	500.282	634.278	583.921	574.11	647.159	497.181	607.386	646.506	535.154	595.95
ENSRNOT00000029239.6	ENSRNOG00000022429	Minar2	protein_coding	9.78522e-05	0.0127551	-0.211638	0.0543239	8.03497	0.0257658	0.00153423	0.0132212	0.00269428	0.0132212	3082.49	2880.11	3836.7	3333.87	3638.95	3980.87	3906.95	2883.63	3526.63	3459.94	2894.78	3248.76	2843.59	2610.47	2421.22	2910.41	3498.42	2484.03	2466.98	2582.21
ENSRNOT00000091910.1	ENSRNOG00000026962	Osbpl8	protein_coding	9.89271e-05	0.0128136	-0.164281	0.0421967	6.58697	0.0155364	0.00130806	0.00759475	0.00499428	0.00759475	776.022	1026.19	831	745.185	816.817	703.539	693.412	746.81	833.319	747.158	666.702	688.063	727.471	638.941	651.029	582.73	627.083	732.522	672.031	707.001
ENSRNOT00000070864.3	ENSRNOG00000047756	Mef2a	protein_coding	9.96657e-05	0.012828	-0.319875	0.0822003	5.05595	0.0589326	0.0132461	0.0205384	0.0131465	0.0205384	182.968	227.371	156.522	154.123	191.364	225.293	145.078	186.072	182.032	205.48	130.318	175.14	92.6722	157.808	122.511	123.713	97.9948	150.758	155.183	152.092
ENSRNOT00000092456.1	ENSRNOG00000043348	LOC103693375	protein_coding	0.000102118	0.0130616	0.0988512	0.025441	7.90808	0.00563737	0.000368658	0.00286757	0.00279742	0.00286757	2691.49	2567.89	2552.34	2722.1	2674.04	2608.66	2622.09	2488.08	2560.62	2404.44	3203.01	2728.24	2888.24	2988.93	3003.89	2977.87	2725.13	2667.88	2932.07	2513.85
ENSRNOT00000088808.1	ENSRNOG00000038496	Tex21	protein_coding	0.000104791	0.0133201	2.29181	0.590792	1.70003	2.65541	1.35921	-0.0152876	0.38596	0.38596	0	0	0	0	0	0	11.4012	11.334	9.75527	10.7991	30.2173	13.7363	11.8881	21.5628	10.7146	14.9329	20.3387	18.4387	13.641	19.3322
ENSRNOT00000034429.4	ENSRNOG00000010267	Klhdc10	protein_coding	0.000111467	0.0139807	-0.227871	0.0589702	5.62886	0.0301368	0.0071901	0.0101973	0.0089489	0.0101973	407.475	327.47	304.89	310.773	298.108	263.935	299.215	343.635	305.315	274.823	245.327	272.899	291.438	258.808	256.222	178.471	247.736	275.675	213.474	259.998
ENSRNOT00000067931.3	ENSRNOG00000030269	Atp2b2	protein_coding	0.000112037	0.0139807	0.190947	0.0494305	6.97992	0.0211688	0.00174967	0.0104672	0.00406935	0.0104672	935.814	991.781	1037.94	849.885	1001.86	1047.63	977.938	1239.37	769.852	982.825	1215.46	1147.94	1153.92	1212.66	1195.91	1273.15	1036.44	1268.54	1004.62	1355.82
ENSRNOT00000092712.1	ENSRNOG00000002755	Pafah1b1	protein_coding	0.000110922	0.0139807	0.0954945	0.0247052	8.3374	0.0052909	0.000537147	0.00251458	0.00250007	0.00251458	3704.05	4391.84	3693.36	4254.69	4095.06	3875.6	4049.57	3942.89	3931.14	3935.45	4582.05	4068.85	4509.39	4458.44	4618.27	4456.97	4227.43	3951.79	4670.78	4326.3
ENSRNOT00000015322.3	ENSRNOG00000011363	Napepld	protein_coding	0.000116936	0.0145036	-0.322694	0.0837631	4.54376	0.0527765	0.0167041	0.010079	0.0183772	0.0183772	103.104	120.451	107.689	84.0197	107.895	130.084	97.0714	123.131	120.116	114.615	81.5784	62.4426	88.3406	89.3139	50.3586	89.8246	87.4511	82.8585	87.5671	87.6592
ENSRNOT00000090240.1	ENSRNOG00000033531	Cacna2d1	protein_coding	0.000124324	0.0153271	-0.349857	0.0911693	5.1482	0.0633923	0.0291962	0.00371802	0.012363	0.012363	155.543	276.347	253.966	182.802	155.014	224.427	212.743	218.237	177.706	223.486	165.878	129.233	145.409	130.502	117.555	178.786	129.528	189.449	152.121	120.059
ENSRNOT00000020207.6	ENSRNOG00000014975	Zfp483	protein_coding	0.000128885	0.0157942	-0.119454	0.0312007	7.05301	0.0083663	0.000859631	0.00400777	0.00392782	0.00400777	1108.17	1278.44	1277.91	1167.14	1112.57	1314.83	1228.89	1336.3	1302.87	1169.54	969.472	1143.55	1121.44	1189.55	1045.57	971.546	1110.31	1138.59	1079.58	1141.83
ENSRNOT00000030470.6	ENSRNOG00000028366	Gphn	protein_coding	0.00013048	0.0158206	0.157585	0.0411926	6.29785	0.0134897	0.00259622	0.00474493	0.00588794	0.00588794	504.313	528.896	422.095	477.696	504.102	576.782	510.479	475.498	470.776	565.704	540.453	631.378	562.356	618.845	549.275	634.272	544.833	619.38	655.091	535.158
ENSRNOT00000084826.1	ENSRNOG00000009872	Kcnh2	protein_coding	0.000130646	0.0158206	0.444033	0.11608	6.01245	0.115712	0.0280355	0.0393372	0.00700189	0.0393372	216.76	315.163	378.752	348.115	345.777	396.62	441.191	382.686	351.537	188.558	628.066	447.811	337.393	441.848	741.903	652.632	392.963	524.467	602.864	467.467
ENSRNOT00000042925.5	ENSRNOG00000001465	Ids	protein_coding	0.000132355	0.0159333	-0.108133	0.028292	7.38902	0.00622682	0.000622923	0.00270185	0.00337925	0.00337925	1722.86	1770.88	1717.46	1613.82	1768.74	1659.52	1566.04	1701.7	1887.1	1687.9	1350.55	1622.03	1623.71	1590.26	1492.91	1440.51	1591.04	1492.38	1506.35	1641.78
ENSRNOT00000089554.1	ENSRNOG00000011358	Hipk3	protein_coding	0.000134349	0.0160786	-0.14301	0.0374534	7.21793	0.0120267	0.0017333	0.00528048	0.00363877	0.00528048	1395.05	1634.19	1331.77	1443.76	1464.94	1542.67	1399.59	1392.55	1499.66	1564.63	1236.95	1398.82	1487.37	1171.47	1317.22	1115.11	1280.73	1084.09	1289.26	1366.8
ENSRNOT00000060472.3	ENSRNOG00000039461	Pcdhga3	protein_coding	0.000137588	0.0163706	0.367612	0.0964237	3.99452	0.0678612	0.0189247	0.015168	0.0275629	0.0275629	47.2016	50.6786	30.0799	61.4789	46.8688	47.9573	35.018	36.5395	63.9512	38.8767	55.3984	60.6687	68.3565	64.6884	63.3949	62.8231	58.2425	70.2974	67.2305	79.5626
ENSRNOT00000087753.1	ENSRNOG00000029910	Golga4	protein_coding	0.000141042	0.0166846	0.11852	0.0311376	7.9452	0.00828917	0.0017422	0.00310554	0.00276583	0.00310554	2603.47	2974.29	2586.83	2495.56	2845.75	2755.87	2700.94	2584.78	2579.23	2503.86	3175.35	2499.7	3066.52	3242.66	2831.2	3169.45	2859.27	2937.64	3239.71	3000.84
ENSRNOT00000040540.2	ENSRNOG00000010389	Ndrg2	protein_coding	0.000146472	0.0171478	0.184968	0.0487145	7.1921	0.0202444	0.00269181	0.00917369	0.0036814	0.00917369	1238.93	1203.8	1016.35	1399.13	1121.21	1223.19	1278.7	1041.33	1243.52	1408.49	1599.24	1543.88	1691.78	1354.95	1364.63	1218.95	1413.01	1288.64	1580.67	1592.73
ENSRNOT00000078872.1	ENSRNOG00000052968	Hnrnpa3	protein_coding	0.000146634	0.0171478	0.0926046	0.0243908	8.07675	0.00505727	0.000311314	0.0026448	0.00266324	0.00266324	2947.21	3098.55	2965.93	2906.67	3217.43	3007.07	3189.23	3328.52	3116.82	2976.25	3453.44	3041.66	3482.07	3673.09	3462.44	3523.22	3404.77	3259.48	3440.26	3026.61
ENSRNOT00000067898.3	ENSRNOG00000043288	Smim13	protein_coding	0.000150085	0.0173531	-0.240851	0.0635335	5.0232	0.0326362	0.00675107	0.0115845	0.0134315	0.0134315	166.279	179.766	210.559	143.131	204.214	144.871	163.689	199.662	187.518	129.589	123.387	140.797	140.676	124.885	150.898	153.076	118.334	144.052	118.871	132.246
ENSRNOT00000089695.1	ENSRNOG00000004752	Nalcn	protein_coding	0.000149373	0.0173531	-0.151919	0.0400619	7.69278	0.013676	0.00303552	0.00498927	0.00300535	0.00498927	2435.52	2383.69	2221.16	2299.8	2380.92	2374.11	2353.62	2109.05	2568.02	2561.72	1907.4	2363.17	1920.72	2135.52	1905.19	1659.18	2186.14	1874.78	2346.71	2130.86
ENSRNOT00000001334.6	ENSRNOG00000001004	Ncor2	protein_coding	0.000151625	0.0173648	0.0947432	0.0250088	8.49985	0.00532479	0.000371919	0.00275528	0.00242304	0.00275528	4702.41	4408.33	4823.24	4922.23	4542.26	4772.29	4635.85	4641.26	4846.38	4590.94	5387.14	4527.5	5778.83	5495.27	5198	5336.99	5031.6	5177.67	4740.88	4963.69
ENSRNOT00000075306.1	ENSRNOG00000049598	LOC100912571	protein_coding	0.000151884	0.0173648	0.184166	0.0486186	7.40445	0.0201223	0.0025373	0.00928154	0.00335771	0.00928154	1586.23	1715.37	1582.52	1313.75	1557.07	1097.45	1469.61	1590.74	1716.73	1468.79	1901.32	1816.47	1727.96	1830.82	1918.27	2077.94	1621.89	1653.67	1788.14	1721.63
ENSRNOT00000088378.1	ENSRNOG00000004696	Arhgap5	protein_coding	0.000154718	0.0175905	-0.101723	0.0268867	7.60791	0.00533608	0.000514771	0.00224346	0.00309971	0.00309971	2147.68	2030.97	2077.45	2249.74	1980.76	2168.07	2123.88	2145.39	2093.05	2182.5	1966.64	1995.2	2064.56	1822.06	1996.49	1848.41	1937.72	1715.95	1766.5	2058.95
ENSRNOT00000026287.5	ENSRNOG00000019354	Ptch1	protein_coding	0.000163461	0.0184526	-0.317662	0.0842677	5.80895	0.0601915	0.00973537	0.0257699	0.00796175	0.0257699	465.552	378.926	455.667	367.709	348.453	333.978	334.852	360.324	386.941	508.609	210.873	319.279	309.64	365.141	325.711	220.142	356.068	301.76	197.431	292.863
ENSRNOT00000060568.4	ENSRNOG00000016779	Fam120a	protein_coding	0.000164104	0.0184526	-0.0885569	0.023498	8.30243	0.00325009	0.000241739	0.00101049	0.00251905	0.00251905	4193.44	4342.1	4444.06	4162.32	4439.14	3954.48	3941.56	4268.6	4307.49	4138.21	3948.39	3894.24	3958.73	3820.21	3859.95	3817.17	3751.56	3693.49	3812.65	4040.49
ENSRNOT00000067618.2	ENSRNOG00000010124	Trim2	protein_coding	0.000169744	0.0189101	-0.291175	0.077435	5.58816	0.0507142	0.00713843	0.0228425	0.00919297	0.0228425	254.714	344.098	357.292	272.363	282.847	287.065	272.162	354.946	323.307	362.43	157.311	252.275	272.549	223.598	171.527	221.264	263.901	269.382	219.317	296.164
ENSRNOT00000084027.1	ENSRNOG00000060449	Rps21	protein_coding	0.00017002	0.0189101	0.280694	0.0746557	6.06029	0.0471346	0.00231156	0.0255558	0.00679706	0.0255558	356.354	294.367	385.835	400.084	366.22	449.108	409.771	334.112	377.114	367.959	585.714	371.219	569.195	631.637	504.359	424.061	553.672	548.782	489.272	338.157
ENSRNOT00000014988.7	ENSRNOG00000011077	Tjp1	protein_coding	0.000171968	0.0189599	0.132596	0.0352931	6.98368	0.00960344	0.00216613	0.00308704	0.00406187	0.00406187	1078.86	1019.18	992.815	994.784	1095.68	1009.49	948.683	946.886	940.35	1079.78	1314.5	1093.65	1200.85	1126.94	1151.95	1031.49	1193.46	1198.87	1252.54	996.473
ENSRNOT00000022117.4	ENSRNOG00000016207	Galnt1	protein_coding	0.000173144	0.0189599	-0.102934	0.0274103	7.50753	0.0051407	0.000535477	0.00194767	0.00322115	0.00322115	2010.36	2179.18	1918.32	1796.34	1947.29	1868.34	1827.45	1838.72	1858.92	1957.87	1625.86	1807.47	1779.25	1767.25	1775.95	1691.8	1714.92	1601.86	1765.53	1781.56
ENSRNOT00000028725.6	ENSRNOG00000021153	Fkbp2	protein_coding	0.000173972	0.0189599	0.0989644	0.0263618	7.68747	0.00566239	0.000463669	0.00279275	0.00301104	0.00301104	2165.91	2162.92	2169.63	2124.87	1968.49	1999.22	2254.18	1964	2077.87	1893.08	2568.47	2221.85	2381.58	2376.4	2290.25	2382.85	2199.35	2249.52	2135.79	2138.51
ENSRNOT00000042100.4	ENSRNOG00000008810	Nsmf	protein_coding	0.000174173	0.0189599	0.127311	0.0339151	7.13308	0.00971376	0.0011491	0.00460209	0.00378242	0.00460209	1182.57	1132.49	1053.65	1230.12	1032.04	1271.19	1111.2	1283.84	1268.98	1216.49	1402.09	1336.98	1210.19	1421.11	1346.08	1310.74	1347.23	1268.51	1207.62	1526.75
ENSRNOT00000006798.6	ENSRNOG00000005052	Slc39a9	protein_coding	0.000176455	0.0190131	-0.218037	0.0581348	5.40817	0.0256976	0.00652834	0.00739136	0.01037	0.01037	274.596	264.771	284.962	205.798	270.332	198.068	258.059	266.73	253.905	224.421	181.297	214.744	200.322	190.231	235.316	202.611	207.326	208.913	209.307	157.014
ENSRNOT00000028143.3	ENSRNOG00000020723	Pten	protein_coding	0.000176521	0.0190131	-0.109949	0.0293163	7.25782	0.00725233	0.00067759	0.00361964	0.00357477	0.00361964	1432.14	1637.97	1429.28	1557.15	1572.34	1559.61	1409.68	1640.36	1340.81	1441.68	1388.32	1449.18	1350.29	1425.84	1187.54	1256.46	1333.11	1307.99	1330.97	1420.3
ENSRNOT00000066486.3	ENSRNOG00000012563	Arhgap29	protein_coding	0.000179106	0.0191906	-0.312016	0.0832754	5.13436	0.055066	0.0221951	0.00888729	0.0124789	0.0124789	224.377	218.83	222.531	224.311	151.272	186.337	183.226	195.128	178.105	209.597	130.247	185.132	151.913	184.977	132.993	118.776	167.288	104.861	116.411	184.435
ENSRNOT00000025051.6	ENSRNOG00000018576	Rcan3	protein_coding	0.000181319	0.0193265	-0.149019	0.039805	6.25577	0.00951739	0.00188573	0.00199192	0.00603645	0.00603645	610.403	525.91	643.321	570.601	581.396	540.519	532.599	550.703	538.708	525.916	443.187	485.35	484.439	477.976	514.302	494.621	513.089	443.68	514.459	466.624
ENSRNOT00000087517.1	ENSRNOG00000059876	Fsd1l	protein_coding	0.000188757	0.0200151	-0.167081	0.0447506	5.93282	0.0168324	0.00257108	0.00744198	0.00736005	0.00744198	385.123	412.122	420.148	339.095	406.196	418.627	395.785	467.184	463.917	402.806	274.474	343.408	345.745	337.817	340.19	352.163	346.682	353.792	356.614	432.218
ENSRNOT00000017005.5	ENSRNOG00000011879	Nfat5	protein_coding	0.000196278	0.0205991	0.0943096	0.0253265	7.93941	0.00537896	0.000357365	0.00284978	0.00277067	0.00284978	2449.18	2589.17	2841.6	2711.65	2585.49	2783.76	2823.14	2765.66	2694.77	2544.66	2765.1	2699.28	3021.04	3009.43	2849.42	2815.2	2881.09	3366.07	3001.4	3052.27
ENSRNOT00000078326.1	ENSRNOG00000005261	Fbxl5	protein_coding	0.000196029	0.0205991	-0.12513	0.0336004	7.05404	0.00716468	0.00171904	0.00149434	0.00392588	0.00392588	1207.47	1266.46	1357.57	1186.15	1199.42	1138.25	1216.83	1268.1	1194.47	1297.54	1055.46	1141.26	1071.85	1105.56	1074.23	980.501	1006.76	1194.42	1090.2	1166.56
ENSRNOT00000061455.5	ENSRNOG00000039985	Ube2a	protein_coding	0.000199744	0.0207679	0.213705	0.0574579	5.41331	0.0233699	0.00617294	0.00580916	0.0103341	0.0103341	219.378	179.594	203.635	230.892	217.468	182.872	228.618	182.249	206.641	170.809	273.592	247.988	259.072	227.405	260.982	303.457	257.092	240.105	232.248	203.274
ENSRNOT00000083132.1	ENSRNOG00000008688	Usp45	protein_coding	0.000199915	0.0207679	-0.187342	0.0503727	5.76131	0.0211373	0.00447853	0.00808383	0.00820852	0.00820852	437.949	333.957	411.539	318.28	391.708	310.731	311.983	366.556	315.059	314.216	271.25	331.072	257.663	267.851	269.324	283.225	328.867	274.153	308.412	307.541
ENSRNOT00000005746.5	ENSRNOG00000004303	Timp3	protein_coding	0.000202619	0.0208372	-0.119263	0.0320967	7.74989	0.00862295	0.000438822	0.00471218	0.00294593	0.00471218	2261.39	2659.19	2211.36	2563.86	2373.57	2682.61	2310.37	2436.4	2283.82	2949.23	2215.94	2300.83	2069.52	2110.46	2205.43	2343.04	2111.52	2248.36	2107.53	2168.62
ENSRNOT00000024732.8	ENSRNOG00000011268	Chd5	protein_coding	0.000202429	0.0208372	-0.133388	0.035896	8.18861	0.0107857	0.00041305	0.00602956	0.00258696	0.00602956	4075.45	3458.59	4166.98	3763.89	4201.49	3691.23	3833.6	3671.87	4463.86	3299.47	3000.74	3128.36	3638.61	3561.34	3351.98	3258.64	3309.21	3574.02	3318.2	3590.58
ENSRNOT00000003512.6	ENSRNOG00000002592	Rps6ka6	protein_coding	0.000205368	0.0210142	-0.262272	0.0706491	5.19847	0.0417447	0.00918405	0.0157724	0.0119498	0.0157724	223.118	202.164	199.849	213.1	208.079	177.183	223.803	176.145	232.549	210.462	106.088	195.188	193.493	149.952	177.731	120.22	155.619	162.924	157.826	191.63
ENSRNOT00000009368.6	ENSRNOG00000007077	Fem1b	protein_coding	0.000212288	0.0216143	-0.123915	0.0334549	6.78963	0.00854029	0.00111539	0.00363413	0.00448077	0.00448077	944.033	1068.08	845.148	893.366	978.664	845.248	960.959	933.063	1017.8	987.037	732.77	894.005	899.532	842.746	833.063	777.768	843.13	855.093	831.124	851.534
ENSRNOT00000028561.7	ENSRNOG00000011066	Marchf6	protein_coding	0.000221376	0.022428	-0.115358	0.0312346	7.73889	0.00812323	0.000437026	0.00444097	0.00295712	0.00444097	2341.85	2901.11	2356.9	2293.93	2543.19	2300.95	2310.37	2431.18	2440.99	2453.55	1956.57	2361.5	2401.39	2220.97	2206.32	1993.53	2224.31	2049	2068.55	2232.05
ENSRNOT00000076472.2	ENSRNOG00000014851	Col4a4	protein_coding	0.000235727	0.0236857	0.124711	0.0339139	7.23923	0.00954095	0.000774574	0.00497618	0.00360431	0.00497618	1401.84	1341.53	1097.32	1381.43	1297.34	1366.58	1270.3	1376.79	1321.66	1257.68	1531.98	1517.36	1301.77	1527.97	1594.63	1302.73	1465.42	1678.96	1467.68	1474.99
ENSRNOT00000082353.1	ENSRNOG00000007326	Prepl	protein_coding	0.000236105	0.0236857	-0.116099	0.0315754	7.72564	0.00826978	0.00127929	0.00370576	0.00297077	0.00370576	2236.09	2317.61	2528.99	2338.11	2534.06	2244.91	2590.8	2646.78	2370.51	2243.25	1968.35	2052.35	2320.84	2018.6	1990.92	2116.26	2293.31	1974.23	2340.46	2355.42
ENSRNOT00000074707.2	ENSRNOG00000045857	Tmed8	protein_coding	0.000238828	0.0238421	-0.17959	0.048882	5.91582	0.019806	0.00284284	0.00910442	0.00743935	0.00910442	435.542	469.494	413.356	474.54	393.921	319.715	382.755	395.41	378.288	412.525	367.644	353.71	351.689	393.521	300.903	291.995	328.192	360.706	359.537	293.521
ENSRNOT00000009404.6	ENSRNOG00000006462	Ero1a	protein_coding	0.000248128	0.0246502	-0.120982	0.0330173	6.83111	0.00666245	0.00106515	0.00190173	0.00438557	0.00438557	1006.2	991.49	1043.01	943.039	981.851	891.283	1016.43	993.836	989.051	986.622	857.573	931.955	886.871	961.464	915.45	844.553	876.409	768.535	857.673	828.889
ENSRNOT00000049855.3	ENSRNOG00000033119	Plcb4	protein_coding	0.000252934	0.0249487	-0.204167	0.0557946	6.19655	0.0210479	0.00931082	0.0013274	0.00625434	0.00625434	543.022	585.355	547.21	521.332	535.392	467.803	584.221	674.827	535.555	467.5	379.84	517.638	468.711	475.412	404.263	452.427	478.656	455.414	419.042	396.734
ENSRNOT00000077799.1	ENSRNOG00000013930	Rnf4	protein_coding	0.000253571	0.0249487	-0.123982	0.0338876	6.78796	0.00720237	0.00125717	0.00207546	0.00448468	0.00448468	995.796	926.176	873.068	860.951	1061.56	931.086	972.205	933.26	964.001	931.058	826.869	793.072	777.814	850.94	816.939	899.4	879.275	775.28	892.155	832.144
ENSRNOT00000086119.1	ENSRNOG00000009958	Nkapd1	protein_coding	0.000256692	0.0251349	0.190206	0.0520331	5.96734	0.0138299	0.00633513	-0.00178648	0.00720208	0.00720208	372.72	356.601	362.033	385.907	380.843	362.334	364.171	297.589	356.654	316.853	467.844	407.842	414.181	436.724	438.406	420.872	412.946	400.328	449.877	445.027
ENSRNOT00000047530.4	ENSRNOG00000029571	Coq10a	protein_coding	0.000259693	0.0253077	0.1538	0.0421079	6.24179	0.00959577	0.00277846	0.000779776	0.00608693	0.00608693	429.242	478.863	486.11	494.868	444.589	531.603	489.308	492.899	478.736	435.585	510.162	558.701	546.038	544.273	536.86	612.292	549.993	530.848	576.035	585.151
ENSRNOT00000084674.1	ENSRNOG00000055579	Tmbim6	protein_coding	0.000265359	0.0257373	-0.0855213	0.02345	8.3852	0.00259391	0.00027399	0.000432394	0.00247552	0.00247552	4571.61	4818.38	4722.82	4594.96	4478.86	4568.37	4439.14	4414.48	4466.54	4668.5	4172.73	4268.74	4283.11	4164.79	4266.89	4143.7	4172.46	4114.55	4020.15	4382.52
ENSRNOT00000027681.6	ENSRNOG00000020424	Plpp4	protein_coding	0.000267292	0.0258025	0.256752	0.0704376	4.72576	0.0371432	0.0085287	0.0123665	0.0162786	0.0162786	118.004	87.0142	75.6849	105.667	98.2012	99.9111	95.2815	109.619	92.1331	113.39	154.444	119.048	141.666	137.463	115.182	130.955	166.407	115.242	106.205	105.367
ENSRNOT00000057081.2	ENSRNOG00000037628	AABR07045487.1	pseudogene	0.000275578	0.0264775	-0.255559	0.0702618	5.11711	0.0405714	0.00567919	0.0190044	0.0126242	0.0190044	175.933	242.875	150.399	198.846	168.504	187.833	186.491	195.748	171.259	231.101	122.548	177.427	144.638	194.065	146.433	117.683	142.371	140.595	122.769	174.177
ENSRNOT00000031005.5	ENSRNOG00000025053	Lrp1	protein_coding	0.000281267	0.0268978	0.116623	0.0321102	8.07574	0.00846319	0.000311501	0.00484382	0.00266398	0.00484382	2974.78	3012.99	3178.76	3037.44	2941.57	3180.17	2994.45	3005.38	2752.07	3284	3189.6	3032.29	3734.84	3034.07	3246.53	3457.04	3431.69	3806.43	3871.11	3398.61
ENSRNOT00000006168.7	ENSRNOG00000004505	Nfic	protein_coding	0.000283226	0.0269591	-0.110287	0.0303805	7.1416	0.00658358	0.000847359	0.00272332	0.00376751	0.00376751	1384.94	1310.95	1268.21	1288.18	1239.79	1321.82	1314.4	1325.86	1311.54	1613.38	1147.42	1217.95	1253.2	1274.9	1213.43	1109.58	1208.3	1138.59	1199.43	1198.81
ENSRNOT00000017718.6	ENSRNOG00000047387	Lnpep	protein_coding	0.000288789	0.0273614	-0.269549	0.0743551	5.46644	0.0449282	0.0176722	0.0095697	0.00997123	0.00997123	236.405	320.49	342.554	186.323	259.741	307.387	261.625	277.533	247.832	299.062	200.477	217.988	250.236	209.422	156.1	226.807	222.221	162.758	239.423	198.638
ENSRNOT00000036180.6	ENSRNOG00000026432	Syt7	protein_coding	0.000302072	0.0284881	-0.284216	0.0786535	4.97467	0.0408265	0.0170699	0.00358623	0.013862	0.013862	166.776	186.087	127.918	163.943	174.514	177.727	157.276	199.283	134.736	189.689	133.04	144.544	141.4	134.892	101.517	145.79	137.214	104.688	109.38	109.428
ENSRNOT00000006219.4	ENSRNOG00000004438	Cntn1	protein_coding	0.000312804	0.0292307	-0.155268	0.0430768	7.12445	0.015134	0.00281367	0.00646436	0.00379762	0.00646436	1270.08	1270.46	1278.46	1187.52	1369.52	1528.83	1222.69	1466.42	1310.63	1568.64	1026.25	1216.72	1014.27	1229.29	1140.43	1216.27	1342.71	1082.26	1238.09	1029.46
ENSRNOT00000021888.6	ENSRNOG00000016309	Rgp1	protein_coding	0.000311906	0.0292307	-0.15792	0.0438033	5.97717	0.0138936	0.00243575	0.00530227	0.00715789	0.00715789	445.197	358.575	478.367	440.919	509.977	441.607	410.444	420.205	427.064	354.21	343.302	370.88	331.876	344.106	373.226	372.514	367.945	383.755	366.357	389.211
ENSRNOT00000072190.2	ENSRNOG00000046202	Metrnl	protein_coding	0.000322088	0.0299615	-0.159557	0.04436	6.00844	0.0156777	0.00281966	0.00665729	0.00701939	0.00701939	425.302	426.465	486.13	341.016	492.449	438.61	418.587	431.949	506.19	458.961	348.338	349.131	383.922	366.487	409.835	411.447	331.89	418.327	360.097	382.76
ENSRNOT00000081829.1	ENSRNOG00000046500	Irgq	protein_coding	0.000328268	0.0303982	-0.20069	0.0558727	5.82436	0.0253863	0.00441381	0.011195	0.00788385	0.011195	417.685	399.529	424.224	437.858	336.346	280.434	403.783	378.603	350.594	338.616	248.776	304.036	296.481	359.975	309.084	311.528	272.537	321.634	293.962	355.034
ENSRNOT00000021739.6	ENSRNOG00000016245	Neto2	protein_coding	0.000333951	0.0305171	-0.269091	0.0750094	4.59762	0.0368994	0.0104142	0.0084213	0.0177179	0.0177179	131.95	103.27	88.299	108.549	114.94	109.902	100.982	105.704	151.749	127.429	78.0614	83.5625	76.2819	95.2357	86.61	92.9074	73.9587	84.1264	86.7176	110.742
ENSRNOT00000022367.3	ENSRNOG00000016507	LOC687679	protein_coding	0.000334026	0.0305171	0.128926	0.0359389	6.6057	0.0104924	0.00132422	0.00513383	0.00494325	0.00513383	688.715	680.814	704.452	704.126	727.582	679.395	773.653	703.386	683.953	593.95	810.831	729.169	893.588	830.168	821.455	864.481	769.171	758.29	785.33	647.252
ENSRNOT00000092450.1	ENSRNOG00000018285	Kcna2	protein_coding	0.000331576	0.0305171	0.142542	0.039713	6.96584	0.0128175	0.000921598	0.00696403	0.00409763	0.00696403	1185.87	845.242	1082.26	1007.15	1040.21	930.934	1037.78	893.731	1005.54	883.767	1008.2	1214.15	1262.97	1130.5	1178.2	1059.05	1069.95	1198.16	1173.76	1106.14
ENSRNOT00000020230.6	ENSRNOG00000015024	Mcoln3	protein_coding	0.00034752	0.0316089	-0.157145	0.0439317	5.96457	0.0138747	0.00243537	0.00535057	0.00721462	0.00721462	416.233	452.282	414.326	417.865	449.717	401.642	444.647	396.715	390.211	428.724	327.354	438.417	401.223	350.396	376.798	315	318.947	326.134	361.486	399.963
ENSRNOT00000089024.1	ENSRNOG00000036841	Cbx5	protein_coding	0.000352706	0.0319386	-0.199522	0.0558392	6.37352	0.0252457	0.00512103	0.0104691	0.00563357	0.0104691	710.493	545.475	640.917	667.172	588.087	600.116	649.915	787.791	563.758	762.635	490.965	595.612	609.52	610.034	477.795	514.111	506.31	453.878	458.596	620.907
ENSRNOT00000055124.4	ENSRNOG00000011130	Calca	protein_coding	0.000356276	0.0320707	-0.659871	0.184811	3.49453	0.276374	0.0335036	0.137272	0.0414778	0.137272	45.4865	21.5983	48.1999	42.4372	38.5305	48.508	43.5896	56.2319	107.739	36.4716	17.3179	29.4505	28.6599	12.5783	26.8318	50.3544	16.1097	26.2098	13.1965	31.7414
ENSRNOT00000082893.1	ENSRNOG00000052275	H2az2	protein_coding	0.000357299	0.0320707	0.104304	0.0292187	7.2814	0.0063357	0.000730709	0.00293494	0.00353795	0.00353795	1431.22	1405.49	1319.14	1440.03	1176.92	1488.22	1509.52	1313.88	1356.91	1377.53	1503.21	1614.48	1499.79	1554.33	1657.48	1496.04	1500.68	1591.93	1434.23	1465.4
ENSRNOT00000021258.7	ENSRNOG00000015528	Pja2	protein_coding	0.000360855	0.0321083	-0.136602	0.0382943	6.85528	0.00711463	0.00300074	-0.000674237	0.00433153	0.00433153	1089.17	1007.77	921.861	960.286	1110.06	1025.84	995.112	1032.2	988.419	1037.67	888.972	925.575	862.321	897.454	963.69	847.347	862.731	863.624	855.828	896.287
ENSRNOT00000091044.1	ENSRNOG00000053288	Ank3	protein_coding	0.000360319	0.0321083	2.3342	0.654284	2.74248	3.46159	1.4883	0.652135	0.0970684	0.652135	0	52.1632	43.5736	5.70751e-05	2.89853	12.4095	32.0006	21.2001	0.273708	0	101.115	80.7395	41.0808	28.1119	18.2082	55.6244	67.0591	48.6751	54.7864	49.8118
ENSRNOT00000076604.2	ENSRNOG00000025791	Dync1li2	protein_coding	0.000364173	0.032206	-0.138815	0.0389408	7.06112	0.0122539	0.00258242	0.00499952	0.00391263	0.00499952	1292.56	1370.09	1349.39	1341.09	1259.67	1223.35	1164.09	1129.56	1123.81	1266.42	937.338	1264.08	1106.41	1104.47	1114.27	1027.26	1053.48	1073.26	966.482	1272.63
ENSRNOT00000081096.1	ENSRNOG00000060979	Hspa13	protein_coding	0.000365101	0.032206	-0.132745	0.0372451	6.66634	0.00993714	0.00215282	0.00344155	0.00478317	0.00478317	777.354	888.657	817.056	838.614	876.059	804.638	818.74	825.793	795.002	962.81	832.034	781.381	727.248	675.497	784.324	688.327	801.332	688.95	643.025	747.343
ENSRNOT00000059895.2	ENSRNOG00000005042	Ranbp17	protein_coding	0.000368391	0.0323567	-2.11267	0.593156	1.67985	2.84116	1.25037	0.5088	0.396503	0.5088	10.8986	7.39472	7.96545	3.96188	11.195	28.38	20.9962	36.6355	36.1657	22.2365	0	0	0	0	0	8.3432	11.2345	9.65558	0	30.4932
ENSRNOT00000051463.4	ENSRNOG00000032659	Plcl1	protein_coding	0.000372405	0.0325695	-2.583	0.725785	2.28086	4.13589	2.45631	0.056058	0.177511	0.177511	11.9864	133.258	23.2027	88.0715	58.954	88.0493	36.1629	0.169682	62.8485	113.398	0	2.31669e-07	4.56401e-05	11.352	1.58754	16.1172	0	3.12935	17.8698	11.0586
ENSRNOT00000015931.6	ENSRNOG00000011891	Atp6v1b2	protein_coding	0.000376828	0.0326771	-0.0777289	0.0218597	9.20497	0.003513	0.000107607	0.00192229	0.00228163	0.00228163	9567.99	11424.7	10482.4	9489.85	10282.1	10222.9	10152	10796.1	10493.4	10628.5	9291.82	9633.73	9803.71	9482.24	9441.38	10030.5	9325.27	9120.22	9506.78	10078.6
ENSRNOT00000093385.1	ENSRNOG00000010311	Dzip1	protein_coding	0.000376659	0.0326771	0.124556	0.0350277	7.32817	0.00849157	0.00266758	0.00198625	0.00346714	0.00346714	1279.43	1537.4	1246.24	1390.13	1456.34	1417.6	1426.05	1593.87	1561.49	1433.71	1731.65	1543.49	1644.09	1564.32	1663	1589.96	1753.01	1498.06	1536.55	1696.8
ENSRNOT00000043156.5	ENSRNOG00000042833	AABR07030521.1	protein_coding	0.000382294	0.0328725	0.168999	0.0475783	6.30927	0.0182387	0.00178454	0.00953393	0.00584856	0.00953393	503.127	417.859	557.931	579.247	430.746	506.549	530.971	572.888	554.966	427.644	592.595	559.755	608.269	539.07	582.151	690.169	586.123	629.219	662.557	544.031
ENSRNOT00000050061.5	ENSRNOG00000032492	Usp22	protein_coding	0.000381604	0.0328725	-0.0914655	0.0257469	7.76558	0.00323926	0.000384345	0.000711006	0.00293016	0.00293016	2664.75	2467.95	2400.57	2522.56	2505.25	2414.85	2398.33	2384.2	2562.38	2373.64	2172.29	2198.95	2234.96	2287.45	2230.43	2254.55	2386.09	2293.31	2282.91	2187.97
ENSRNOT00000056789.4	ENSRNOG00000020297	Gon4l	protein_coding	0.00038651	0.0330959	0.340795	0.0960223	5.57186	0.0650249	0.0368084	-0.000432552	0.00929295	0.00929295	205.046	318.276	250.44	222.252	175.427	213.624	238.191	190.087	242.362	187.953	351.456	339.342	271.832	256.272	267.864	212.368	396.542	324.94	349.244	401.316
ENSRNOT00000090912.1	ENSRNOG00000000082	Hltf	protein_coding	0.000391146	0.0333533	-0.241691	0.068159	5.43543	0.0339028	0.013047	0.00651303	0.0101812	0.0101812	260.408	236.19	302.673	244.153	272.235	215.615	251.227	276.495	260.087	274.875	151.283	220.811	187.834	212.11	194.708	193.379	224.753	166.764	220.934	283.213
ENSRNOT00000080760.1	ENSRNOG00000055226	Dab2ip	protein_coding	0.000392854	0.03336	-0.233808	0.0659574	5.73032	0.0273528	0.0133775	0.000309794	0.00837443	0.00837443	332.49	374.375	298.531	325.736	376.852	344.737	295.988	388.278	305.083	443.028	235.47	297.844	267.322	253.591	261.674	254.859	335.526	290.353	287.797	264.188
ENSRNOT00000084838.1	ENSRNOG00000029194	Dhx30	protein_coding	0.000397508	0.0336157	0.245796	0.0694	6.01148	0.037635	0.0170757	0.005868	0.00700613	0.00700613	428.589	330.203	362.332	335.648	386.024	416.332	298.527	416.96	331.862	323.458	434.446	486.181	533.655	439.33	423.491	392.375	565.5	360.909	625.392	412.269
ENSRNOT00000058817.5	ENSRNOG00000026745	Acsl6	protein_coding	0.000403188	0.0339557	0.142221	0.0401981	7.09128	0.012977	0.00122346	0.00685599	0.0038571	0.00685599	1048.15	1233.57	1072.29	981.855	984.86	1301.52	1086.92	1197.32	1018.2	1325.06	1253.97	1318.84	1192.93	1461.51	1247.7	1233.35	1279	1329.15	1243.77	1354.86
ENSRNOT00000086545.1	ENSRNOG00000004382	Arel1	protein_coding	0.000406093	0.0340602	-0.192859	0.0545401	5.71647	0.0226165	0.00642308	0.00711812	0.00845003	0.00845003	315.826	396.91	336.13	332.484	422.597	305.141	320.183	344.71	266.798	325.598	237.1	326.067	250.094	279.919	276.779	248.788	298.445	265.988	272.008	311.868
ENSRNOT00000055674.4	ENSRNOG00000002341	Trim25	protein_coding	0.000412545	0.0344602	-0.140423	0.0397582	6.40574	0.0126767	0.00160064	0.00630293	0.00552988	0.00630293	610.403	663.603	622.945	594.617	586.975	766.318	616.48	659.017	648.183	744.057	543.072	613.555	584.498	556.141	462.515	544.172	542.672	628.067	607.997	574.141
ENSRNOT00000022864.5	ENSRNOG00000016912	Btf3	protein_coding	0.000416547	0.034653	0.0965833	0.0273656	7.52176	0.00589001	0.000541106	0.00308492	0.00320326	0.00320326	1765.3	1796.35	1702.98	1666.5	1825.73	1807.42	1810.02	1714.36	1743.5	1777.05	2120.08	1752.85	1981.6	2031.11	1773.33	2072.35	1886.7	1756.48	2172.18	1896.06
ENSRNOT00000039398.4	ENSRNOG00000027606	Neurl1b	protein_coding	0.000422917	0.0350404	-0.213156	0.0604636	5.6232	0.0292739	0.00372813	0.0145511	0.00898233	0.0145511	307.883	333.714	349.315	287.222	324.733	316.718	270.372	244.032	278.567	386.607	224.951	269.003	307.109	283.012	251.794	230.056	225.574	216.654	207.538	288.145
ENSRNOT00000076060.1	ENSRNOG00000045895	Dcp2	protein_coding	0.000430918	0.0355595	-0.199521	0.0566758	5.53059	0.0191359	0.0065088	0.00263225	0.00955196	0.00955196	282.095	333.739	257.668	316.201	258.081	262.215	244.222	259.237	283.407	298.772	202.963	272.17	238.487	234.693	224.065	204.555	240.55	239.001	209.575	220.744
ENSRNOT00000007971.7	ENSRNOG00000006003	Ctnna2	protein_coding	0.00043862	0.0360496	-0.109946	0.0312729	6.99675	0.00618	0.000853975	0.00231157	0.00403599	0.00403599	1085.64	1210.55	1121.69	1070.12	1119.27	1095.03	1198.76	1214.94	1217.24	1225.7	933.379	1138.97	1064.97	1027.83	1064.32	1064.45	1009.54	968.03	1003.59	1081.62
ENSRNOT00000013841.3	ENSRNOG00000010420	Sem1	protein_coding	0.000446384	0.036251	0.116813	0.0332703	7.22967	0.00883414	0.000723774	0.0048108	0.00361971	0.0048108	1291.61	1306.17	1371.06	1353.5	1233.09	1260.88	1403.16	1276.27	1362.49	1169.54	1570.46	1299.23	1580.12	1625.3	1428.62	1619.24	1482.87	1433.61	1361.17	1274.08
ENSRNOT00000014484.7	ENSRNOG00000010379	Celf1	protein_coding	0.000443101	0.036251	-0.106334	0.0302688	7.14015	0.00442722	0.000810954	0.00072142	0.00377004	0.00377004	1416.05	1361.63	1353.59	1329.48	1336.88	1327.82	1243.55	1306.29	1284.44	1347.73	1151.62	1212.23	1190.79	1239.86	1124.14	1194.52	1248.05	1120.15	1219.89	1266.55
ENSRNOT00000017941.7	ENSRNOG00000013178	Cmip	protein_coding	0.000444981	0.036251	-0.141084	0.0401736	7.41074	0.012883	0.000630469	0.00743912	0.00334901	0.00743912	1868.96	1867.95	1988.83	1749.36	2056.22	1626.78	1508.63	1829.21	1678.84	1640.13	1576.01	1713.86	1709.02	1487.34	1419.7	1487.69	1468.84	1426.98	1423.37	1740.03
ENSRNOT00000043210.5	ENSRNOG00000049965	LOC100910275	protein_coding	0.000454918	0.036798	-0.210139	0.0599371	5.86815	0.0286375	0.00729025	0.010672	0.00766723	0.010672	454.864	420.335	406.069	451.89	355.446	340.628	346.548	407.04	362.945	396.649	245.727	323.404	355.694	286.881	365.647	301.224	331.139	339.654	257.308	406.835
ENSRNOT00000091273.1	ENSRNOG00000007492	Rpn2	protein_coding	0.000470429	0.0379029	-2.88926	0.826197	4.31221	5.43017	2.05638	1.35663	0.0216998	1.35663	511.315	392.635	95.4851	209.353	157.599	339.759	394.949	477.084	569.111	427.441	1.23601e-05	466.922	98.0696	29.9359	425.826	18.6701	101.493	2.54591	2.51607	0.0294465
ENSRNOT00000010680.3	ENSRNOG00000007706	Prkaa2	protein_coding	0.000477636	0.0383326	-0.200063	0.0572754	5.29344	0.0236549	0.00519657	0.0086544	0.0112058	0.0112058	217.771	238.094	215.411	265.128	254.43	192.828	176.719	223.152	185.35	244.059	161.159	203.755	158.508	186.878	190.185	169.003	169.181	208.587	186.102	169.877
ENSRNOT00000083666.1	ENSRNOG00000011329	Pkm	protein_coding	0.000483272	0.0386335	-0.105129	0.0301242	7.459	0.00526018	0.00125346	0.00122891	0.00328388	0.00328388	1786.22	1916.29	1830.73	1799.76	1760.61	1718.27	1741.6	1834.62	1825.93	2099.67	1709.92	1736.23	1747.6	1578.56	1572.58	1633.48	1560.49	1629.98	1637.18	1666.74
ENSRNOT00000084236.1	ENSRNOG00000001004	Ncor2	protein_coding	0.000490383	0.0390494	-0.116961	0.0335519	7.35003	0.0077381	0.00219364	0.00217441	0.00343502	0.00343502	1685.72	1415.88	1548.76	1776.03	1671.23	1694.78	1564.14	1738.77	1674.31	1760.72	1395.79	1474.12	1537.83	1510.34	1526.8	1425.47	1379.82	1606.42	1531.03	1310.95
ENSRNOT00000039540.6	ENSRNOG00000003494	Ppfia4	protein_coding	0.000517444	0.0410445	0.165895	0.047787	5.78392	0.0180595	0.00311952	0.00829846	0.00809017	0.00829846	287.501	269.648	317.294	289.143	276.749	309.724	314.348	267.522	346.854	317.493	425.56	389.195	416.083	322.544	367.869	321.194	286.59	341.115	325.434	355.881
ENSRNOT00000088459.1	ENSRNOG00000011945	Cyfip1	protein_coding	0.000519621	0.0410581	-0.267673	0.0771297	5.75278	0.0470344	0.0204042	0.00934074	0.00825376	0.00934074	343.695	423.407	269.117	430.73	415.099	393.914	249.494	445.733	349.399	338.066	262.342	301.1	228.092	296.608	237.324	333.456	333.389	239.467	250.983	292.884
ENSRNOT00000083786.1	ENSRNOG00000031995	Smim15	protein_coding	0.000525173	0.0411835	0.231193	0.0666728	5.19057	0.0284339	0.0102125	0.00495376	0.0120139	0.0120139	198.868	187.254	136.62	137.082	155.123	172.316	137.063	162.581	167.871	152.463	217.944	162.448	232.035	194.598	185.372	176.307	228.077	207.497	204.037	214.125
ENSRNOT00000092571.1	ENSRNOG00000047339	Pja1	protein_coding	0.000525233	0.0411835	-0.126325	0.0364307	7.52201	0.0104862	0.000536429	0.00609955	0.00320296	0.00609955	1845.67	1801.64	1867.9	1917.22	2036.2	2226.1	1937.92	2022.39	2068.27	1994.56	1681.08	1529.72	1771.29	1699.87	1667.7	1887.46	1780.58	1707.8	1552.91	2143.14
ENSRNOT00000042547.4	ENSRNOG00000031864	AABR07021871.1	protein_coding	0.000540888	0.0420885	0.137182	0.0396522	7.36325	0.0124001	0.000611585	0.00724989	0.00341591	0.00724989	1537.74	1539.83	1349.64	1376.71	1581.18	1446.68	1596.5	1365.4	1461.64	1488.58	1908.05	1574.77	1658.14	1829.52	1507.12	1888.16	1790.89	1453	1886.01	1478.9
ENSRNOT00000075602.2	ENSRNOG00000047250	Gmfb	protein_coding	0.00053906	0.0420885	-0.144496	0.0417552	6.11428	0.00773411	0.00214251	0.000221506	0.00657496	0.00657496	479.526	482.881	461.872	504.319	514.44	502.553	467.45	501.114	465.001	480.559	432.275	390.34	440.85	437.545	389.298	391.981	442.828	442.528	403.383	437.594
ENSRNOT00000047434.3	ENSRNOG00000024382	Fcgr3a	protein_coding	0.00054439	0.0422005	-0.355304	0.102751	4.96783	0.0832321	0.00716153	0.0456276	0.0139234	0.0456276	141.605	177.853	187.272	167.146	177.432	155.861	180.791	125.278	222.203	196.543	155.283	111.035	172.377	93.4388	100.003	99.1012	131.277	72.6022	158.82	146.223
ENSRNOT00000019172.5	ENSRNOG00000013912	Slc30a7	protein_coding	0.000550882	0.0423827	-0.150805	0.0436521	6.54419	0.0150109	0.00147018	0.00805735	0.00511377	0.00805735	723.043	779.303	769.463	636.883	871.536	665.408	754.923	927.843	786.925	630.667	603.507	642.172	664.742	611.845	696.451	629.116	664.704	591.19	667.433	679.507
ENSRNOT00000076412.2	ENSRNOG00000007091	Ly6e	protein_coding	0.000550046	0.0423827	-0.204624	0.0592234	5.43213	0.0215388	0.00733313	0.00377143	0.0102039	0.0102039	290.459	258.72	311.134	248.679	249.427	224.789	219.787	214.581	265.935	260.335	224.072	201.06	191.357	211.982	205.558	187.468	231.482	229.106	175.444	208.979
ENSRNOT00000057461.4	ENSRNOG00000023972	Col4a2	protein_coding	0.000560209	0.0429389	-0.151823	0.0440042	7.37421	0.0152381	0.000630669	0.00905118	0.00340021	0.00905118	1717.5	1497.41	1916.38	1684.91	2024.28	1649.53	1715.07	1644.28	1644.3	1758.09	1292.63	1382.79	1504.83	1433.03	1384.87	1812.14	1447.74	1745.91	1327.07	1525.67
ENSRNOT00000016236.3	ENSRNOG00000012199	Sox2	protein_coding	0.000562337	0.0429412	0.11357	0.0329268	6.86022	0.00851401	0.00110025	0.00430396	0.00432062	0.00432062	957.979	937.076	901.426	972.136	944.071	901.198	788.312	790.82	849.792	988.117	1074.39	1033.66	951.047	983.803	1033.96	1014.9	1062.23	941.524	1106.87	904.218
ENSRNOT00000082982.1	ENSRNOG00000053203	Mical3	protein_coding	0.000572158	0.0435287	-0.105675	0.0306794	7.39969	0.00739716	0.000593259	0.00411287	0.00336433	0.00411287	1644.55	1807.22	1705.82	1579.24	1734.14	1744.45	1673.53	1815.23	1835.07	1714.9	1452.11	1568.23	1862.47	1585.76	1547.37	1328.13	1552.21	1578.81	1493.69	1590.18
ENSRNOT00000007957.6	ENSRNOG00000005723	Grin3a	protein_coding	0.00057769	0.0437867	-0.426406	0.123887	4.68851	0.120549	0.00962503	0.0671155	0.0166801	0.0671155	107.276	217.057	168.835	161.382	109.36	99.9111	114.012	96.5688	228.707	106.911	106.6	64.1028	75.2912	71.876	81.2526	90.2529	101.693	123.309	71.1279	106.442
ENSRNOT00000067901.1	ENSRNOG00000005606	Med1	protein_coding	0.000591524	0.0446699	-0.109696	0.0319303	6.95175	0.004454	0.000971451	0.000387456	0.00412626	0.00412626	1098.51	1123.53	1154.68	1055.71	1152.75	1114.01	1135.23	1119.68	1016.72	1071.27	970.311	982.146	970.86	947.865	985.746	945.886	1009.54	1022.19	1014.3	1042.91
ENSRNOT00000026643.7	ENSRNOG00000019689	Vwf	protein_coding	0.000596906	0.0449106	0.464487	0.1353	3.28866	0.113374	0.0408132	0.018929	0.0507171	0.0507171	20.3825	27.7298	13.5845	19.2122	25.6662	26.976	13.8443	22.1847	27.098	17.2785	42.8078	27.4726	26.7482	38.6334	30.3581	33.6236	22.1876	44.9442	34.1024	39.7813
ENSRNOT00000034814.6	ENSRNOG00000014482	Slf2	protein_coding	0.000601578	0.0450963	0.154832	0.0451286	6.49925	0.0138375	0.00493915	0.00300793	0.0052438	0.0052438	533.709	685.446	625.952	634.351	632.064	609.042	598.091	678.81	560.121	605.011	743.414	850.68	772.185	642.264	678.554	816.873	675.547	657.012	647.874	724.695
ENSRNOT00000071913.2	ENSRNOG00000049912	Atp5f1e	protein_coding	0.00060765	0.0453852	0.0959454	0.0279873	7.84641	0.00613283	0.000404935	0.00351151	0.00285259	0.00351151	2317.17	2545.4	2494.69	2282.41	2549.88	2425.84	2482.21	2616.49	2368.36	2305.61	2915.97	2445.06	2801.63	2842.7	2891.17	2892.52	2524.77	2513.42	2621.01	2435.26
ENSRNOT00000076129.2	ENSRNOG00000047261	AABR07031445.1	protein_coding	0.000611714	0.0455227	-0.444294	0.129669	4.65818	0.131592	0.0597271	0.0243432	0.0170168	0.0243432	153.098	103.652	120.231	100.061	133.449	131.901	111.362	215.752	160.142	116.55	75.348	135.729	123.682	94.2529	44.1564	91.662	108.714	68.5572	60.8563	79.0824
ENSRNOT00000007723.7	ENSRNOG00000005818	RGD1563349	protein_coding	0.000621324	0.0455891	-0.102753	0.0300261	7.89592	0.00704905	0.000381923	0.00412591	0.00280803	0.00412591	2824.59	2991.95	2566.49	2937.54	2495.2	2859.45	2878.81	2998.85	2895.15	2873.64	2257.9	2670.57	2578.72	2783.4	2773.3	2316.49	2635.7	2524.94	2400.81	2629.87
ENSRNOT00000022281.6	ENSRNOG00000016388	Sphkap	protein_coding	0.000623745	0.0455891	-0.196887	0.0575512	7.00821	0.0258903	0.00264382	0.0139169	0.00401354	0.0139169	1098.18	1212.02	1310.07	1182.19	1068.62	1556.8	1150.37	1208.6	1392.79	1095.93	772.01	856.696	984.53	1105	1170.01	999.435	1090.53	1204.92	956.028	960.5
ENSRNOT00000044751.6	ENSRNOG00000000695	Ssh1	protein_coding	0.000619533	0.0455891	-0.175913	0.0513926	5.56787	0.0200163	0.00388839	0.00864402	0.00931763	0.00931763	292.865	285.904	303.71	258.404	293.488	248.779	277.701	349.736	263.392	292.655	186.34	239.241	263.519	267.738	225.007	250.408	261.629	233.941	276.717	205.357
ENSRNOT00000084109.1	ENSRNOG00000016047	Macf1	protein_coding	0.000622683	0.0455891	0.449078	0.13125	5.74199	0.127444	0.077822	0.000682683	0.00831144	0.00831144	208.691	225.023	279.298	134.538	300.04	169.333	294.675	331.556	387.256	264.456	464.504	336.321	529.713	341.736	413.087	548.228	282.962	282.526	384.174	410.023
ENSRNOT00000093206.1	ENSRNOG00000006644	Kdm4c	protein_coding	0.000616637	0.0455891	0.120927	0.0353156	6.60724	0.00514061	0.0012969	6.72285e-05	0.00493908	0.00493908	659.284	657.527	690.122	719.97	679.022	694.793	712.247	705.154	748.685	703.083	755.515	768.062	769.764	779.523	770.464	762.715	832.245	813.157	822.833	790.761
ENSRNOT00000003884.4	ENSRNOG00000002864	Nacc1	protein_coding	0.000632509	0.0459018	-0.200203	0.0585854	5.59191	0.0223072	0.0079911	0.00442174	0.00917017	0.00917017	277.755	277.768	233.011	342.755	347.462	268.622	325.056	287.732	329.202	291.429	196.066	258.154	240.927	240.571	226.452	276.857	235.275	254.085	262.999	240.14
ENSRNOT00000017776.5	ENSRNOG00000012991	Adgra2	protein_coding	0.000630836	0.0459018	-0.163352	0.0477918	5.73779	0.0130989	0.00308621	0.00332817	0.00833405	0.00833405	312.175	346.144	385.217	326.607	369.37	340.697	327.378	281.876	310.001	377.968	289.583	297.62	267.482	287.504	275.009	320.309	276.421	286.952	264.05	294.596
ENSRNOT00000021229.8	ENSRNOG00000015658	Sorbs1	protein_coding	0.000642304	0.0464479	-0.128611	0.0376817	6.50043	0.00904686	0.00185922	0.00309558	0.00524033	0.00524033	656.977	751.722	821.798	663.843	730.778	638.418	708.181	706.603	713.036	716.866	543.121	658.018	678.209	589.122	674.524	604.817	647.449	629.143	618.952	604.353
ENSRNOT00000040029.5	ENSRNOG00000001738	Eif4g1	protein_coding	0.000645907	0.0465439	-0.123626	0.0362373	8.7612	0.0102421	0.000856453	0.00570925	0.00233542	0.00570925	6427.82	6454.04	7467.26	6918.06	7268.31	7252.66	6578.13	6077.41	7297.44	6303.42	5543.09	4936.88	6288.51	6136.58	5979.98	6609.57	6457.29	5646.6	6251.11	6342.35
ENSRNOT00000059225.3	ENSRNOG00000038766	LOC103694328	protein_coding	0.000662825	0.0475955	-0.141519	0.0415681	6.13276	0.0112051	0.00213846	0.0041259	0.00650109	0.00650109	544.964	529.735	495.833	481.265	480.963	448.601	458.491	501.114	487.763	519.436	402.058	454.443	445.803	433.053	404.477	353.048	467.789	472.491	468.665	402.113
ENSRNOT00000006926.4	ENSRNOG00000004549	Dhx40	protein_coding	0.000668962	0.0476181	-0.476769	0.140144	6.46171	0.152851	0.0273412	0.0708604	0.00535606	0.0708604	657.923	759.218	828.782	821.962	916.385	874.712	814.744	881.405	859.69	739.86	205.507	889.152	723.822	663.026	661.812	371.812	612.831	534.04	379.007	393.789
ENSRNOT00000016273.5	ENSRNOG00000011058	Utrn	protein_coding	0.000674775	0.0476181	-0.402645	0.118438	4.95041	0.10911	0.0483314	0.0218063	0.0140811	0.0218063	125.466	141.653	236.835	119.86	162.793	184.429	144.413	258.866	216.141	187.476	74.9106	94.9001	145.773	114.588	105.063	102.777	181.503	146.97	90.8117	129.825
ENSRNOT00000067796.2	ENSRNOG00000030572	Smc5	protein_coding	0.000666708	0.0476181	0.119618	0.0351515	6.83707	0.00662087	0.001806	0.00120814	0.00437214	0.00437214	863.975	914.485	810.216	880.937	914.256	947.746	872.431	842.62	871.086	861.767	994.246	1115.19	1031.11	983.522	950.678	953.278	1075.62	941.437	937.384	922.601
ENSRNOT00000087731.1	ENSRNOG00000054978	H1f2	protein_coding	0.000673379	0.0476181	-0.112418	0.0330623	7.44743	0.00850368	0.000578834	0.00488675	0.00329924	0.00488675	1961.01	1911.44	1884.36	1705.08	1656.03	1898.31	1865.73	1560.76	1747.28	2004.31	1515.9	1726.2	1707.92	1588.46	1729.52	1464.4	1527.25	1700.97	1544.35	1738.55
ENSRNOT00000091972.1	ENSRNOG00000058209	AABR07063893.1	protein_coding	0.000670608	0.0476181	0.231539	0.0680734	6.02793	0.0360585	0.00699392	0.016176	0.00693477	0.016176	317.509	293.903	355.285	390.403	318.661	401.473	329.022	456.432	398.304	472.496	361.13	422.404	508.525	489.185	427.31	443.274	447.752	588.217	559.297	448.997
ENSRNOT00000090457.1	ENSRNOG00000058793	Vma21	protein_coding	0.000683666	0.0480798	-0.216977	0.0638911	5.95358	0.0317253	0.00814481	0.0122655	0.00726454	0.0122655	432.654	406.843	420.875	352.111	546.446	406.403	438.428	472.517	420.349	416.219	315.034	314.625	278.332	327.748	357.541	431.967	344.734	290.073	359.208	476.639
ENSRNOT00000000071.4	ENSRNOG00000000062	Pcgf3	protein_coding	0.00070274	0.048148	-0.147782	0.0436128	5.99838	0.00957952	0.0024468	0.00159836	0.00706358	0.00706358	420.524	437.939	399.771	427.471	463.108	454.595	405.557	463.269	433.568	430.884	330.712	364.012	423.018	350.396	397.334	375.169	383.661	371.078	401.434	348.355
ENSRNOT00000000817.6	ENSRNOG00000000657	Nek7	protein_coding	0.000691474	0.048148	-0.195811	0.0577115	5.4831	0.0221446	0.00679269	0.00593163	0.00986037	0.00986037	262.053	278.94	292.04	219.703	240.345	277.059	234.309	270.887	300.222	285.201	180.709	209.858	264.727	205.248	233.31	215.789	204.332	234.498	253.369	189.401
ENSRNOT00000003361.3	ENSRNOG00000002443	Mfap3	protein_coding	0.000694632	0.048148	-0.160392	0.0472897	5.7781	0.0166172	0.00306116	0.00733318	0.00812043	0.00812043	338.994	386.305	386.187	379.44	367.139	311.722	350.994	343.211	301.329	342.331	254.329	327.382	265.501	317.153	266.08	271.644	311.551	299.628	314.717	367.708
ENSRNOT00000006582.7	ENSRNOG00000032391	Esyt2	protein_coding	0.000693622	0.048148	-0.0958091	0.0282449	7.38753	0.0054331	0.000607509	0.0025776	0.00338136	0.00338136	1607	1682.91	1872.72	1646.48	1724.1	1681.5	1615.71	1817.84	1739.69	1579.91	1344.67	1571.66	1607.86	1535.45	1523.26	1470.59	1519.85	1616.84	1586.25	1642.86
ENSRNOT00000009101.5	ENSRNOG00000006876	Msx1	protein_coding	0.000701252	0.048148	0.115799	0.034168	6.78327	0.00905882	0.00110258	0.0047347	0.00449565	0.0047347	922.578	800.339	878.139	784.817	858.145	911.189	820.887	736.011	761.995	875.806	1027.39	942.082	966.898	893.958	927.709	877.754	986.425	981.859	980.201	790.25
ENSRNOT00000076669.2	ENSRNOG00000011613	Ppip5k2	protein_coding	0.000697865	0.048148	-0.180124	0.0531274	5.68689	0.0217406	0.00549813	0.0084379	0.00861445	0.00861445	285.985	348.991	377.325	322.22	355.25	254.108	294.186	364.862	324.535	316.672	242.647	253.826	286.832	312.507	246.828	264.542	269.425	307.03	301.092	221.511
ENSRNOT00000081226.1	ENSRNOG00000053691	Lama5	protein_coding	0.000694475	0.048148	0.11299	0.0333133	7.18466	0.0086165	0.000769911	0.00477895	0.00369386	0.00477895	1315.21	1239.23	1292.46	1093.17	1383.74	1313.83	1230.52	1349.35	1114.27	1165.22	1426.93	1378.21	1495.92	1198.53	1396.47	1373.26	1370.09	1513.12	1485.89	1341.81
ENSRNOT00000083067.1	ENSRNOG00000001963	Mx2	protein_coding	0.000703457	0.048148	-0.570112	0.168263	3.99815	0.219644	0.06789	0.0736714	0.0274879	0.0736714	106.975	69.7762	77.614	73.6693	77.6823	57.1353	98.708	62.1393	68.1853	46.9901	82.5189	32.9325	58.3803	30.2965	40.0036	24.3459	88.2027	30.4425	22.2456	41.7482
ENSRNOT00000086091.1	ENSRNOG00000016831	Serpinh1	protein_coding	0.000718388	0.049006	-0.402875	0.119107	5.3408	0.107415	0.0600797	0.00821739	0.0108525	0.0108525	209.342	233.411	281.488	293.399	336.24	321.986	341.606	192.726	176.711	226.339	105.237	210.59	189.756	183.788	185.218	247.369	151.686	231.197	122.649	133.042
ENSRNOT00000017746.6	ENSRNOG00000013170	Il13ra1	protein_coding	0.00073952	0.05028	-0.629592	0.186574	4.00252	0.2692	0.0805579	0.0934909	0.0273979	0.0934909	54.657	59.1546	90.6121	54.8011	60.2222	71.1689	110.188	82.4829	82.4463	101.769	17.444	24.2681	36.6324	21.1426	57.7686	30.3546	44.067	57.535	78.0839	78.9177
ENSRNOT00000030491.5	ENSRNOG00000022273	Rfk	protein_coding	0.000744641	0.0504605	-0.13958	0.0413864	7.08865	0.0132404	0.000877388	0.0076868	0.00386188	0.0076868	1252.99	1491.67	1440.92	1320.84	1302.64	1036.08	1197.13	1314.12	1445.95	1118.79	1085.3	1117.03	1132.34	1117.67	1182.18	1204.26	989.133	1071.75	1087.38	1200.96
ENSRNOT00000009046.8	ENSRNOG00000016387	Rpl34	protein_coding	0.000754762	0.0508099	0.0927621	0.027535	7.76284	0.00585579	0.000429939	0.00336095	0.0029329	0.00336095	2043.37	2247.05	2121.04	2291.02	2283.09	2410.83	2324.14	2191.02	2256.7	2299.1	2789.97	2361.47	2365.67	2577.64	2651.84	2568.62	2376.75	2437.29	2401.32	2155.59
ENSRNOT00000019688.5	ENSRNOG00000014571	Dbndd2	protein_coding	0.000754469	0.0508099	0.12134	0.0360168	6.56876	0.00970311	0.00144142	0.00471093	0.00504463	0.00504463	578.22	718.106	672.431	670.505	759.943	686.389	665.342	690.336	629.757	645.786	822.582	741.761	786.595	724.151	667.879	714.06	710.004	742.156	887.637	792.4
ENSRNOT00000092053.1	ENSRNOG00000002454	Rnf2	protein_coding	0.000765215	0.0513447	-0.150152	0.0446207	6.17077	0.0143601	0.00360249	0.00529271	0.00635254	0.00635254	484.798	523.387	430.21	549.172	600.351	488.03	484.967	503.627	617.038	499.297	480.399	469.769	408.594	435.578	514.929	415.462	412.235	454.911	446.083	409.005
ENSRNOT00000026964.7	ENSRNOG00000019848	Rbm39	protein_coding	0.000773807	0.0517515	0.103511	0.0307886	8.72812	0.00730984	0.000562381	0.0041773	0.00234414	0.0041773	5433.36	5255.02	5863.45	6211.89	5896.09	5902.77	6208.61	6115.73	6512.07	5355.55	6487.79	6630.31	6035.87	5946.5	7061.62	6459.8	6450.36	7088.64	6984.26	6000.17
ENSRNOT00000014353.5	ENSRNOG00000010536	Nr2c2	protein_coding	0.000778119	0.0518704	-0.115625	0.0344073	6.69364	0.00869353	0.00120571	0.00425717	0.00471362	0.00471362	851.775	943.769	915.011	804.99	785.61	893.205	822.516	837.799	793.429	916.843	686.604	840.204	776.688	762.784	728.595	664.509	764.548	755.985	792.15	864.436
ENSRNOT00000011008.5	ENSRNOG00000008173	Sesn3	protein_coding	0.000782465	0.0519907	-0.113776	0.0338728	7.3375	0.00884148	0.000655728	0.0050811	0.00345336	0.0050811	1702.48	1768.01	1926.08	1481.26	1552.25	1659.52	1575.81	1696.48	1440.53	1519.43	1286.75	1430.87	1413.69	1567.8	1442.9	1495.37	1432.03	1543.09	1382.61	1541.79
ENSRNOT00000087785.1	ENSRNOG00000061450	Homer2	protein_coding	0.000786826	0.0521113	-0.342145	0.101908	5.93843	0.0799996	0.00277096	0.0491554	0.00733409	0.0491554	547.11	475.231	611.301	294.907	549.034	343.694	487.809	571.583	432.484	316.413	215.718	297.62	315.034	301.879	342.868	382.248	296.759	311.152	331.281	448.346
ENSRNOT00000017794.5	ENSRNOG00000012985	Pfdn5	protein_coding	0.000802393	0.052482	0.0895863	0.0267265	7.61299	0.00395908	0.000477658	0.00147201	0.00309386	0.00309386	1811.9	2090.25	1798	1846.29	1904.88	2000.22	1969.15	1931.38	2045.35	1976.23	2163.06	2038.7	2271.61	2132.92	2050.96	2220.04	2059.75	2103.16	2058.81	2079.38
ENSRNOT00000025623.7	ENSRNOG00000018938	Mkx	protein_coding	0.00079757	0.052482	-0.135808	0.0404958	6.21049	0.0125384	0.00199747	0.00611418	0.00620208	0.00620208	590.021	572.764	633.618	527.374	568.005	467.584	484.551	567.668	481.26	461.121	479.28	505.954	505.244	468.991	463.408	487.543	432.659	424.089	442.357	446.195
ENSRNOT00000039876.5	ENSRNOG00000001959	Mx1	protein_coding	0.000807774	0.052482	-0.28029	0.0836656	5.3526	0.0538319	0.00453984	0.0304598	0.0107663	0.0304598	165.206	254.537	342.916	226.045	268.036	218.287	269.827	190.742	272.064	262.418	228.309	152.244	226.022	160.198	146.568	176.966	224.779	189.344	183.319	165.734
ENSRNOT00000064009.1	ENSRNOG00000030790	Ctnnd1	protein_coding	0.000797104	0.052482	-0.147938	0.0441107	7.35592	0.0149761	0.00380515	0.0059236	0.00342648	0.0059236	1673.2	1653.01	1740.07	1581.84	1800.45	1797.61	1707.3	1822.24	1821.84	1322.04	1344.87	1148.32	1466.33	1568.1	1432.94	1556.95	1571.62	1605.55	1409.51	1491.79
ENSRNOT00000078302.1	ENSRNOG00000019977	Ptprf	protein_coding	0.000807809	0.052482	0.115349	0.0344315	8.29045	0.00911708	0.000698556	0.00522908	0.00252575	0.00522908	3885.34	4416.9	3713.2	3519.4	3662.39	3932.05	3990.59	3739.64	3204.72	3673.73	4101.7	4129.04	4721.92	4504.83	4515.3	3991.95	4177.27	3910.08	3838.23	4418.13
ENSRNOT00000082102.1	ENSRNOG00000006338	Lrp6	protein_coding	0.000806351	0.052482	-0.126741	0.0378262	6.68481	0.0104173	0.00241815	0.00411587	0.00473596	0.00473596	841.867	782.927	835.972	934.105	959.626	771.883	809.323	997.016	836.884	782.925	707.636	729.03	728.701	830.977	758.382	696.762	804.904	748.172	827.693	689.232
ENSRNOT00000022963.5	ENSRNOG00000017079	Pgm2l1	protein_coding	0.000823017	0.0533008	0.108844	0.0325399	6.89238	0.00758189	0.00104358	0.0036687	0.00425064	0.00425064	952.615	1060.43	878.139	823.241	881.579	1032.08	924.312	989.177	856.296	951.4	1034.94	1041.67	958.972	1047.59	949.138	1038.79	1081.65	1059.07	1128.3	1065.49
ENSRNOT00000035277.5	ENSRNOG00000014182	Tns1	protein_coding	0.000836451	0.0539999	-0.0987785	0.0295705	8.07887	0.00670964	0.000293324	0.00407875	0.00266171	0.00407875	3130.33	3693.8	3433.97	2984.61	3258.49	3262.1	3413.03	3673.53	3475.04	3634.97	2832.03	3013.98	3368.29	3265.87	2849.2	2900.48	2974.99	3244.05	3118.91	3180.35
ENSRNOT00000011438.5	ENSRNOG00000008565	Nkiras1	protein_coding	0.000855905	0.0548846	-0.156007	0.0467921	5.82966	0.0162022	0.00309027	0.00725142	0.00785723	0.00785723	345.43	435.071	442.465	349.661	380.53	355.683	353.437	382.36	337.099	312.094	285.386	338.829	338.81	290.199	290.188	339.776	309.702	329.591	273.794	358.032
ENSRNOT00000042661.2	ENSRNOG00000030747	LOC685963	protein_coding	0.00085389	0.0548846	0.118131	0.0354248	7.78456	0.00961673	0.000418756	0.00585583	0.00291139	0.00585583	2243.15	2319.74	2179.34	2318.91	2328.93	2286.96	2474.88	2260.23	2149.41	2109.06	2963.81	2345.47	2626.25	2714.22	2625.98	2610.26	2595.95	2503.05	2610.3	2009.49
ENSRNOT00000065729.3	ENSRNOG00000049814	LOC100910882	protein_coding	0.0008582	0.0548846	-0.305932	0.0917803	6.6812	0.0645314	0.0328528	0.00926527	0.00474513	0.00926527	1253.18	768.079	909.375	1178.07	898.763	1032.05	738.795	987.296	840.155	812.886	531.014	411.842	802.747	815.236	687.74	668.408	695.901	712.067	735.556	930.374
ENSRNOT00000085712.1	ENSRNOG00000004549	Dhx40	protein_coding	0.000870764	0.0555146	0.0963777	0.0289487	7.89442	0.00628257	0.00138078	0.00267064	0.00280935	0.00280935	2496.01	2967.09	2411.11	2327.87	2370.01	2566.22	2591.77	2570.28	2560.07	2755.8	2969.83	2494.56	2694	2822.06	2928.48	2828.63	2814.23	2734.21	2903.59	2988.7
ENSRNOT00000017133.4	ENSRNOG00000025644	LOC499331	protein_coding	0.00087816	0.0556721	0.323676	0.0972904	5.23903	0.0724062	0.00549109	0.041836	0.0116263	0.041836	219.917	204.627	173.687	124.879	189.707	185.835	104.24	180.088	93.217	180.345	250.972	207.189	225.874	219.222	226.793	193.778	203.387	258.141	224.102	209.658
ENSRNOT00000023302.2	ENSRNOG00000025757	Myh6	protein_coding	0.000878676	0.0556721	0.346911	0.104279	6.62125	0.0831797	0.0014075	0.0529635	0.00490145	0.0529635	455.681	799.585	359.336	615.187	650.453	693.95	713.312	586.053	645.655	1016.4	892.432	789.384	920.651	1233.83	650.655	986.472	841.767	860.362	968.651	891.043
ENSRNOT00000068116.4	ENSRNOG00000001924	Tp63	protein_coding	0.000884127	0.0558446	1.93498	0.581945	1.95868	2.58948	0.901317	0.791981	0.273031	0.791981	25.7563	4.43005e-08	0	8.86741	16.765	12.9992	3.13192e-08	10.7588	0	3.34879e-05	22.6787	16.436	12.8838	16.1866	41.0913	23.9131	9.25007	20.7642	12.6863	20.487
ENSRNOT00000051394.3	ENSRNOG00000031778	Mef2d	protein_coding	0.000902854	0.0568123	-0.0938147	0.0282645	7.38108	0.0051944	0.000603952	0.00243425	0.00339046	0.00339046	1753.97	1702.99	1676.71	1732.94	1589.07	1761.43	1576.62	1777.39	1509.9	1762.41	1422.73	1543.05	1454.31	1569.59	1488.44	1510.41	1529.1	1555.76	1524.86	1734.25
ENSRNOT00000078014.1	ENSRNOG00000007839	Slc16a7	protein_coding	0.000904999	0.0568123	-2.15431	0.64918	1.75953	2.80789	1.75071	-0.0760025	0.356461	0.356461	22.5596	17.8797	10.6672	14.4664	14.2232	17.356	22.9052	17.9208	11.9602	20.3627	0	29.1527	9.54061	0	0	0	7.72916	23.5167	0	0
ENSRNOT00000017858.7	ENSRNOG00000028358	Edem3	protein_coding	0.000918006	0.0574179	-0.144218	0.0435109	6.96681	0.0144411	0.000920309	0.00854567	0.00409568	0.00854567	1182.19	1086.24	1176.03	1089.33	1315.67	918.183	1202.01	1294.54	1216.16	982.717	904.001	940.937	1018.41	1027.83	1100.93	1069.76	1020.63	871.227	1004.56	932.172
ENSRNOT00000028588.6	ENSRNOG00000021051	Cyth2	protein_coding	0.000920258	0.0574179	0.0957462	0.0288929	7.30272	0.00584911	0.000668675	0.0029589	0.00350531	0.00350531	1455.74	1402.75	1331.28	1577.32	1346.92	1458.7	1512.29	1342.83	1404.76	1333.69	1598.16	1678.12	1553.38	1507.6	1573.27	1550.23	1671.47	1556.91	1562.86	1340.74
ENSRNOT00000077169.1	ENSRNOG00000004736	Ralgps2	protein_coding	0.000923951	0.0574731	-0.1202	0.0362844	6.62732	0.0100385	0.00138089	0.00520191	0.00488529	0.00520191	771.479	819.458	859.302	804.16	738.984	795.833	835.865	878.329	790.021	736.461	629.214	744.364	763.24	818.719	655.101	613.466	778.255	768.955	682.547	686.066
ENSRNOT00000027685.5	ENSRNOG00000020425	Stim1	protein_coding	0.000930107	0.0576807	-0.129235	0.0390337	7.14374	0.0116124	0.00171637	0.00590177	0.0037638	0.00590177	1152.43	1540.15	1371.42	1346.18	1267.93	1488.71	1199.9	1361.69	1268.13	1570.86	1153.39	1328.76	1129.67	1170.63	1258.06	1054.21	1146.16	1276.72	1190.89	1179.7
ENSRNOT00000047779.5	ENSRNOG00000039744	RT1-CE4	protein_coding	0.000947171	0.0585615	0.282038	0.0853168	4.68	0.0554122	0.0143508	0.022044	0.0167737	0.022044	88.8051	112.751	76.9893	98.017	114.039	113.934	95.5755	111.212	52.187	89.6426	139.368	100.936	126.36	137.829	136.211	106.08	117.343	132.916	137.5	109.497
ENSRNOT00000035310.3	ENSRNOG00000017871	Sidt2	protein_coding	0.000964592	0.0591282	-0.192962	0.0584617	5.89354	0.0259879	0.00665245	0.0104364	0.00754485	0.0104364	433.324	372.859	478.306	450.824	468.4	287.893	359.692	454.044	392.713	338.686	334.275	293.705	317.641	320.813	373.23	356.649	289.1	359.07	321.353	332.702
ENSRNOT00000044038.5	ENSRNOG00000033411	Usp12	protein_coding	0.000966818	0.0591282	-0.142388	0.0431478	6.04109	0.0133186	0.00243032	0.00599642	0.00687834	0.00687834	469.366	416.556	424.176	404.326	448.593	448.367	467.652	476.378	569.931	405.372	375.565	354.126	428.238	384.966	450.59	372.965	363.047	372.281	426.783	392.595
ENSRNOT00000074392.2	ENSRNOG00000050552	AABR07053516.1	protein_coding	0.000967893	0.0591282	-0.123439	0.0374093	6.46208	0.00957163	0.00164233	0.00422849	0.00535495	0.00535495	685.497	612.924	771.404	597.498	726.466	619.449	703.617	771.245	665.526	678.183	576.647	653.619	605.302	530.086	607.163	633.54	612.009	581.97	591.433	633.275
ENSRNOT00000079633.1	ENSRNOG00000020938	Ppp1r15a	protein_coding	0.000959846	0.0591282	0.629956	0.190778	3.38605	0.276835	0.116335	0.0656454	0.0459721	0.0656454	21.4439	9.81196	15.2687	23.2997	20.0148	29.7016	8.68365	51.6345	24.3062	34.3064	38.9614	22.0585	38.2813	50.4032	58.3571	26.8683	47.9948	42.7325	46.2452	42.1775
ENSRNOT00000002814.7	ENSRNOG00000002053	Fras1	protein_coding	0.000980464	0.0597179	0.154374	0.0468357	6.39848	0.016662	0.00169254	0.00927537	0.00555301	0.00927537	609.33	684.639	512.328	548.507	537.875	541.518	504.911	471.099	655.771	528.075	591.756	589.517	740.033	611.845	716.988	659.2	663.78	711.041	646.971	578.441
ENSRNOT00000050090.3	ENSRNOG00000032740	Tmem258b	protein_coding	0.00100347	0.0609378	0.307458	0.0934649	4.08912	0.0548404	0.0179987	0.0136299	0.0256797	0.0256797	52.5655	47.81	44.6347	51.8728	52.4484	53.952	61.8923	74.3841	40.105	36.7169	77.222	56.0899	58.4498	71.834	81.2526	72.4857	60.0915	64.5353	89.6406	66.6605
ENSRNOT00000092203.1	ENSRNOG00000002652	Rap1gap2	protein_coding	0.00104139	0.0630537	-0.160269	0.0488758	7.09078	0.0180751	0.000903016	0.0110412	0.00385801	0.0110412	1141.81	1490.06	1304.37	1171.6	1097.09	1493.65	1202.43	1247.66	1444.05	1499.61	914.688	1200.89	1138.41	1215.73	1101.96	985.859	1113	1105.21	1094.05	1253.11
ENSRNOT00000093571.1	ENSRNOG00000059334	Fbxl3	protein_coding	0.00104929	0.0633443	0.327304	0.0998802	4.95131	0.0754465	0.0353132	0.014567	0.0140729	0.014567	121.588	105.655	148.373	90.9321	63.2583	125.435	115.396	150.06	140.115	177.955	160.292	150.794	156.125	152.654	158.381	205.422	191.464	141.018	173.187	181.201
ENSRNOT00000026418.7	ENSRNOG00000019490	Slc20a2	protein_coding	0.00105829	0.0636019	0.105932	0.0323502	6.881	0.0074109	0.000957497	0.00374799	0.00427518	0.00427518	1051.31	849.105	951.883	994.23	797.885	890.208	908.025	896.524	887.729	1033.47	999.689	1059.99	1102.62	959.545	1090.21	1004.28	1010.46	1003.61	1026.97	1011.73
ENSRNOT00000090477.2	ENSRNOG00000010780	Dlc1	protein_coding	0.00105977	0.0636019	-0.528674	0.161469	4.16897	0.197051	0.0701188	0.0602419	0.0241913	0.0602419	47.6812	108.49	113.923	88.0493	63.7376	76.2256	77.0434	110.019	63.7018	123.781	38.5373	50.023	38.1606	59.4447	19.6047	65.8127	43.0298	57.0347	75.4855	77.7153
ENSRNOT00000066076.1	ENSRNOG00000042410	AABR07043601.1	pseudogene	0.00106378	0.0636558	-0.312724	0.0955438	4.0246	0.048577	0.0186951	0.00541497	0.026948	0.026948	66.428	66.6713	71.584	48.5601	71.2968	65.1704	57.527	67.2386	88.8747	54.0998	51.0812	48.7951	46.3249	61.8735	47.8559	55.134	44.224	45.4597	38.6295	38.7264
ENSRNOT00000074314.1	ENSRNOG00000050910	LOC688583	protein_coding	0.00107329	0.0638512	-2.27055	0.694235	1.56999	3.63966	1.54738	0.862436	0.459008	0.862436	11.3205	10.1413	43.5345	5.20105	12.0097	68.9444	37.8961	0	31.2879	33.0004	0.0107131	6.82699	15.9406	32.6526	0	0.712189	0	0	0	0
ENSRNOT00000092020.1	ENSRNOG00000053814	AC105531.1	protein_coding	0.00107162	0.0638512	-0.126606	0.0387053	6.31083	0.007806	0.00164729	0.00213988	0.0058432	0.0058432	587.875	608.143	618.093	569.641	599.25	593.472	601.007	631.612	483.428	580.991	486.834	534.571	485.43	523.796	502.695	542.402	555.615	494.387	522.254	519.307
ENSRNOT00000019162.6	ENSRNOG00000014272	Rpl35	protein_coding	0.00108804	0.0642589	0.0720345	0.0220511	8.97533	0.00319252	0.000136277	0.00179223	0.00229497	0.00229497	7823.67	7790.15	7305.51	8088.31	7686.46	7701.14	7671.37	7427.94	7385.79	7409.25	9181.01	8297.88	8227.54	8075.25	8533.31	8264.32	8033.75	7808.74	8130.97	7503.6
ENSRNOT00000022650.7	ENSRNOG00000016619	Use1	protein_coding	0.00108629	0.0642589	0.0946843	0.0289805	7.27596	0.00604063	0.00065298	0.00323293	0.00354637	0.00354637	1217.59	1395.1	1340.01	1337.17	1326.83	1503.66	1463.43	1329.78	1395	1495.67	1677.9	1520.15	1376.05	1472.56	1572.37	1505.1	1407.06	1611.08	1482.97	1546.09
ENSRNOT00000090042.1	ENSRNOG00000015488	Tead1	protein_coding	0.00108956	0.0642589	-0.185565	0.0568116	5.47805	0.0222119	0.00624397	0.00763685	0.00989381	0.00989381	258.8	314.135	253.672	250.815	273.887	215.273	258.948	262.282	280.948	263.41	229.195	221.224	262.758	244.341	182.183	164.984	213.079	236.641	214.001	226.09
ENSRNOT00000065542.4	ENSRNOG00000005985	Kcnma1	protein_coding	0.00109722	0.0645246	-0.241445	0.0739646	5.68569	0.0392236	0.0187326	0.00647679	0.00862117	0.00862117	325.155	328.868	436.226	267.278	383.869	376.079	312.372	314.486	354.096	259.236	262.3	226.633	263.522	303.068	257.235	277.303	357.737	248.964	200.833	238.589
ENSRNOT00000036306.4	ENSRNOG00000028703	Slc39a6	protein_coding	0.00111106	0.0647802	-0.134402	0.0412176	6.66916	0.00994284	0.00371852	0.00175898	0.00477594	0.00477594	932.688	893.366	852.744	762.233	889.197	745.098	847.222	816.221	755.269	955.538	777.662	700.95	737.982	780.912	685.149	680.416	797.547	719.346	734.396	756.246
ENSRNOT00000079456.1	ENSRNOG00000057569	Ahnak	protein_coding	0.00111066	0.0647802	0.1068	0.032752	7.30091	0.00808283	0.000696833	0.00466663	0.00350806	0.00466663	1278.74	1685.78	1410.84	1423.62	1330.18	1436.72	1445.51	1264.53	1370.07	1437.36	1560.39	1409.12	1645.51	1474.36	1593.8	1645.79	1501.36	1744.76	1605.74	1472.98
ENSRNOT00000081999.1	ENSRNOG00000015148	Erc2	protein_coding	0.0011077	0.0647802	-0.221575	0.0679337	5.49654	0.0347804	0.00438844	0.0186865	0.00977191	0.0186865	217.334	344.232	344.262	220.068	262.434	246.466	240.851	284.486	325.749	269.993	203.456	219.816	213.399	208.816	234.829	197.318	184.138	231.296	206.335	295.613
ENSRNOT00000022185.6	ENSRNOG00000016443	Vps13d	protein_coding	0.00111842	0.0650239	0.226697	0.0695622	6.17667	0.0364452	0.0122409	0.0119536	0.00632989	0.0119536	312.179	547.714	440.932	450.314	480.808	390.771	458.132	508.903	317.106	450.764	668.32	499.845	530.217	516.972	456.646	586.442	476.577	506.326	591.42	587.667
ENSRNOT00000016474.3	ENSRNOG00000012037	Galnt7	protein_coding	0.00113054	0.0653737	-2.30124	0.706801	1.48071	3.75997	1.9022	0.595641	0.516783	0.595641	63.3387	28.9324	67.0996	22.1451	35.0189	22.4255	12.3068	0	5.19459	2.63505	0	0	2.47334e-05	14.2421	17.7333	0	0.0292753	0	11.7077	0
ENSRNOT00000054757.3	ENSRNOG00000036604	Ifit2	protein_coding	0.00113082	0.0653737	-0.22226	0.0682664	4.85773	0.0339474	0.00835434	0.0137569	0.0149471	0.0149471	130.543	133.505	181.483	135.159	154.723	135.807	165.046	107.746	161.51	142.107	131.327	124.223	134.954	116.028	93.2191	111.942	133.81	89.2448	123.03	100.521
ENSRNOT00000066767.2	ENSRNOG00000006304	Mdm2	protein_coding	0.00114697	0.0661203	0.109272	0.0336041	7.00248	0.0083659	0.00162142	0.00389248	0.00402475	0.00402475	1080.16	914.084	969.36	1042.64	1009.74	1179.45	1110.31	989.984	1039.53	1094.24	1251.74	1158.67	1272.41	1250.87	1145.12	1014.89	1138.41	1212.22	1138.72	1051.71
ENSRNOT00000022552.7	ENSRNOG00000016794	Phyhd1	protein_coding	0.00115325	0.0662795	0.129338	0.0397939	6.27015	0.0111327	0.00193268	0.00517178	0.0059851	0.0059851	465.58	523.997	488.07	525.453	460.876	530.528	432.432	511.553	479.092	544.274	660.584	650.185	548.833	548.055	545.553	482.234	582.425	561.227	544.664	532.209
ENSRNOT00000024321.6	ENSRNOG00000017781	Dnajc7	protein_coding	0.00115621	0.0662795	0.124345	0.0382662	7.00567	0.00913682	0.003303	0.00204653	0.00401849	0.00401849	893.691	1041.43	1135.66	982.286	1108.53	993.076	1072.9	1076.75	1018.79	1057.67	1319.36	999.827	1146.44	1213.05	1225.46	1215.67	1214.55	1082.97	1138.37	1206.33
ENSRNOT00000027980.7	ENSRNOG00000020602	Ndufa13	protein_coding	0.00116793	0.0667469	0.0946451	0.0291521	7.26695	0.00386469	0.000688788	0.000902358	0.00356043	0.00356043	1323.77	1433.34	1322.54	1361.18	1399.37	1362.79	1439	1383.28	1360.32	1277.53	1567.1	1445.75	1544.46	1626.19	1456.3	1444.93	1428.33	1502.75	1537.53	1469.73
ENSRNOT00000028247.5	ENSRNOG00000020821	LOC108348122	protein_coding	0.00117088	0.0667469	-0.283221	0.0872556	5.63248	0.0571732	0.0190148	0.0190529	0.00892755	0.0190529	361.609	289.368	306.196	318.917	272.957	360.672	328.992	286.739	278.613	444.103	264.75	267.686	270.245	218.449	297.128	249.239	266.256	301.761	140.132	197.106
ENSRNOT00000091068.1	ENSRNOG00000054224	Bloc1s4	protein_coding	0.00117772	0.0667648	0.172501	0.0531718	5.49055	0.0145083	0.00432497	0.0027236	0.00981121	0.00981121	217.771	219.926	196.975	240.152	213.141	243.783	234.539	219.237	213.532	223.541	293.779	296.475	256.585	260.551	241.079	228.287	267.176	265.056	305.947	234.387
ENSRNOT00000092336.1	ENSRNOG00000027962	Smg7	protein_coding	0.00117598	0.0667648	-0.458948	0.141448	4.48086	0.150202	0.0658119	0.0342258	0.0191952	0.0342258	125.23	92.2211	152.186	123.742	126.298	97.4058	90.9891	75.2998	114.527	130.2	40.3071	133.535	63.9136	74.4374	36.8098	56.1809	70.4829	95.4853	98.3701	76.8078
ENSRNOT00000006800.5	ENSRNOG00000005034	Arhgef25	protein_coding	0.00118532	0.0670099	0.125883	0.0388243	6.32701	0.00840026	0.00174856	0.00271654	0.00578807	0.00578807	510.636	485.749	503.596	552.35	515.556	507.548	522.012	572.888	547.379	536.715	575.808	597.529	540.908	597.469	626.806	560.984	582.425	726.022	571.946	591.343
ENSRNOT00000065127.2	ENSRNOG00000000565	Sgpl1	protein_coding	0.00118926	0.0670476	-0.252006	0.0777452	5.09528	0.0363935	0.0174123	0.00336212	0.0128092	0.0128092	175.388	194.5	235.003	151.851	175.358	193.632	203.197	174.638	185.519	169.494	149.835	151.972	146.37	165.219	117.837	179.564	174.896	124.411	131.403	110.494
ENSRNOT00000076823.2	ENSRNOG00000024128	Aco2	retained_intron	0.00119595	0.0672393	-0.158434	0.0489016	5.99618	0.012376	0.00488353	0.00120745	0.00707331	0.00707331	448.964	426.223	504.762	394.334	418.999	407.475	420.206	444.114	420.276	470.43	308.027	346.044	370.698	358.165	387.823	389.408	387.818	363.241	408.97	398.835
ENSRNOT00000055408.3	ENSRNOG00000036897	Defb24	protein_coding	0.00121236	0.0678136	0.348253	0.10762	4.30154	0.086778	0.015249	0.0426611	0.021876	0.0426611	66.5114	103.27	50.4566	57.6365	43.521	62.944	87.9522	45.6744	63.9512	55.0754	83.0976	115.614	109.965	93.4388	76.7882	95.5619	74.8832	101.413	57.4869	81.7129
ENSRNOT00000089029.1	ENSRNOG00000053680	Kansl1	protein_coding	0.00121279	0.0678136	-0.0953771	0.0294751	7.2267	0.0045723	0.000719397	0.00158003	0.00362451	0.00362451	1529.76	1578.69	1549.6	1501.43	1413.87	1395.76	1407.23	1423.74	1280.11	1370.4	1268.29	1304.95	1322.55	1333.3	1368.79	1301.59	1308.15	1283.79	1320.25	1302.03
ENSRNOT00000092849.1	ENSRNOG00000017030	Arid1b	protein_coding	0.0012166	0.067841	0.216514	0.0669294	5.67683	0.0269012	0.0137264	0.00164759	0.0086713	0.0086713	268.688	344.835	236.336	216.787	273.952	246.037	230.179	282.054	234.103	308.117	351.15	328.377	319.373	342.117	299.593	308.859	300.275	333.606	281.38	398.946
ENSRNOT00000002809.4	ENSRNOG00000002050	Igfbp7	protein_coding	0.0012283	0.0683074	-0.0957307	0.0296176	7.72007	0.00656684	0.000458507	0.0039275	0.00297656	0.0039275	2325.54	2336.95	2457.82	2311.22	2513.06	2152.08	2478.95	2286.33	2167.84	2646.86	2150.3	2168.05	2317.19	2034.99	2058.1	2469.57	2087.49	2198.81	1973.83	2058.95
ENSRNOT00000066487.2	ENSRNOG00000047296	Bptf	protein_coding	0.00124223	0.0688949	0.163079	0.0505044	5.74487	0.0140099	0.00445748	0.00294333	0.00829597	0.00829597	272.19	296.696	259.134	326.592	261.697	316.632	304.419	269.476	274.163	304.029	306.955	303.845	340.389	372.717	347.473	329.962	346.2	396.88	302.698	351.479
ENSRNOT00000009511.5	ENSRNOG00000007048	Rap1b	protein_coding	0.00125294	0.0689853	-0.0907212	0.0281171	7.41667	0.00363265	0.000612004	0.000936255	0.00334086	0.00334086	1766.84	1706.82	1678.65	1803.06	1839.04	1613.56	1748.46	1726.49	1804.72	1725.69	1588.09	1616.31	1577.15	1557.91	1708.09	1685.61	1500.44	1548.85	1537.53	1583.72
ENSRNOT00000010909.6	ENSRNOG00000008232	Spaca1	protein_coding	0.00124809	0.0689853	-0.730237	0.226244	2.79865	0.382789	0.0754392	0.180492	0.0903796	0.180492	15.0187	29.6422	27.1689	28.8182	15.6229	11.9893	20.3593	60.0292	45.5246	11.879	5.03622	13.7363	8.91606	24.2582	11.6075	14.1573	16.6407	8.06691	12.6666	5.37585
ENSRNOT00000024286.4	ENSRNOG00000018009	Rab8b	protein_coding	0.00126071	0.0689853	-0.0976032	0.0302667	7.14083	0.00525414	0.000811494	0.00208833	0.00376886	0.00376886	1331.49	1452.29	1371.31	1267.28	1290.06	1337.74	1268.14	1347.67	1287.9	1307.75	1107.85	1208.8	1302.21	1222.14	1193.64	1154.46	1225.79	1130.76	1138.89	1356.19
ENSRNOT00000024922.6	ENSRNOG00000018406	Wipf1	protein_coding	0.00126003	0.0689853	-0.163087	0.0505707	5.59598	0.0143338	0.00364152	0.00410043	0.00914544	0.00914544	305.738	308.853	301.769	306.434	314.69	254.773	300.503	279.266	250.385	303.454	240.899	285.028	208.041	267.738	244.651	245.983	261.629	223.569	269.896	239.763
ENSRNOT00000035781.5	ENSRNOG00000021726	Tlr3	protein_coding	0.0012545	0.0689853	-0.183141	0.0567671	5.64465	0.024091	0.00547788	0.0106346	0.00885629	0.0106346	231.294	345.081	324.555	334.803	278.296	340.403	304.687	270.874	353.022	335.688	236.17	226.007	262.821	224.988	268.164	302.895	288.149	226.224	299.779	256.114
ENSRNOT00000031896.6	ENSRNOG00000028733	Prkar1b	protein_coding	0.0012657	0.0690735	-0.100831	0.0312786	7.53949	0.00730978	0.000549428	0.00434232	0.0031813	0.00434232	2053.27	1984.11	2261.81	1969.25	1982.99	1974.24	1978.11	1854.38	1874.1	1873.64	1604.87	1872.72	1873.36	1980.18	1819.7	1768.78	1841.57	1545.39	1687.58	1936.38
ENSRNOT00000023641.6	ENSRNOG00000017254	Nsun2	protein_coding	0.00127599	0.0692915	0.155457	0.0482586	6.05507	0.0159648	0.00482539	0.00531334	0.00681906	0.00681906	396.281	383.872	428.5	354.775	464.161	367.214	399.897	402.532	368.251	384.732	452.966	402.561	414.066	513.035	418.326	587.639	418.758	467.163	456.398	501.345
ENSRNOT00000024924.6	ENSRNOG00000018477	Otud4	protein_coding	0.00127647	0.0692915	-0.0988954	0.0307012	7.08914	0.00578315	0.000851835	0.00253585	0.003861	0.003861	1283.03	1223.94	1230.36	1178.67	1317.9	1198.93	1233.77	1269.75	1478.47	1201.94	1074.39	1182.47	1133.33	1105.09	1195.57	1090.11	1178.72	1212.34	1186.76	1059.04
ENSRNOT00000034338.4	ENSRNOG00000022777	Six1	protein_coding	0.00129673	0.0702053	0.0824933	0.0256453	8.0025	0.00490616	0.000330509	0.0029579	0.00271938	0.0029579	3072.4	2710.83	2553.88	3153.68	2869.04	2937.39	2836.46	2812.24	2792.17	2981.63	3234.93	3170.8	3141.43	3113.13	3356.36	2932.33	3195.94	3072.34	3182.24	2777.16
ENSRNOT00000021055.7	ENSRNOG00000015518	Rbp4	protein_coding	0.00131054	0.0707657	-0.173011	0.053836	7.93084	0.0216059	0.000362272	0.0141293	0.00277791	0.0141293	3211.86	2931.71	3288.41	2511.03	3295.32	2601.68	3251.79	3212.87	3561.76	2652.26	2418.22	2217.27	2791.72	2483.32	2628.66	3172.12	2140.18	2719.7	2317.02	2788.99
ENSRNOT00000010462.7	ENSRNOG00000007111	Nrdc	protein_coding	0.00133386	0.0716469	0.105389	0.0328458	7.40029	0.00612858	0.00203075	0.00135308	0.00336349	0.00336349	1708.32	1687.28	1464.6	1455.41	1641.08	1492.84	1661.82	1537.37	1409.28	1495.74	1730.03	1772.61	1597.44	1857.13	1752.66	1631.63	1740.53	1676.73	1776.67	1724.46
ENSRNOT00000086549.1	ENSRNOG00000010952	Ift122	protein_coding	0.0013306	0.0716469	0.0828205	0.0258064	7.84825	0.00488761	0.00047896	0.00277484	0.00285089	0.00285089	2367.78	2296.16	2541.97	2480.21	2640.76	2498.98	2406.92	2456.06	2709.96	2211.16	2728.53	2450.87	2741.32	2680.06	2820.2	2401.98	2745.34	2688.21	2708.61	2757.58
ENSRNOT00000036103.3	ENSRNOG00000025670	Shisa3	protein_coding	0.00134873	0.0718798	0.697396	0.217569	2.964	0.352214	0.0669095	0.169771	0.0735312	0.169771	17.1642	17.2116	24.258	8.64547	11.1592	2.99733	16.2874	16.9648	19.5105	12.9589	16.7874	44.643	17.8321	38.6334	48.2159	32.7388	17.5652	33.4201	20.4614	20.4282
ENSRNOT00000065144.3	ENSRNOG00000011057	Mfn1	protein_coding	0.00134539	0.0718798	-0.125258	0.0390684	6.51541	0.0108426	0.00243522	0.00465155	0.00519649	0.00519649	742.277	722.288	797.449	729.776	861.368	615.411	652.7	689.533	744.638	662.668	580.544	714.298	580.219	641.341	626.817	614.659	681.147	606.946	650.08	656.325
ENSRNOT00000078058.1	ENSRNOG00000031202	Trim30c	protein_coding	0.00134505	0.0718798	0.233079	0.0726965	5.46258	0.0393295	0.00440348	0.0220205	0.00999711	0.0220205	155.345	167.255	264.686	232.742	205.509	218.54	194.982	223.717	256.473	200.291	264.537	212.716	301.861	323.974	277.198	275.114	238.466	321.338	247.128	209.545
ENSRNOT00000016291.3	ENSRNOG00000011987	Cd2ap	protein_coding	0.00135843	0.0722087	-0.085596	0.0267209	7.62226	0.00402415	0.000486783	0.00172574	0.00308324	0.00308324	2292.5	2091.21	2231.73	1903.93	2057.76	2224.02	2062.8	2176.71	2204.69	2102.58	1766.03	1942.54	2025.93	1982.88	1995.6	1985.56	1980.25	1999.44	1930.2	1975.09
ENSRNOT00000043610.2	ENSRNOG00000033024	AC099453.1	protein_coding	0.00137337	0.0728136	0.986644	0.308308	2.34282	0.533155	0.31178	-0.0194129	0.163489	0.163489	1.68195	9.41966	18.3693	4.69211	7.69266	6.71839	7.06275	4.08248	1.87693	9.92755	22.1055	6.79681	25.3737	21.0114	15.7437	16.177	17.4249	12.9818	13.4722	24.2219
ENSRNOT00000038293.6	ENSRNOG00000022698	Vsig10	protein_coding	0.00138387	0.0731804	-0.186224	0.0582316	6.05114	0.0251884	0.0063805	0.0105741	0.00683567	0.0105741	525.855	518.908	550.724	452.202	443.504	445.734	449.611	428.166	428.675	431.206	394.995	446.994	434.981	410.327	352.274	333.689	422.59	413.26	268.214	426.923
ENSRNOT00000021812.6	ENSRNOG00000015519	Ces1d	protein_coding	0.00139287	0.0734668	0.191616	0.0599527	6.68079	0.0266881	0.00147332	0.0164983	0.00474619	0.0164983	686.571	835.409	696.617	731.024	845.925	717.667	770.746	574.827	640.724	782.152	1122.7	874.004	1033.62	839.546	945.171	703.285	838.552	793.846	966.644	735.388
ENSRNOT00000018248.6	ENSRNOG00000013507	Selenot	protein_coding	0.00140097	0.0737042	-0.0923166	0.0288991	7.73424	0.00619873	0.000431754	0.00374402	0.00296189	0.00374402	2468.43	2583.65	2594.63	2317.95	2661.48	2165.07	2415.43	2373.76	2343.43	2071.27	2219.29	2133.71	2312.23	2197.61	2078.64	2298.79	2139.26	2202.27	2003.27	2251.41
ENSRNOT00000005478.5	ENSRNOG00000004063	Sh3pxd2b	protein_coding	0.001464	0.0743778	-0.190143	0.0597608	5.27785	0.0264312	0.00533124	0.0125255	0.0113247	0.0125255	212.356	304.668	236.317	194.5	247.07	226.531	202.807	160.835	193.19	201.076	155.451	180.347	177.977	192.031	154.167	194.267	176.109	184.072	179.574	187.683
ENSRNOT00000008281.7	ENSRNOG00000006298	Cpne3	protein_coding	0.00145046	0.0743778	-0.0944619	0.0296638	7.20767	0.00611862	0.000744128	0.00323579	0.00365558	0.00365558	1367.78	1656.14	1375.91	1328.52	1301.17	1379.77	1355.93	1415.91	1406.93	1597.19	1202.82	1370.2	1313.63	1238.06	1323.26	1213.11	1295.2	1269.96	1322.2	1332.14
ENSRNOT00000012175.4	ENSRNOG00000008354	Slc9a8	protein_coding	0.0014271	0.0743778	-0.113831	0.0356936	6.87765	0.00944477	0.000913111	0.00545706	0.00428246	0.00545706	968.707	996.36	957.705	955.805	921.752	1143.98	1048.1	1118.37	1078.5	1104.75	853.639	944.371	849.998	923.607	925.923	811.391	933.729	1040.63	868.15	1038.61
ENSRNOT00000013197.5	ENSRNOG00000009958	Nkapd1	protein_coding	0.00143332	0.0743778	-0.146388	0.0459206	6.20507	0.0127332	0.00432118	0.00316681	0.00622232	0.00622232	476.7	469.686	540.636	581.702	532.998	483.934	575.051	600.133	593.781	491.278	474.552	485.277	439.686	466.077	500.433	492.677	490.524	403.476	415.235	441.701
ENSRNOT00000014733.6	ENSRNOG00000010952	Ift122	protein_coding	0.00144193	0.0743778	-0.143907	0.0451667	6.28199	0.0120875	0.00425684	0.00274966	0.00594331	0.00594331	567.301	563.831	645.529	613.909	607.689	526.326	541.921	559.757	593.823	533.968	445.127	533.344	429.822	523.812	444.193	523.279	519.011	560.457	465.842	548.571
ENSRNOT00000015200.4	ENSRNOG00000011211	Pex5l	protein_coding	0.00145554	0.0743778	-0.116931	0.0367314	6.53095	0.00993801	0.00159439	0.00509774	0.00515158	0.00515158	721.971	758.266	655.936	722.377	691.872	769.315	736.192	700.776	690.456	836.929	535.518	748.629	644.929	697.197	671.45	575.141	649.912	656.877	659.638	651.553
ENSRNOT00000022897.4	ENSRNOG00000016961	Rps27	protein_coding	0.00142848	0.0743778	0.0791742	0.0248286	8.82567	0.00456968	0.000146194	0.0029361	0.00232035	0.0029361	6340.04	7010.86	6200.34	6451.45	6579.48	6793.95	6949.04	6390.5	6230.37	6530.21	7815.37	7649.98	6995.15	7118.42	7158.27	7024.68	7035.32	7026.28	7025.1	6097.29
ENSRNOT00000055893.1	ENSRNOG00000037087	LOC108351584	protein_coding	0.00146829	0.0743778	0.107388	0.0337605	6.98532	0.00843371	0.000922167	0.00477669	0.00405861	0.00477669	1132.84	953.331	946.061	1092.21	975.316	987.121	1226.44	964.383	1028.64	966.518	1018.99	1142.4	1208.62	1191.34	1155.39	1158.25	1126.95	1243.46	1045.48	1125.7
ENSRNOT00000078918.1	ENSRNOG00000054374	Smim29	protein_coding	0.00146136	0.0743778	0.147586	0.046378	5.84711	0.0157702	0.00298417	0.0076117	0.00777044	0.00777044	382.977	281.123	366.781	332.37	322.502	314.72	374.611	279.266	312.169	267.817	367.644	382.327	378.437	380.943	407.156	324.733	392.906	361.859	337.127	397.813
ENSRNOT00000079217.1	ENSRNOG00000022429	Minar2	protein_coding	0.00144943	0.0743778	0.117291	0.0368305	8.47041	0.0100458	0.000759523	0.00602291	0.00243568	0.00602291	4398.9	5315.48	3992.27	4249.17	4451.14	4349.35	4318.84	5138.86	4303.81	4633.74	4983.37	5078.82	4717.92	5304.7	5377.05	4755.78	4320.3	5328	5351.24	5505.21
ENSRNOT00000086186.1	ENSRNOG00000013917	Igsf10	protein_coding	0.00145962	0.0743778	0.140858	0.0442588	5.94643	0.0117199	0.0024969	0.00436278	0.00729729	0.00729729	324.878	385.747	344.317	335.096	329.197	422.624	364.839	322.16	377.548	365.009	406.732	376.693	468.372	409.693	376.829	419.759	389.571	376.771	438.775	445.819
ENSRNOT00000086591.1	ENSRNOG00000051482	Hmg1l1	protein_coding	0.00146572	0.0743778	0.142802	0.0448868	6.345	0.0149103	0.00228032	0.0077938	0.00572763	0.0077938	490.131	632.839	519.825	444.523	608.58	561.036	589.353	478.404	473.08	534.546	670.17	598.094	652.979	606.353	613.362	652.13	657.067	579.13	582.901	517.474
ENSRNOT00000086765.1	ENSRNOG00000007175	Mier1	protein_coding	0.00141747	0.0743778	-0.202903	0.0635846	5.41583	0.0268326	0.00989853	0.00698872	0.0103165	0.0103165	242.321	209.412	262.254	223.437	197.98	358.021	240.656	272.808	248.298	260.863	171.278	231.713	194.136	205.312	184.563	216.824	205.992	209.918	206.577	207.46
ENSRNOT00000087026.1	ENSRNOG00000018220	Pde4dip	protein_coding	0.00144378	0.0743778	0.136842	0.0429543	7.61312	0.0136676	0.00188476	0.00734058	0.00309371	0.00734058	1901.27	2210.56	1660.08	1853.49	1735.48	2009.3	1908.7	1997.73	1757.88	1926.01	2390.98	1927.88	2055.03	1997.49	2234.11	1855.85	2023.74	2380.65	2405.4	2516.77
ENSRNOT00000090857.1	ENSRNOG00000052549	Chga	protein_coding	0.00142356	0.0743778	0.0910821	0.0285539	11.1744	0.00604521	1.26147e-05	0.00406401	0.00366036	0.00406401	66389.1	67469.5	70082.9	62524.1	73560.5	72207.7	69036.7	69483.8	64041.2	67060.2	86984.6	73877.3	77851.1	78778.8	77995.4	67555.2	71485.7	70889.7	69270.8	73255.3
ENSRNOT00000008989.5	ENSRNOG00000006649	Thrb	protein_coding	0.00147247	0.0744054	-0.200589	0.0630774	7.48723	0.0294352	0.00681873	0.013075	0.00324706	0.013075	1547.88	2024.79	1847.01	1706.41	1741.14	2423.41	1958.95	2268.04	2242.37	2151.76	1363.57	1676.45	1717.47	1823.1	1478.01	1774.72	1519.93	1696.38	1260.53	1968.94
ENSRNOT00000023097.4	ENSRNOG00000017075	Slc35e2b	protein_coding	0.00147807	0.0744664	-0.136237	0.042856	6.26182	0.0135842	0.00195855	0.00722461	0.00601476	0.00722461	532.091	632.048	541.438	541.783	525.6	627.441	540.743	612.037	573.393	496.758	485.156	508.243	496.328	497.741	428.585	401.714	454.846	524.349	554.408	565.539
ENSRNOT00000092172.1	ENSRNOG00000003428	Rufy3	protein_coding	0.00148096	0.0744664	0.135188	0.0425335	6.79065	0.0133788	0.00126157	0.00778393	0.0044784	0.00778393	796.999	849.281	784.212	875.062	815.669	922.043	875.302	934.906	764.076	717.662	1035.9	932.469	862.32	1071.11	989.782	766.472	992.234	931.521	1071.29	904.617
ENSRNOT00000004909.6	ENSRNOG00000003526	Sytl4	protein_coding	0.00150383	0.07505	-0.077507	0.0244198	8.28123	0.00317158	0.000450652	0.00122842	0.00253098	0.00253098	4135.78	4238.82	4174.46	3875.01	3912.21	4077.62	4235.33	4401.65	4118.02	3908.47	3632.58	3795.05	3916.4	3822.98	3652.42	3570.37	3862.62	4049.87	3740.41	3970.02
ENSRNOT00000005577.7	ENSRNOG00000004196	LOC108352650	protein_coding	0.00150375	0.07505	0.071681	0.0225841	8.63886	0.00333172	0.000179156	0.0019104	0.00237105	0.00237105	5476.28	5671.03	5083.5	5407.26	5591.88	5612	5505.97	5482.23	5227.74	5444.56	6484.74	5985.04	5818.7	5486.83	6199.06	6059.22	5592.89	5683.72	5845.38	5450.48
ENSRNOT00000065079.2	ENSRNOG00000042714	RGD1559459	protein_coding	0.00149835	0.07505	-0.208277	0.065599	5.73746	0.0317993	0.00307126	0.0184449	0.00833582	0.0184449	386.195	336.54	421.056	295.82	275.579	323.693	320.025	405.722	362.019	340.133	292.046	249.543	251.631	295.524	311.617	367.131	236.657	318.015	217.272	282.736
ENSRNOT00000085122.1	ENSRNOG00000061832	Slc35a3	protein_coding	0.00150723	0.07505	-0.127912	0.040309	6.22025	0.00886232	0.00195822	0.00285159	0.00616586	0.00616586	582.511	525.91	502.625	543.704	598.135	533.525	505.725	566.363	496.435	510.797	477.601	546.018	432.924	519.304	451.8	437.107	468.713	469.033	472.562	448.346
ENSRNOT00000035730.6	ENSRNOG00000021719	Slfn5	protein_coding	0.00151176	0.0750926	-0.25258	0.0796176	5.16868	0.0468153	0.0137449	0.0179499	0.0121931	0.0179499	202.367	200.399	222.457	175.506	221.309	184.441	192.425	155.888	202.744	245.647	127.021	172.866	152.395	117.217	126.107	175.718	228.827	195.088	151.408	130.461
ENSRNOT00000012996.6	ENSRNOG00000009625	Dpysl2	protein_coding	0.00151858	0.0751919	-0.166202	0.0524112	8.43365	0.020281	0.000218532	0.0135161	0.00245226	0.0135161	5154.63	5697.04	4180.13	5003.81	4020.67	5917.73	5177.78	4983.73	4577.39	5626.33	3689.87	4764.21	4565.02	4257.76	4496.57	3737.53	4832.28	3821.41	3855.52	4507.11
ENSRNOT00000016755.5	ENSRNOG00000012356	Slc36a1	protein_coding	0.00152328	0.0751919	-0.219864	0.0693531	5.08837	0.0355046	0.0105944	0.0134548	0.0128681	0.0134548	212.071	151.646	175.038	175.682	213.305	209.611	173.164	182.725	167.607	156.202	134.964	196.78	97.1149	146.84	158.143	170.228	144.834	134.39	140.25	144.979
ENSRNOT00000087118.1	ENSRNOG00000003234	Mgrn1	protein_coding	0.00152478	0.0751919	-0.146682	0.046273	6.16682	0.0121454	0.00433817	0.00250546	0.00636776	0.00636776	510.262	548.363	440.132	503.951	536.763	530.019	570.243	440.547	548.518	513.172	408.776	488.885	422.093	408.883	509.418	428.749	426.879	468.886	420.92	453.071
ENSRNOT00000080537.1	ENSRNOG00000010042	Wdfy2	protein_coding	0.00153631	0.0755785	-0.268568	0.0847825	4.71563	0.0530301	0.0163815	0.0195589	0.0163865	0.0195589	165.596	157.911	143.634	127.313	132.245	90.9072	100.886	137.513	116.811	119.228	93.1763	117.212	104.267	73.5118	99.2802	74.6802	99.2153	85.9055	101.585	139.184
ENSRNOT00000077612.1	ENSRNOG00000002833	Gsk3b	protein_coding	0.00154669	0.0759067	-0.162115	0.0512085	5.75629	0.0124949	0.00487645	0.00101225	0.0082351	0.0082351	361.876	357.387	333.731	330.468	362.637	302.17	316.245	385.568	330.922	350.84	261.646	283.01	303.739	341.476	258.122	288.01	305.801	287.32	286.984	303.012
ENSRNOT00000067464.2	ENSRNOG00000011307	Slmap	protein_coding	0.00156415	0.076397	-0.178507	0.0564447	6.19367	0.0234771	0.00875074	0.00717929	0.0062652	0.00717929	637.455	431.13	588.669	546.058	541.284	511.847	457.72	600.927	514.425	553.138	452.577	478.314	564.999	489.848	375.405	411.63	462.725	366.346	487.908	418.972
ENSRNOT00000074448.2	ENSRNOG00000018226	Zcchc14	protein_coding	0.00156087	0.076397	-0.116724	0.0369014	6.48636	0.00576512	0.00152661	0.000774234	0.00528195	0.00528195	717.68	663.603	738.413	691.638	729.813	659.413	681.629	750.365	648.183	678.183	606.025	611.266	582.516	610.048	620.556	619.383	669.327	587.732	661.587	621.448
ENSRNOT00000072627.3	ENSRNOG00000003742	Cdkl5	protein_coding	0.00158452	0.0770499	-0.465751	0.147448	3.91206	0.160069	0.0776433	0.0310615	0.0293383	0.0310615	71.054	69.3763	42.3378	59.4309	90.0311	43.5693	54.1193	71.6895	59.6491	82.0693	30.125	52.856	42.6583	17.2011	42.3548	40.8171	40.5654	36.1633	33.7216	83.0704
ENSRNOT00000077301.1	ENSRNOG00000014625	Atp5f1d	protein_coding	0.00158505	0.0770499	-0.119406	0.0378029	7.08126	0.0105213	0.000953657	0.00619164	0.00387539	0.00619164	1372.92	1063.09	1321.65	1341.05	1347.27	1174.08	1135.57	1164.25	1498	1265.81	1180.71	1074.73	1200.49	1040.18	1143.94	1200.61	1071.1	1063.64	1064.03	1177.57
ENSRNOT00000002366.5	ENSRNOG00000001736	Bdh1	protein_coding	0.00161659	0.0782845	0.417081	0.132285	4.5439	0.12867	0.0109708	0.076526	0.0183754	0.076526	140.532	54.5034	76.6552	42.2668	76.9987	98.9119	129.485	65.2492	49.8603	78.8334	123.387	119.048	104.021	150.94	130.361	114.143	110.014	123.309	104.256	86.0136
ENSRNOT00000080313.1	ENSRNOG00000054426	Zfp704	protein_coding	0.0016181	0.0782845	-0.188543	0.0598052	5.40465	0.026297	0.00461312	0.0132702	0.0103945	0.0132702	268.191	282.079	309.532	207.491	220.953	232.793	232.096	283.181	218.952	207.343	183.822	193.453	242.715	190.471	183.042	173.427	211.707	213.197	190.973	250.515
ENSRNOT00000012545.4	ENSRNOG00000009161	Clasp2	protein_coding	0.00164389	0.0793446	0.109229	0.034698	7.80153	0.00884266	0.000581534	0.00543821	0.0028949	0.00543821	2113.52	2310.01	2052.4	2322.87	2016.15	2541.36	2517.28	2548.24	2311.71	2488.24	2462.15	2438.52	2500.78	2623.31	2634.49	2304.25	2566.27	2735.27	2820.29	2771.91
ENSRNOT00000093249.1	ENSRNOG00000027756	Usf3	protein_coding	0.00166011	0.0799393	0.222854	0.0708567	5.18321	0.0240801	0.0130296	-0.00140718	0.0120738	0.0120738	139.441	156.509	167.817	167.004	184.606	141.674	186.637	166.755	144.704	142.948	195.99	158.571	211.754	221.936	172.514	201.828	213.156	199.701	220.83	201.321
ENSRNOT00000020332.5	ENSRNOG00000015149	Nrg4	protein_coding	0.00166573	0.0800215	0.531292	0.168978	3.08836	0.145278	0.079489	-0.00454813	0.0632791	0.0632791	19.8001	14.9776	11.8252	19.7783	17.7512	10.3816	26.7642	18.4611	20.6124	10.1636	27.6963	33.3466	29.69	25.2043	29.4269	17.3847	33.5031	30.9748	38.787	21.602
ENSRNOT00000027086.6	ENSRNOG00000019992	AABR07054400.1	protein_coding	0.00167863	0.0803923	-0.085587	0.0272406	7.53639	0.0053459	0.000525149	0.00308299	0.00318511	0.00318511	1847.34	2097.94	2057.27	1947.17	1952.91	1952.35	1882.89	1881.88	1897.99	2064.83	1640.22	1983.8	1863.48	1899.32	1684.92	1582.15	1780.63	1815.12	1911.72	1840.83
ENSRNOT00000082631.1	ENSRNOG00000017784	Lrif1	protein_coding	0.0016813	0.0803923	0.204997	0.0652563	5.45935	0.0303698	0.0112731	0.00911059	0.0100188	0.0100188	172.807	257.795	238.222	207.438	213.264	206.661	258.021	197.238	164.137	221.522	238.269	261.018	228.411	302.259	289.069	252.504	252.843	291.577	302.073	200.706
ENSRNOT00000000754.6	ENSRNOG00000000614	Bicc1	protein_coding	0.0017084	0.0811192	-0.353847	0.112807	4.22858	0.074813	0.0404989	0.00369036	0.0231287	0.0231287	79.8221	75.577	88.7826	92.2322	99.0209	74.2387	87.119	45.9821	85.1709	102.916	40.2986	52.0498	46.6233	63.0077	51.9227	54.6529	58.2407	66.9445	67.8856	78.0045
ENSRNOT00000029485.6	ENSRNOG00000028323	Dhrsx	protein_coding	0.00170663	0.0811192	0.117458	0.0374424	6.84928	0.0102714	0.00101773	0.00599195	0.00434483	0.00599195	840.987	731.408	1008.08	961.355	976.269	924.014	912.825	858.519	923.407	791.469	979.406	914.564	923.229	949.511	995.466	997.339	1100.07	1087.63	1023.87	1044.56
ENSRNOT00000083655.1	ENSRNOG00000002790	Abcb7	protein_coding	0.00170554	0.0811192	-0.135776	0.0432788	6.21797	0.00922964	0.00319099	0.00143058	0.00617431	0.00617431	510.994	539.987	562.669	497.894	507.82	570.596	508.483	522.759	558.936	592.792	440.723	417.781	477.785	476.884	514.388	490.673	467.957	524.289	424.745	459.263
ENSRNOT00000056651.4	ENSRNOG00000010735	Nfyc	protein_coding	0.00171734	0.0813548	0.118216	0.037706	6.71607	0.00986497	0.00245111	0.00407995	0.00465759	0.00465759	837.486	852.656	738.323	710.305	737.953	866.413	821.995	788.888	658.7	791.159	983.455	875.865	784.376	917.423	870.571	884.369	929.702	865.454	889.24	773.433
ENSRNOT00000078786.1	ENSRNOG00000049302	Chd9	protein_coding	0.0017589	0.0829401	-0.19984	0.0638838	6.44232	0.0298413	0.00657564	0.0138301	0.0054154	0.0138301	711.615	841.035	768.995	725.513	617.855	643.684	635.784	672.52	605.794	746.296	384.713	604.715	685.976	575.649	481.006	553.969	591.837	588.499	583.127	698.728
ENSRNOT00000091147.1	ENSRNOG00000060623	Fam3a	protein_coding	0.00175727	0.0829401	0.182948	0.0584788	5.86092	0.022783	0.00939632	0.00535511	0.00770252	0.00770252	296.333	296.898	294.032	396.587	335.319	340.172	266.596	354.577	365.024	277.575	402.01	400.841	356.331	447.564	342.41	379.677	424.973	441.171	332.408	336.29
ENSRNOT00000065576.2	ENSRNOG00000012602	Recql	protein_coding	0.00178263	0.0837045	-0.118167	0.0378227	6.91004	0.00696359	0.00293979	0.000531908	0.00421301	0.00421301	1153.22	1090.53	1146.53	1090.93	1098.07	1020.21	972.576	1117.81	1033.65	928.401	953.99	968.415	882.142	929.788	964.416	965.634	928.15	883.153	1012.7	962.196
ENSRNOT00000066901.3	ENSRNOG00000042560	Bag4	protein_coding	0.0017833	0.0837045	-0.136108	0.0435666	5.99857	0.00873832	0.00242751	0.00165034	0.00706274	0.00706274	439.038	406.385	402.682	459.171	458.644	402.268	421.231	437.53	440.354	444.922	341.841	393.774	398.251	365.414	434.836	355.315	385.984	348.03	356.177	388.442
ENSRNOT00000022669.6	ENSRNOG00000016816	Phf2	protein_coding	0.00179535	0.0840776	2.83302	0.907395	1.80477	6.01227	3.08087	1.03596	0.335527	1.03596	0.0103906	0.000907305	0.00952717	2.60228e-06	0.207228	0.027712	0.00798471	0.00428055	76.648	100.563	165.46	105.74	83.5981	115.39	9.27521	22.8896	0.0830186	1.85607	98.9717	17.6979
ENSRNOT00000077078.1	ENSRNOG00000020361	Ip6k2	protein_coding	0.00184911	0.0863971	0.0762354	0.0244858	8.12815	0.00414322	0.000370787	0.00238821	0.00262698	0.00262698	3130.98	3366.29	3004.55	3356.5	3346.71	3318.74	3262.88	3541.88	3272.87	3048.12	3799.01	3496.33	3525.3	3762.74	3624.82	3233.88	3586.76	3290.31	3601.54	3323.53
ENSRNOT00000036823.2	ENSRNOG00000022868	Ell3	protein_coding	0.00186159	0.0867823	0.211043	0.0678276	4.84376	0.018637	0.00792077	-0.000620435	0.0150821	0.0150821	125.513	117.613	120.32	100.864	116.056	119.893	109.94	104.399	110.56	114.47	162.838	136.218	128.788	141.955	158.934	156.615	118.334	140.595	133.487	134.396
ENSRNOT00000026207.7	ENSRNOG00000019308	Arrb2	protein_coding	0.00187163	0.0870522	0.120137	0.0386307	6.34219	0.00964383	0.00172465	0.00444583	0.005737	0.005737	547.11	435.071	551.141	569.641	544.57	537.521	594.492	518.078	559.302	504.317	688.283	582.648	588.46	619.931	573.233	580.45	616.631	625.762	635.279	530.059
ENSRNOT00000014493.5	ENSRNOG00000010746	Rpl32	protein_coding	0.00188487	0.0874692	0.0687842	0.0221328	8.91695	0.00296171	0.000146012	0.001666	0.00230329	0.00230329	7000.72	7481.31	6835.78	7181.51	7285.86	7306.23	7581.72	7264.7	7112.67	7028.05	8568.16	7866.33	7756.98	7867.41	7754.72	7860.85	7492.02	7377.77	7701.3	7024.08
ENSRNOT00000017338.5	ENSRNOG00000012826	Creb3l2	protein_coding	0.0018995	0.0879484	-0.10282	0.0331089	7.96702	0.00797461	0.000331218	0.00514977	0.00274781	0.00514977	2920.72	3257.72	3057.83	2825.8	3691.04	2724.43	2684	3212.69	2956.61	3155.29	2684.29	2815.33	2594.42	2607.35	2968.83	2739.36	2624.2	2741.27	2824.8	2815.04
ENSRNOT00000008074.7	ENSRNOG00000005933	Yap1	protein_coding	0.00190853	0.0881673	-0.245032	0.078938	4.97031	0.0433977	0.0172548	0.0118758	0.0139012	0.0139012	159.661	152.258	163.441	187.218	187.907	155.825	181.877	145.488	121.949	180.936	124.476	141.272	167.013	142.626	110.954	129.998	89.3373	150.371	95.5379	140.201
ENSRNOT00000036666.5	ENSRNOG00000004072	Myo1c	protein_coding	0.00191853	0.0884298	-0.0821323	0.0264724	7.87759	0.00509471	0.000371285	0.00313266	0.00282427	0.00313266	2646.51	2707.96	2968.21	2528.32	3083.29	2588.7	2745.25	3058.88	2614.41	2601.5	2492.09	2573.27	2486.59	2392.57	2591.16	2665.12	2722.61	2485.76	2487.53	2430.96
ENSRNOT00000065505.4	ENSRNOG00000004139	Ndel1	protein_coding	0.00194175	0.0892987	-0.150373	0.0485229	6.35226	0.0171033	0.00435631	0.00741607	0.00570348	0.00741607	567.358	572.934	559.988	655.541	653.487	596.547	611.545	717.504	749.742	531.754	452.247	528.523	491.466	506.785	651.66	494.359	507.444	580.714	573.513	557.383
ENSRNOT00000085448.1	ENSRNOG00000031479	Hdlbp	protein_coding	0.00199193	0.0914012	0.0738805	0.0238985	8.68511	0.00412247	0.000499195	0.0023361	0.00235649	0.00235649	5686.23	5560.6	6142.36	5569.62	5533.35	5442.78	5748.34	6173.58	5796.19	5395.25	6216.44	5414.74	6277.41	5912	6258.51	6528.5	5799.52	6126.67	6309.22	6614.91
ENSRNOT00000060467.4	ENSRNOG00000012488	Rab2b	protein_coding	0.00202026	0.0924937	-0.128776	0.0417124	6.13124	0.0106852	0.00219251	0.00447983	0.00650711	0.00650711	505.272	485.749	537.4	463.013	428.514	451.598	535.042	506.334	467.169	534.555	363.447	428.115	433.915	424.068	460.729	422.95	405.849	445.985	431.639	505.33
ENSRNOT00000076706.2	ENSRNOG00000026542	Suco	protein_coding	0.00203813	0.0931033	0.267062	0.0865785	4.96408	0.0402654	0.0235219	-0.000831096	0.0139573	0.0139573	167.872	149.992	96.7089	120.503	127.017	112.07	120.867	107.936	134.748	124.561	142.146	135.012	158.104	185.574	198.444	192.197	145.64	166.715	181.441	141.02
ENSRNOT00000078337.1	ENSRNOG00000032922	Dclk1	protein_coding	0.00206939	0.0943206	-0.342563	0.111219	5.06599	0.0894742	0.0377475	0.0241004	0.0130598	0.0241004	202.854	132.223	228.964	169.002	229.067	152.571	145.099	207.964	279.385	176.966	90.9403	124.632	179.622	107.845	123.591	220.455	131.409	108.521	159.582	127.848
ENSRNOT00000051155.3	ENSRNOG00000031479	Hdlbp	protein_coding	0.00207568	0.0943974	-0.115701	0.0375751	8.80256	0.0102107	0.000440696	0.00661875	0.00232546	0.00661875	7265.06	6555.11	8058.95	5969.68	7674.14	6852.81	7298.19	7843.27	6825.09	6415	5614.22	5700.4	6151.55	6415.38	6274.34	7221.41	6326.47	6279.28	6335.56	6591.71
ENSRNOT00000005694.5	ENSRNOG00000004312	Tmbim4	protein_coding	0.00210257	0.0947779	-0.0989856	0.0321868	6.99093	0.00748578	0.000950294	0.00422966	0.00404748	0.00422966	1204.71	1221.07	1136.24	1228.62	1071.29	1039.07	1153.97	1064.87	1184.72	1127.42	1010.6	1097.76	1135.31	1148.22	1085.75	1072.42	886.58	964.573	976.303	991.306
ENSRNOT00000007018.7	ENSRNOG00000005191	Trim44	protein_coding	0.00209459	0.0947779	-0.109058	0.035449	6.62726	0.00813752	0.00139773	0.00388807	0.00488544	0.00488544	788.482	847.193	834.474	836.69	783.378	710.368	711.761	789.515	844.373	842.329	596.792	731.458	737.061	713.369	724.131	734.411	746.983	805.539	695.689	681.658
ENSRNOT00000048858.3	ENSRNOG00000050210	RT1-CE10	protein_coding	0.00208983	0.0947779	1.34285	0.436393	1.43035	1.31653	0.399771	0.489001	0.552421	0.552421	0	3.17124	6.06419	6.83201	0	5.65163	5.20439	0	0	4.60104	10.4428	2.44459	11.183	8.21218	5.44284	7.56736	10.3072	11.5467	6.33214	9.09798
ENSRNOT00000078775.1	ENSRNOG00000055634	AABR07024908.1	processed_pseudogene	0.00210139	0.0947779	0.168288	0.0547185	5.46551	0.0167263	0.0049931	0.00479562	0.00997747	0.00997747	197.074	216.837	208.175	246.552	236.711	236.526	251.645	206.698	184.643	194.646	290.205	246.44	251.797	260.783	287.109	254.232	228.528	238.711	287.102	230.921
ENSRNOT00000026121.7	ENSRNOG00000019120	Hmgcs2	protein_coding	0.00211069	0.0949348	0.16957	0.0551592	6.09585	0.0219789	0.0023267	0.012886	0.0066497	0.012886	344.357	499.136	382.306	431.313	438.558	434.613	360.767	370.615	331.679	525.916	480.959	463.6	503.262	502.234	531.267	435.338	505.693	503.606	504.716	410.715
ENSRNOT00000003782.7	ENSRNOG00000002824	Rlim	protein_coding	0.00212031	0.0950355	-0.1294	0.0421107	6.472	0.0107589	0.00354162	0.00316384	0.00532495	0.00532495	719.187	718.085	673.309	606.763	708.655	654.415	672.231	708.766	758.715	686.652	591.792	756.263	653.442	585.659	531.948	559.576	584.729	626.94	623.062	571.241
ENSRNOT00000067000.3	ENSRNOG00000015226	Man1a2	protein_coding	0.00212222	0.0950355	-0.0995211	0.0323901	7.05864	0.00757595	0.000807411	0.0044382	0.00391727	0.0044382	1150	1493.58	1265.3	1128.71	1247.6	1172.96	1165.37	1167.96	1224.83	1237.58	1069.36	1271.75	1133.33	1103.3	1038.43	1051.18	1016.93	1132.83	1129.28	1133.23
ENSRNOT00000006705.5	ENSRNOG00000004923	Map4k5	protein_coding	0.00213997	0.0956211	-0.0877135	0.0285704	7.35182	0.00580111	0.000648902	0.00333736	0.00343243	0.00343243	1494.36	1707.77	1594.23	1676.26	1785.48	1687.5	1443.07	1595.99	1676.82	1652.26	1464.7	1578.53	1489.97	1532.76	1413.44	1498.91	1308.15	1495.84	1507.33	1652.54
ENSRNOT00000026350.7	ENSRNOG00000019358	Esr1	protein_coding	0.0021502	0.0958691	-0.20556	0.0669868	5.81934	0.032375	0.00496013	0.017476	0.00790913	0.017476	403.728	372.311	256.908	390.559	334.363	400.275	424.092	372.066	350.197	463.554	236.742	324.395	374.843	358.815	305.158	286.467	273.862	330.055	298.714	270.664
ENSRNOT00000073258.2	ENSRNOG00000045698	Lin7c	protein_coding	0.00216928	0.0965096	-0.117938	0.0384662	6.36313	0.00861696	0.00173064	0.00350131	0.00566759	0.00566759	629.713	612.924	557.933	623.435	595.903	625.443	602.635	584.633	674.197	649.025	490.192	655.909	559.731	523.796	587.519	512.318	504.768	580.818	541.741	525.758
ENSRNOT00000076422.1	ENSRNOG00000014160	Tcp1	protein_coding	0.00217602	0.0965991	0.396425	0.129335	5.2958	0.120592	0.0600961	0.0235419	0.011188	0.0235419	236.191	120.376	173.357	239.329	164.767	156.562	147.18	155.29	222.045	86.2717	210.486	194.54	351.483	239.828	327.716	332.563	279.723	173.461	189.37	205.267
ENSRNOT00000022878.8	ENSRNOG00000016724	Epb41l3	protein_coding	0.0021872	0.0968856	-0.168148	0.0548866	5.84085	0.0141771	0.00726125	-0.000150347	0.00780143	0.00780143	440.158	311.257	433.043	339.761	375.565	374.298	383.079	370.357	365.082	362.378	346.481	330.145	297.327	295.614	308.499	289.888	325.501	326.478	304.269	339.621
ENSRNOT00000022598.6	ENSRNOG00000016753	Slc14a1	protein_coding	0.00222523	0.0983572	-0.273997	0.0895885	4.60561	0.0577748	0.0192127	0.0209178	0.0176231	0.0209178	114.156	95.7994	91.4694	126.761	115.979	90.4597	94.1081	142.288	164.217	129.236	75.9966	88.9778	112.453	111.205	84.0506	65.882	102.884	83.2337	64.1872	93.5271
ENSRNOT00000023536.6	ENSRNOG00000017491	Carf	protein_coding	0.0022532	0.0993787	-1.99438	0.652897	0.981289	3.06591	1.04382	1.08755	0.993227	1.08755	0	6.21029	0	20.2617	8.14991	9.08758	23.4916	24.4792	18.1184	11.6386	0	0	9.07678	0	0	0	22.3021	0	0	0
ENSRNOT00000078760.1	ENSRNOG00000043085	Clstn2	protein_coding	0.0022598	0.0994557	0.140899	0.0461394	5.86288	0.015257	0.00295128	0.00763876	0.00769295	0.00769295	333.63	331.801	326.997	253.601	318.038	329.706	359.138	366.7	306.749	362.849	373.519	374.314	393.297	466.296	403.585	376.939	329.116	337.658	381.947	349.43
ENSRNOT00000012397.4	ENSRNOG00000009264	Erc1	protein_coding	0.00228563	0.0999474	-0.236941	0.0776761	5.28616	0.043354	0.00919483	0.0209731	0.0112612	0.0209731	211.069	270.179	227.632	185.567	238.266	214.172	195.008	204.735	234.576	251.768	163.255	188.723	181.179	231.288	198.677	177.086	135.99	141.858	126.781	242.45
ENSRNOT00000015119.6	ENSRNOG00000038044	Tsc22d2	protein_coding	0.0022815	0.0999474	0.148393	0.0486389	5.84077	0.0144296	0.00402686	0.00508763	0.00780186	0.00780186	280.983	377.535	311.651	334.055	355.262	285.677	281.704	373.232	299.727	308.321	395.849	364.584	324.06	377.192	337.997	371.683	364.405	383.836	419.837	369.885
ENSRNOT00000025433.6	ENSRNOG00000018809	Psmd5	protein_coding	0.00228362	0.0999474	-0.125062	0.0409955	7.5051	0.0120768	0.000534503	0.00786866	0.00322422	0.00786866	2166.98	1995.59	2225.91	1808.83	1952.86	1739.45	1935.76	2031.86	1985.74	1585.31	1701.4	1703.3	1784.2	1754.67	1841.13	1653.75	1528.17	1624.91	1534.61	1991.21
ENSRNOT00000014444.6	ENSRNOG00000010718	Gpr153	protein_coding	0.00230898	0.100047	-0.122962	0.040351	7.42036	0.0116914	0.000590707	0.0075503	0.00333581	0.0075503	1878.41	1882.76	1992.06	1573.48	2047.72	1800.4	1710.18	1789.13	1626.96	1525.91	1559.55	1771.98	1511.77	1521.08	1310.76	1601.55	1528.17	1605.32	1709.02	1622.43
ENSRNOT00000024941.6	ENSRNOG00000018494	Ppp1r3c	protein_coding	0.002321	0.100047	-0.243997	0.0801107	5.21859	0.0460668	0.00568403	0.0264046	0.0117882	0.0264046	216.698	245.743	283.333	153.697	226.532	184.835	193.821	204.882	190.77	207.343	148.568	163.691	137.704	141.955	188.399	208.82	156.238	129.071	150.051	233.312
ENSRNOT00000035346.5	ENSRNOG00000005406	Clint1	protein_coding	0.00231332	0.100047	-0.099761	0.0327434	6.94406	0.00668272	0.00121862	0.00307085	0.00414204	0.00414204	1168.98	1071.61	1049.03	1023.6	1168.57	997.675	1110.58	1202.15	1145.37	982.698	1080.41	945.068	1012.83	962.285	1052.5	986.513	1009	874.504	977.091	975.014
ENSRNOT00000038703.7	ENSRNOG00000028335	Fat4	protein_coding	0.00229764	0.100047	0.163533	0.0536385	5.46615	0.0200092	0.00441227	0.00927997	0.00997317	0.00997317	204.898	213.233	234.817	233.428	227.648	250.777	225.581	181.393	192.938	219.222	221.594	274.726	304.137	240.785	209.828	263.68	253.309	321.524	261.127	232.237
ENSRNOT00000041613.5	ENSRNOG00000000464	Rxrb	protein_coding	0.00230838	0.100047	0.107723	0.0353494	6.69154	0.00724983	0.00152896	0.00290022	0.00471892	0.00471892	764.179	714.692	737.686	764.797	758.315	855.798	859.192	685.061	720.942	786.217	811.757	883.394	858.842	878.251	816.586	772.785	873.098	952.358	852.162	810.562
ENSRNOT00000077546.1	ENSRNOG00000059260	AABR07053509.2	protein_coding	0.00230272	0.100047	0.318508	0.104493	3.81892	0.0660398	0.0230627	0.0184662	0.0315311	0.0315311	46.1289	25.8174	36.8721	49.9516	40.1732	47.9573	41.533	40.4545	35.7693	26.9977	40.2897	48.0771	52.5057	70.9776	55.3589	40.7023	52.6956	56.4684	51.6408	68.8109
ENSRNOT00000078797.1	ENSRNOG00000059055	Hsbp1l1	protein_coding	0.00232212	0.100047	0.367441	0.120646	3.51908	0.0964806	0.0322181	0.0321191	0.0405595	0.0405595	27.8919	30.5984	15.5251	24.9758	27.8981	32.9706	21.988	30.0146	39.0211	32.3973	57.9165	41.2089	32.6922	44.9225	31.251	40.7023	30.508	53.0112	52.6151	27.9544
ENSRNOT00000071270.1	ENSRNOG00000048949	LOC102549542	protein_coding	0.00233526	0.100401	-0.118146	0.0388138	6.44482	0.00829906	0.00212487	0.00275791	0.00540769	0.00540769	611.948	616.16	623.027	621.975	691.067	675.915	694.443	685.978	698.801	769.824	562.396	604.798	592.479	587.38	564.73	651.9	546.56	625.397	552.082	651.958
ENSRNOT00000045833.3	ENSRNOG00000009802	Fam124a	protein_coding	0.00238353	0.102262	0.156726	0.0515929	5.57721	0.0127841	0.00404912	0.00262214	0.00926	0.00926	291.401	226.155	221.591	273.847	224.092	216.148	250.567	237.206	274.09	236.149	285.407	286.155	303.446	290.738	278.495	310.151	275.434	287.197	281.083	258.922
ENSRNOT00000087154.1	ENSRNOG00000020915	Setd2	protein_coding	0.00240237	0.102855	-0.158361	0.0521717	6.86112	0.0194926	0.00681003	0.00679939	0.00431863	0.00679939	1182.41	992.929	1104.72	957.759	939.367	1108.36	1027.15	1026.98	1102.86	915.815	853.205	880.632	933.741	830.225	991.399	757.667	1038.27	775.727	1112.3	720.884
ENSRNOT00000022277.3	ENSRNOG00000016558	Pllp	protein_coding	0.00241411	0.102926	0.493137	0.162542	2.99244	0.184948	0.0610858	0.0665859	0.0710137	0.0710137	25.7464	16.2554	15.5251	8.64547	10.0433	32.9706	13.03	9.13488	13.007	20.5183	20.9842	29.762	30.7109	17.969	34.8226	15.927	30.508	20.7435	24.3589	32.2551
ENSRNOT00000025019.2	ENSRNOG00000018509	Cx3cr1	protein_coding	0.0024136	0.102926	-0.236517	0.0779563	4.87392	0.0435078	0.00762163	0.0227643	0.0147922	0.0227643	166.221	145.81	137.845	164.458	126.442	142.622	143.622	129.851	133.182	188.275	81.6403	143.093	140.734	100.387	98.4061	154.182	101.089	101.07	120.029	140.353
ENSRNOT00000023613.4	ENSRNOG00000017250	Gmpr	protein_coding	0.00245841	0.104027	0.150385	0.0496579	6.00706	0.0176321	0.00234158	0.00998795	0.00702545	0.00998795	352.94	397.779	320.205	352.543	362.675	376.665	370.539	330.161	404.302	532.395	448.223	421.247	421.036	429.459	432.157	487.543	428.036	459.814	471.588	384.911
ENSRNOT00000041264.3	ENSRNOG00000010233	Cald1	protein_coding	0.00246024	0.104027	-0.137106	0.0452766	6.3355	0.0130132	0.00449041	0.00402407	0.00575943	0.00575943	584.67	582.473	582.895	661.294	552.397	605.236	663.512	532.924	546.645	759.043	468.222	582.776	554.947	515.639	498.626	555.528	523.711	567.386	528.41	480.726
ENSRNOT00000082989.1	ENSRNOG00000000999	Smurf1	protein_coding	0.00245835	0.104027	0.13955	0.0460802	6.4694	0.0151829	0.00198817	0.00862874	0.0053328	0.00862874	638.361	716.839	572.219	595.799	586.884	648.926	582.826	532.529	562.884	593.452	855.513	738.019	776.259	670.453	615.409	701.723	682.357	716.22	637.066	563.462
ENSRNOT00000088956.1	ENSRNOG00000036829	Nckap1l	protein_coding	0.00245334	0.104027	-0.159244	0.0525724	6.46635	0.0197653	0.00278471	0.0110346	0.005342	0.0110346	626.651	645.934	767.414	692.514	674.789	726.052	583.605	719.064	840.174	717.128	545.989	714.812	480.12	513.138	560.309	661.384	554.591	655.496	648.553	644.458
ENSRNOT00000016759.6	ENSRNOG00000012240	Supt6h	protein_coding	0.0024975	0.10499	0.0834642	0.0276039	8.33607	0.00544258	0.000973556	0.00283631	0.00250078	0.00283631	4086.73	4715.83	4003.38	3706.2	4002.94	3617.13	4101	4167.12	3913.51	3792.95	4379.55	4024.54	4735.26	4528.11	4489.73	4382.09	4215.84	4362	4259.31	4155.36
ENSRNOT00000042827.5	ENSRNOG00000002280	Sh3bgrl	protein_coding	0.00249842	0.10499	-0.107152	0.0354392	6.60637	0.00849951	0.00133825	0.00444416	0.00494144	0.00494144	783.118	953.331	751.027	772.329	691.872	717.361	735.378	798.65	789.093	836.929	642.957	802.429	674.649	710.674	681.272	706.096	736.814	689.145	683.023	691.334
ENSRNOT00000084168.1	ENSRNOG00000060288	LOC100365062	protein_coding	0.00249143	0.10499	0.301108	0.0995602	5.69722	0.0708122	0.0272574	0.0223038	0.00855658	0.0223038	324.641	289.335	216.056	171.358	189.248	276.314	290.295	301.613	328.238	230.132	416.817	254.658	364.218	403.33	409.089	343.413	402.052	217.975	360.679	354.619
ENSRNOT00000016740.5	ENSRNOG00000011931	Smarca2	protein_coding	0.00251393	0.10521	0.0782057	0.0258817	8.37013	0.00478254	0.00026315	0.00308616	0.00248309	0.00308616	4225.7	4220.02	3554.57	4305.65	3769.36	4426.56	4475.9	4022.37	4237.08	4363.65	4338.49	4531.31	4501.4	4766.16	4442.68	4177.46	4566.14	4617.3	4453.59	4508.72
ENSRNOT00000023133.7	ENSRNOG00000017165	Akr1e2	protein_coding	0.00250948	0.10521	0.122125	0.0404095	6.22096	0.0087334	0.00200142	0.00307421	0.00616322	0.00616322	422.669	495.311	461.872	470.698	484.31	528.529	486.994	485.454	444.407	456.801	547.269	476.192	509.206	502.234	572.34	595.492	537.125	576.208	563.177	479.526
ENSRNOT00000047854.3	ENSRNOG00000020205	Agrn	protein_coding	0.0025208	0.105282	0.125603	0.041579	6.83209	0.0103883	0.0042607	0.00232245	0.00438335	0.00438335	794.314	749.822	871.11	896.447	882.824	933.161	822.987	982.424	986.329	814.805	986.319	968.638	1088.88	906.996	1039.58	875.611	939.506	1056.96	1042.63	983.809
ENSRNOT00000037030.5	ENSRNOG00000024967	Uqcrb	protein_coding	0.00256372	0.106857	0.13212	0.0438104	6.00876	0.0110409	0.00257877	0.00422672	0.00701799	0.00701799	358.645	434.87	382.579	361.081	354.371	399.166	412.102	356.005	408.005	348.359	491.184	390.478	425.222	470.323	423.629	462.874	470.401	406.918	438.311	378.05
ENSRNOT00000024412.5	ENSRNOG00000018012	Tulp4	protein_coding	0.00260894	0.108081	-0.096827	0.032164	7.49805	0.00736761	0.000568766	0.00460386	0.00323319	0.00460386	1786.15	2151.45	1770.83	1920.26	1929.43	1909.3	1729.73	1969.22	1806.89	1999.99	1667.83	1807.47	1906.06	1865.18	1750.06	1466.17	1594.74	1773.57	1717.79	1683.72
ENSRNOT00000079830.1	ENSRNOG00000052564	Gpx3	protein_coding	0.00260001	0.108081	-0.0783551	0.026019	10.149	0.00482246	4.14413e-05	0.00334351	0.00256085	0.00334351	26750.5	30114.6	27062.2	25886.5	24353.9	27399.6	25685.3	26565.5	25419	27016.1	25516	26047.5	26069.6	25558.2	25249.9	24149.7	24863.1	22665.7	21774.9	24324.6
ENSRNOT00000080218.1	ENSRNOG00000008639	Pabpc1	protein_coding	0.00260788	0.108081	-0.121911	0.0404947	7.34514	0.0116787	0.00142522	0.0067739	0.00344216	0.0067739	1547.04	1501.27	1764.69	1610.77	1671.7	1630.64	1523.72	1813.62	1585.99	1845.04	1339.03	1674.44	1275.51	1434.08	1400.68	1396.33	1400.76	1648.09	1344.04	1727.04
ENSRNOT00000091448.1	ENSRNOG00000023383	Ddx3x	protein_coding	0.00262606	0.10857	-0.0902848	0.0300107	7.46428	0.00641128	0.000962973	0.00354023	0.00327692	0.00354023	1955.3	1721.47	1663.52	1795.29	1886.17	1763.01	1786.4	1745.36	1955.18	2007.53	1572.92	1806.3	1824.88	1637.62	1678.32	1579.44	1747.09	1751.03	1661.75	1449.14
ENSRNOT00000001764.5	ENSRNOG00000001303	Specc1l	protein_coding	0.00266077	0.109784	-0.0749703	0.0249533	7.92671	0.00384028	0.00033191	0.00216045	0.00278141	0.00278141	2859.99	3158.33	2826.54	2941.38	2935.99	2823.49	2604.36	2698.71	2855.04	3095.02	2769.92	2780.46	2676.8	2829.22	2496.51	2564.24	2656.97	2681.67	2540.14	2702.98
ENSRNOT00000029420.4	ENSRNOG00000027797	Nit2	protein_coding	0.00267239	0.110041	0.135738	0.0451991	6.24339	0.0145258	0.00196265	0.00825215	0.00608111	0.00825215	510.636	489.574	407.534	529.295	550.15	492.562	464.192	414.985	474.756	489.199	623.652	461.311	600.348	637.001	530.374	522.051	495.524	508.216	569.023	582.742
ENSRNOT00000003511.6	ENSRNOG00000002607	Sox9	protein_coding	0.00267812	0.110056	0.168554	0.0561387	5.55757	0.0224048	0.00404678	0.011711	0.00938171	0.011711	248.478	225.986	255.792	243.843	268.439	249.349	247.274	162.082	254.343	241.346	308.649	258.095	242.012	253.778	271.864	321.204	318.631	267.801	319.302	268.232
ENSRNOT00000065304.4	ENSRNOG00000017801	Atf4	protein_coding	0.00269621	0.110577	0.0915477	0.0305118	8.29835	0.00661538	0.000253151	0.0044017	0.00252132	0.0044017	3576.46	3500.6	3650.25	3688.57	3877.71	4489.95	3762.34	3874.43	3781.59	4275.26	4275.49	4037.25	4099.28	4181.15	4222.34	4313.36	3781.75	4685.38	4100.95	4413.35
ENSRNOT00000021907.6	ENSRNOG00000016352	Cbfa2t2	protein_coding	0.0027042	0.110683	-0.10832	0.0361126	6.56158	0.00770033	0.00145589	0.00341303	0.0050647	0.0050647	703.734	745.836	848.059	739.668	764.407	760.323	731.306	815.615	721.89	650.105	587.559	685.671	652.854	741.221	692.88	637.964	711.853	639.591	674.253	684.883
ENSRNOT00000064891.2	ENSRNOG00000007034	Hipk2	protein_coding	0.00272799	0.111434	-0.153836	0.0513327	6.49932	0.0187096	0.0014583	0.0117169	0.00524359	0.0117169	704.806	918.908	762.671	658.017	669.554	702.375	614.851	771.245	648.183	767.815	547.269	588.372	694.462	729.542	632.163	539.748	590.745	631.524	533.946	697.785
ENSRNOT00000041241.3	ENSRNOG00000033615	Mt-nd3	protein_coding	0.00275587	0.112348	0.114419	0.0382196	8.86601	0.0103645	0.000140143	0.00716355	0.00231219	0.00716355	6517.05	6588.22	5863.64	6856.82	6713.39	6752.99	7509.32	5893.3	7255.75	7171.68	8391.18	7186.38	7571.72	7086.08	8163.66	7636.1	6771.85	7443.46	8529.5	6526.28
ENSRNOT00000052018.4	ENSRNOG00000034007	Nr3c2	protein_coding	0.00276959	0.112683	-0.150568	0.0503198	6.75061	0.0179601	0.00111195	0.0115485	0.00457328	0.0115485	888.249	1109.19	956.734	790.581	1054.55	946.158	843.689	1058.34	760.911	868.247	699.195	825.323	766.781	806.808	732.167	708.751	795.981	829.74	819.432	969.803
ENSRNOT00000092442.1	ENSRNOG00000023593	Upf2	protein_coding	0.00278734	0.11318	0.11052	0.0369601	6.48364	0.00738737	0.00154016	0.00286463	0.00529007	0.00529007	627.714	692.798	667.027	593.974	645.403	606.452	582.309	575.433	632.316	574.889	725.27	725.129	654.883	714.476	738.138	631.476	672.319	610.825	720.36	731.681
ENSRNOT00000016563.5	ENSRNOG00000012271	Cnot1	protein_coding	0.00282242	0.114215	-0.069928	0.0234151	8.34453	0.00304485	0.000245038	0.00161065	0.00249631	0.00249631	4264.24	4622.27	4435.33	4185.37	4599.83	4227.24	4089.78	4640.52	4357.35	4183.57	3786.4	3959.49	4115.26	4220.92	3944.77	4041.03	3965.11	4062.27	4262.8	4291
ENSRNOT00000070925.2	ENSRNOG00000047276	AABR07044711.1	protein_coding	0.0028289	0.114215	0.0732552	0.024535	8.14907	0.0042636	0.000393381	0.00261645	0.00261282	0.00261645	3044.58	3686.11	3163.72	3302.19	3140.34	3350.5	3285.15	3327.5	3357.16	3761.8	3789.03	3570.62	3761.64	3590.47	3496.23	3715.69	3705.34	3460.25	3429.28	3394.98
ENSRNOT00000082114.1	ENSRNOG00000000396	Ddx50	protein_coding	0.00282956	0.114215	2.52172	0.844607	3.56651	5.05252	1.39216	2.17465	0.0388756	2.17465	96.5633	39.7955	0.04239	7.95693e-05	0	73.1892	45.1162	2.25047e-07	163.886	69.86	197.105	99.921	192.796	117.5	143.474	184.04	28.1025	65.8959	161.524	248.833
ENSRNOT00000005858.6	ENSRNOG00000023176	Kidins220	protein_coding	0.00284698	0.114466	-0.246725	0.0826883	5.0172	0.0338935	0.0207026	-0.00183533	0.0134842	0.0134842	210.233	163.895	198.275	208.011	145.78	150.341	134.746	184.51	177.076	149.693	119.16	125.241	137.295	157.66	105.583	133.801	133.8	134.876	143.975	145.641
ENSRNOT00000030645.5	ENSRNOG00000014543	Tbc1d2b	protein_coding	0.00284143	0.114466	-0.105543	0.035365	6.60751	0.00494702	0.00131506	0.00081254	0.00493835	0.00493835	760.59	842.412	782.077	786.738	852.565	775.31	740.264	738.621	745.736	787.254	691.641	715.433	757.865	727.745	653.593	697.248	722.947	678.773	701.535	679.507
ENSRNOT00000025378.4	ENSRNOG00000018709	Patz1	protein_coding	0.002854	0.114524	0.192375	0.0644897	5.94966	0.0218951	0.0135121	-0.00068069	0.00728249	0.00728249	353.34	386.823	336.127	396.201	361.867	312.695	312.81	350.589	322.607	356.849	411.516	394.809	431.025	373.291	408.285	398.277	490.483	435.671	565.046	347.726
ENSRNOT00000077953.1	ENSRNOG00000015585	Suv39h2	protein_coding	0.00286508	0.114743	-1.53419	0.51451	2.06726	1.87335	0.930618	0.392984	0.236081	0.392984	34.4435	19.8491	18.9966	33.7438	4.3953	20.3667	13.1929	7.62399	24.9563	14.3495	2.00035	4.2265	21.5049	6.46625	8.77418	0	0	0	14.6955	13.386
ENSRNOT00000005881.4	ENSRNOG00000004458	Ston2	protein_coding	0.00289476	0.115706	-0.153533	0.0515436	5.5614	0.0179304	0.00392586	0.00845275	0.00935786	0.00935786	275.701	320.327	293.036	243.034	281.213	267.762	259.785	275.351	331.679	267.817	210.682	224.36	266.491	254.261	207.15	199.972	263.478	285.799	238.717	270.943
ENSRNOT00000027346.2	ENSRNOG00000020151	Cdh1	protein_coding	0.0029153	0.116073	0.14788	0.0496819	6.87899	0.0174467	0.00106996	0.0112715	0.00427956	0.0112715	893.613	874.923	837.385	805.95	905.013	1070.05	942.228	823.444	961.436	934.121	1160.85	984.435	1346.33	1087.12	1004.5	802.543	1041.89	1024.5	1102.97	984.855
ENSRNOT00000088995.1	ENSRNOG00000029465	Slc26a10	protein_coding	0.00290985	0.116073	1.29963	0.43654	1.56703	1.17971	0.492019	0.284055	0.460819	0.460819	0	4.84775	4.42972	7.08869	2.52491	0	1.43335	11.322	0	5.06735	10.1286	6.01151	9.90427	7.6425	13.9642	6.14644	12.0051	5.70282	8.22653	10.6201
ENSRNOT00000082603.1	ENSRNOG00000007400	Srebf2	protein_coding	0.00293616	0.116677	-0.406282	0.136595	5.71373	0.128737	0.0848264	0.00521182	0.00846511	0.00846511	478.849	217.588	314.845	391.465	704.466	385.623	451.453	384.378	257.647	314.374	233.79	320.41	298.425	176.387	316.42	200.062	183.825	283.162	185.022	348.479
ENSRNOT00000083284.1	ENSRNOG00000056637	Abhd16a	protein_coding	0.00294487	0.116796	0.132619	0.0446011	6.32656	0.0071756	0.0041567	-0.00146793	0.0057896	0.0057896	532.929	533.795	489.024	468.744	599.813	550.824	518.384	523.429	513.221	508.859	623.949	603.611	586.482	560.436	594.221	605.264	606.255	577.705	609.819	605.461
ENSRNOT00000081016.1	ENSRNOG00000001348	Erp29	protein_coding	0.00295087	0.116808	-1.79481	0.603741	4.87714	2.57431	1.26434	0.558176	0.0147617	0.558176	359.357	296.785	363.538	300.314	269.079	206.568	456.59	260.162	347.315	441.637	10.0422	178.74	0.00242274	148.607	85.8739	207.237	36.4633	269.935	95.7965	78.1143
ENSRNOT00000068092.3	ENSRNOG00000018101	Klc3	protein_coding	0.00298483	0.117924	0.249026	0.0838671	5.0737	0.0416401	0.0221748	0.00455251	0.0129936	0.0129936	159.116	118.725	146.815	142.904	141.832	139.934	154.457	128.824	124.234	154.793	183.17	196.992	153.972	233.515	278.027	170.06	177.492	155.371	145.372	148.778
ENSRNOT00000001718.5	ENSRNOG00000001275	Tmem184a	protein_coding	0.00300323	0.118283	0.121069	0.0407996	6.41481	0.00915382	0.00282188	0.0027689	0.00550118	0.00550118	511.408	591.808	545.468	550.834	507.572	637.055	534.351	647.13	627.198	613.554	608.826	606.077	628.186	687.084	671.912	620.257	659.193	660.135	642.971	707.762
ENSRNOT00000014404.3	ENSRNOG00000010688	Nrgn	protein_coding	0.00300986	0.118283	0.473742	0.159685	6.20855	0.179847	0.00217247	0.125324	0.00620932	0.125324	542.033	324.755	189.988	434.057	419.211	593.742	436.34	470.759	273.662	417.912	528.294	511.849	463.243	646.001	620.321	426.611	797.004	562.622	630.14	1609.35
ENSRNOT00000081634.1	ENSRNOG00000058908	Hmgb1	protein_coding	0.00301127	0.118283	0.0788275	0.0265718	7.69325	0.00478525	0.000525449	0.0027996	0.00300485	0.00300485	2002.65	2178.63	1896.57	2156.05	2276.69	2097.34	2203.76	1935.67	2102.09	2270.46	2458.9	2463.24	2287.81	2199.61	2210.69	2252.71	2360.97	2131.06	2325.26	2148.65
ENSRNOT00000002558.6	ENSRNOG00000001873	P2rx6	protein_coding	0.00304556	0.118974	0.229344	0.0774001	4.57211	0.0422191	0.0107645	0.0191893	0.0180257	0.0191893	63.2931	78.4084	83.5992	84.586	83.6942	112.931	97.8299	71.9442	88.8822	103.71	134.38	107.641	115.944	85.5014	87.532	89.4221	144.409	118.718	104.286	107.55
ENSRNOT00000025797.3	ENSRNOG00000019005	Pde8a	protein_coding	0.00305077	0.118974	-0.139659	0.0471409	6.99652	0.0156593	0.000923693	0.0101876	0.00403644	0.0101876	1277.66	1123.53	1147.89	1437.07	1234.21	1116.01	911.282	1111.85	1285.53	1144.7	1048.37	1037.09	1083.8	963.139	956.281	1075.07	1027.1	916.171	907.124	1207.42
ENSRNOT00000026373.5	ENSRNOG00000019482	Gnao1	protein_coding	0.0030521	0.118974	-0.0790239	0.0266753	7.61707	0.00383866	0.000468671	0.00184859	0.00308917	0.00308917	2232.42	2107.46	2092.01	2187.31	2096.82	2059.17	2036.74	2025.33	2064.87	2251.61	1865.92	2004.36	2092.3	2097.88	1946.49	1807.71	1934.02	1896.88	1823.99	2092.28
ENSRNOT00000088871.1	ENSRNOG00000010103	Eif4b	retained_intron	0.00304684	0.118974	0.916125	0.309191	2.14473	0.673702	0.196184	0.281812	0.212843	0.281812	0	4.94742	6.53157	6.33362	10.2581	3.917	12.3125	5.13276	9.86363	4.04488	12.336	11.9619	8.09771	7.09785	22.8065	14.4373	13.5264	14.4053	11.6979	21.196
ENSRNOT00000075371.1	ENSRNOG00000047598	Ctdsp2	protein_coding	0.00307575	0.119668	-0.141665	0.0478586	6.74461	0.0161308	0.00118004	0.0102722	0.00458776	0.0102722	812.083	938.988	1120.72	887.602	851.449	930.172	849.39	964.383	793.429	1011.87	762.148	808.153	736.071	796.027	772.347	651.237	845.903	788.253	790.202	1000.98
ENSRNOT00000007079.5	ENSRNOG00000005330	Crebbp	protein_coding	0.00309226	0.120082	0.0974795	0.0329499	6.83989	0.00759793	0.00106267	0.00431786	0.00436581	0.00436581	906.332	900.396	925.233	1018.46	821.249	947.977	858.059	897.026	738.954	909.924	1085.52	940.071	997.553	984.506	984.431	959.133	1053.53	930.268	992.845	892.411
ENSRNOT00000000874.4	ENSRNOG00000000693	Svop	protein_coding	0.00314295	0.12118	-0.124817	0.0422622	6.63788	0.0125603	0.00135569	0.00757479	0.00485733	0.00757479	747.717	1002.1	856.792	712.771	904.997	844.248	707.682	845.629	743.568	802.372	636.242	741.761	708.332	798.722	738.4	687.515	640.65	722.565	746.356	764.446
ENSRNOT00000005583.7	ENSRNOG00000004171	Dnah9	protein_coding	0.00313342	0.12118	0.200981	0.068029	4.86405	0.031318	0.00825325	0.0135843	0.0148865	0.0148865	115.859	89.8828	137.785	105.667	121.636	109.902	138.443	129.193	135.49	95.032	164.516	131.64	169.405	107.814	148.219	142.458	140.522	145.204	166.615	123.645
ENSRNOT00000091677.1	ENSRNOG00000004067	Nrcam	protein_coding	0.00313254	0.12118	-0.245175	0.0829857	5.65015	0.0484395	0.0203307	0.0141024	0.00882436	0.0141024	306.141	292.566	330.54	267.024	268.763	351.449	350.91	449.908	294.194	333.983	187.915	239.967	215.779	294.437	230.477	297.873	198.312	380.135	246.045	272.265
ENSRNOT00000093603.1	ENSRNOG00000059334	Fbxl3	protein_coding	0.00314423	0.12118	-0.331707	0.112318	5.10854	0.0887124	0.0340107	0.0290664	0.0126966	0.0290664	209.004	273.653	226.986	177.031	147.525	120.187	234.04	182.894	201.293	223.617	113.801	93.5113	168.722	158.969	204.519	151.832	108.453	152.876	106.111	180.657
ENSRNOT00000046594.5	ENSRNOG00000030245	Tango2	protein_coding	0.00316207	0.121263	0.11403	0.0386343	7.15534	0.0104921	0.00123776	0.00622528	0.00374371	0.00622528	1154.92	1216.76	1313.35	1073.93	998.927	1343.66	1230.97	1334.49	1249.88	1225.97	1284.91	1394.96	1334.69	1396.7	1418.74	1195.18	1309.83	1589.09	1284.87	1382.91
ENSRNOT00000078061.1	ENSRNOG00000033790	Hnrnpu	protein_coding	0.00316186	0.121263	-0.12358	0.0418695	7.07461	0.011889	0.00487764	0.0034296	0.00388762	0.00388762	1206.06	1173.74	1277	1368.44	1163.46	1161.71	1096.28	1338.02	1529.53	1306.47	1102.82	994.075	1111.91	1167.95	1133.56	1143.94	1297.84	1144.82	970.515	1069.31
ENSRNOT00000092490.1	ENSRNOG00000057228	Ccdc92b	protein_coding	0.00316414	0.121263	-0.245376	0.0831409	4.49499	0.0351395	0.0155554	0.00481152	0.0190067	0.0190067	108.099	94.8196	127.085	92.0965	106.607	119.788	98.5162	94.3658	101.461	74.5942	67.2767	78.0402	73.9011	87.1151	81.8725	75.0737	103.804	64.065	76.3765	86.6111
ENSRNOT00000002719.4	ENSRNOG00000001982	Cblb	protein_coding	0.00318921	0.121995	-0.309146	0.104835	4.98178	0.0772096	0.0215284	0.0334232	0.0137982	0.0334232	170.659	190.1	165.61	175.478	129.415	178.074	149.606	163.354	158.315	234.088	112.792	194.978	75.0081	117.097	112.179	97.6956	111.945	143.788	132.65	195.461
ENSRNOT00000080101.1	ENSRNOG00000016767	Ggps1	protein_coding	0.00321365	0.1227	0.125712	0.0426643	6.24422	0.0115658	0.00302313	0.00479536	0.0060781	0.0060781	432.126	499.542	444.065	491.265	401.885	575.736	510.65	483.672	483.027	533.22	553.494	547.556	489.886	510.623	518.41	585.482	525.434	584.459	605.738	569.96
ENSRNOT00000058852.4	ENSRNOG00000018698	Wac	protein_coding	0.00322764	0.123005	-0.0729888	0.0247824	7.97061	0.00210526	0.000325955	0.000416445	0.00274489	0.00274489	3038.07	3041.67	2926.48	3156.56	3097.8	2874.44	3026.21	3100.64	2941.76	2830.44	2754.81	2811.36	2786.77	2883.13	2730.45	2796.07	2809.51	2755.43	2804.19	2775.01
ENSRNOT00000082856.1	ENSRNOG00000004542	Ttc8	protein_coding	0.00323521	0.123064	0.0899549	0.0305506	7.11851	0.00577015	0.000858538	0.00298442	0.00380815	0.00380815	1147.1	1119.78	1117.51	1139.98	1112.4	1283.02	1261.45	1259.05	1232.45	1142.99	1347.51	1197.07	1295.97	1369.99	1299.8	1245.04	1421.02	1241.78	1365.24	1150.92
ENSRNOT00000080413.1	ENSRNOG00000004168	Slc35e4	protein_coding	0.00325287	0.123507	0.347571	0.11811	3.79292	0.0946132	0.0375653	0.0287471	0.0321847	0.0321847	61.9031	27.6606	51.4323	33.7127	23.9315	36.433	46.3744	33.504	42.8746	26.3013	57.3929	60.6583	37.3852	51.1751	52.2352	45.1835	44.5306	79.3122	50.468	54.6586
ENSRNOT00000059486.5	ENSRNOG00000001424	Cux1	protein_coding	0.00326712	0.123818	-0.0830957	0.0282502	7.39033	0.00411852	0.000612953	0.00181634	0.00337742	0.00337742	1643.48	1701.08	1657.3	1658.97	1609.16	1687.5	1650.73	1635.14	1754.86	1904.96	1374.05	1531.6	1506.81	1618.11	1583.09	1568.81	1567.93	1612.23	1557.02	1635.33
ENSRNOT00000030440.5	ENSRNOG00000029022	Zfp112	protein_coding	0.00328136	0.124022	0.299838	0.101983	4.3699	0.0547433	0.031217	0.00159455	0.020786	0.020786	43.6113	74.5426	77.6242	67.6422	53.0529	79.6105	86.1405	62.3857	58.6421	86.6849	85.0395	75.981	79.0077	80.5806	97.8833	114.305	98.005	99.4953	94.0465	95.5088
ENSRNOT00000078913.1	ENSRNOG00000020297	Gon4l	protein_coding	0.00328462	0.124022	-0.160797	0.0546971	6.11821	0.0190842	0.0083997	0.00456259	0.00655916	0.00655916	523.339	443.231	570.032	462.509	560.878	415.654	462.307	539.959	452.238	511.763	437.524	364.244	529.327	466.948	424.562	424.918	391.647	417.956	405.156	349.438
ENSRNOT00000057929.4	ENSRNOG00000005428	Ctbp1	protein_coding	0.00332334	0.125253	-0.0996087	0.0339252	6.99149	0.00548239	0.0017082	0.00132267	0.00404638	0.00404638	1125.65	1047.84	1161.05	1153.21	1247.12	1136.9	1116.06	1178.67	1087.35	1181.68	1048.62	1052.64	1057.59	1046.1	1017.63	947.16	943.675	992.468	1116.17	1135.44
ENSRNOT00000002533.7	ENSRNOG00000001849	Mapk1	protein_coding	0.00338468	0.126926	-0.0754607	0.0257505	7.80188	0.00271693	0.000420879	0.000865231	0.00289457	0.00289457	2492.03	2662.06	2564.55	2492.78	2700.53	2492.78	2460.22	2491.21	2457.24	2586.38	2294.84	2394.7	2367.71	2439.29	2320.61	2256.32	2345.42	2228.77	2366.71	2542.78
ENSRNOT00000011484.4	ENSRNOG00000008569	Ndufa6	protein_coding	0.00337549	0.126926	0.0932493	0.0318116	6.97632	0.00439055	0.000983344	0.00123573	0.00407655	0.00407655	1039.51	1063.29	1027.57	963.49	1073.52	1023.09	1063.57	1033.55	996.121	941.681	1189.39	1157.28	1198.72	1142.83	1144.68	1092.77	1063.16	1106.32	1117.58	1016.04
ENSRNOT00000064153.1	ENSRNOG00000020102	Sirt2	protein_coding	0.00338634	0.126926	0.120973	0.0412835	6.26943	0.00924103	0.00253398	0.0031553	0.00598767	0.00598767	494.702	422.886	467.685	508.782	473.212	528.59	484.786	497.479	549.047	554.041	575.601	530.889	517	562.105	520.887	576.914	580.277	616.108	621.509	517.082
ENSRNOT00000019181.5	ENSRNOG00000014303	Lrp11	protein_coding	0.00339897	0.127166	-0.0671874	0.0229376	8.51431	0.00318117	0.000213609	0.00189037	0.00241705	0.00241705	4830.66	5592.81	5507.53	5076.81	5157.79	4898.64	4902.52	5240.81	5176.8	5224.6	4749.15	5179.73	4699.76	4768.08	4758.19	5173.61	4482.82	4820.56	4854.23	4758.7
ENSRNOT00000026755.5	ENSRNOG00000019721	Ypel3	protein_coding	0.0034513	0.128654	0.0981441	0.0335605	7.81137	0.00786994	0.000395307	0.00523623	0.00288547	0.00523623	2305.37	2139.98	2456.85	2418.81	1984.11	2727.57	2528.63	2553.85	2177.59	2300.21	2656.6	2361.5	2454.89	2598.32	2733.12	2518.23	2702.27	2717.4	2627.83	2577.18
ENSRNOT00000090760.1	ENSRNOG00000058916	Ccdc65	protein_coding	0.00344582	0.128654	0.13191	0.0450991	5.90212	0.00947605	0.00266562	0.00250349	0.00750402	0.00750402	347.576	300.247	324.087	384.243	335.893	379.662	363.21	315.806	336.015	342.331	420.524	401.787	442.831	370.161	399.12	371.63	375.341	367.621	396.562	364.483
ENSRNOT00000008138.4	ENSRNOG00000005291	Slc38a1	protein_coding	0.00348012	0.129492	-0.229025	0.0783849	6.50852	0.0429073	0.00252942	0.0281915	0.00521657	0.0281915	922.431	676.521	809.835	716.01	1123.16	552.176	768.752	864.236	758.79	509.253	603.633	618.079	612.892	590.844	649.48	652.966	557.259	503.079	554.919	653.35
ENSRNOT00000087181.1	ENSRNOG00000054775	Fkbp11	protein_coding	0.00351454	0.130535	-0.096739	0.0331442	6.94128	0.00744476	0.00134492	0.00391387	0.00414775	0.00414775	1147.28	1197.28	1072.1	1130.24	1146.65	1015.5	1115.9	1090.65	1029.16	930.017	952.961	1056.23	1103.61	1056.79	949.408	934.766	1043.33	893.586	948.117	931.344
ENSRNOT00000001631.5	ENSRNOG00000001216	Trpm2	protein_coding	0.00357414	0.131953	-0.199667	0.0685318	5.47963	0.0327383	0.00428664	0.0191964	0.00988333	0.0191964	266.046	217.057	306.621	229.585	267.821	230.795	272.815	288.401	331.679	254.859	180.464	175.138	214.976	167.112	203.578	257.486	232.046	263.903	256.255	241.913
ENSRNOT00000004078.6	ENSRNOG00000003031	Atp2b4	protein_coding	0.00358954	0.131953	-0.19948	0.0684994	5.94062	0.0326977	0.00596515	0.0174957	0.00732397	0.0174957	321.911	568.445	409.728	353.396	363.312	413.635	470.711	441.059	487.668	419.056	290.664	384.266	366.481	360.718	349.84	265.023	342.603	327.604	434.074	343.686
ENSRNOT00000014701.7	ENSRNOG00000010805	Fabp4	protein_coding	0.00357097	0.131953	-1.04224	0.357696	2.34557	0.89192	0.141514	0.498216	0.162896	0.498216	13.9459	14.343	18.4361	15.3697	29.014	23.9787	23.6168	11.7449	24.9301	7.55936	3.35748	5.72346	6.93472	11.6799	2.67866	23.8905	9.24484	0	10.7179	8.60136
ENSRNOT00000025881.4	ENSRNOG00000019014	Ndst1	protein_coding	0.00359139	0.131953	-0.0944936	0.0324499	6.88501	0.0064174	0.000998464	0.00329517	0.00426651	0.00426651	1082.42	1067.12	1066.38	1060.51	1081.33	1009.1	976.432	1019.19	919.163	975.158	856.996	915.754	916.373	864.309	852.706	949.425	976.255	948.439	973.38	1089.15
ENSRNOT00000077484.1	ENSRNOG00000042576	Tcp11l1	protein_coding	0.00359056	0.131953	-0.141982	0.0487567	5.77599	0.0142736	0.00375468	0.00571216	0.0081314	0.0081314	340.391	376.247	323.679	272.307	330.197	363.923	352.362	375.356	368.675	368.414	258.175	290.361	352.474	316.063	295.097	307.606	286.539	321.54	262.619	320.464
ENSRNOT00000093176.1	ENSRNOG00000003792	Med14	nonsense_mediated_decay	0.00357675	0.131953	-0.165362	0.0567618	5.7724	0.0216189	0.00795934	0.00726485	0.00815017	0.00815017	414.143	394.406	409.037	301.822	331.335	288.816	306.686	378.69	338.379	348.449	288.3	225.316	346.886	322.497	288.113	304.634	314.359	282.599	281.831	315.839
ENSRNOT00000039580.4	ENSRNOG00000027026	Jazf1	protein_coding	0.00360945	0.132379	-0.125569	0.0431447	6.11369	0.0129668	0.00221968	0.00708763	0.00657734	0.00708763	411.942	579.457	530.764	426.51	505.513	503.552	456.048	475.014	472.589	468.68	460.814	444.141	431.934	401.607	430.371	352.163	381.812	429.851	440.408	482.751
ENSRNOT00000018583.3	ENSRNOG00000013581	Extl3	protein_coding	0.00361669	0.132407	-0.0994384	0.0341737	6.77712	0.00562871	0.0013291	0.00186565	0.00451012	0.00451012	1025.73	914.304	891.906	931.315	990.631	875.035	851.965	933.363	899.605	916.696	821.746	864.241	808.163	856.392	819.418	813.91	878.252	758.966	934.125	802.146
ENSRNOT00000008612.6	ENSRNOG00000005733	Cpsf2	protein_coding	0.00365065	0.132701	-0.178379	0.0613646	6.08064	0.0262106	0.0107251	0.00810303	0.00671223	0.00810303	521.432	488.297	519.61	440.757	552.007	430.94	456.624	511.843	471.265	404.193	347.907	449.331	480.435	352.363	326.766	426.267	491.123	311.521	459.819	399.214
ENSRNOT00000015827.8	ENSRNOG00000011908	Asxl2	protein_coding	0.00364427	0.132701	-0.129052	0.0443871	5.95824	0.0094097	0.00260772	0.00269853	0.00724335	0.00724335	431.251	440.808	432.762	426.51	430.746	385.657	380.312	421.51	380.455	398.486	348.338	321.659	422.027	391.724	336.618	376.054	343.908	381.45	377.075	335.453
ENSRNOT00000028299.7	ENSRNOG00000020860	Tdrkh	protein_coding	0.00363774	0.132701	-0.153402	0.052752	5.90145	0.0165032	0.00640669	0.00447669	0.00750718	0.00750718	366.476	453.654	447.531	439.977	353.571	421.708	369.124	433.37	302.532	383.646	322.473	328.838	339.597	371.138	354.853	308.803	339.561	359.605	302.38	360.697
ENSRNOT00000047139.3	ENSRNOG00000029726	Gstm1	protein_coding	0.00364281	0.132701	0.146669	0.0504442	7.04984	0.0177144	0.00088786	0.0118352	0.00393378	0.0118352	1273.37	983.93	1003.31	1365.63	1004.95	1059.06	1098.78	957.297	1075.25	957.879	1270.8	1464.06	1346.33	1052.98	1081.76	1350.15	1202.38	1147.81	1322.2	1221.39
ENSRNOT00000006957.6	ENSRNOG00000004621	Rtn4	protein_coding	0.0036867	0.132835	-0.163637	0.0563528	5.76611	0.0220891	0.00769334	0.00818483	0.00818317	0.00818483	406.673	321.652	373.146	437.223	394.971	285.208	356.103	279.824	295.853	347.078	271.28	295.944	330.219	281.587	297.71	265.621	273.289	287.8	350.979	293.141
ENSRNOT00000071074.2	ENSRNOG00000028630	Ksr2	protein_coding	0.00368679	0.132835	-0.24514	0.0844207	5.67999	0.0495729	0.00359211	0.0320422	0.00865337	0.0320422	318.611	444.309	431.792	306.434	319.154	281.749	283.401	283.181	353.981	326.361	191.376	327.382	245.687	257.855	250.901	192.893	256.082	291.561	246.512	378.927
ENSRNOT00000082190.1	ENSRNOG00000055247	LOC100909481	protein_coding	0.00367841	0.132835	-2.43777	0.839307	3.14719	4.90067	2.0964	1.42578	0.0591313	1.42578	11.0256	103.118	164.015	187.939	237.685	57.8546	68.3064	53.8152	44.3405	105.648	0.0144885	130.448	2.18549e-05	1.65957	0	59.2374	0.020499	106.397	58.4071	32.7592
ENSRNOT00000086114.1	ENSRNOG00000053550	Itga1	protein_coding	0.00367786	0.132835	-0.231704	0.0797728	4.49609	0.0442719	0.010954	0.0208645	0.0189921	0.0208645	97.6216	114.744	107.705	97.982	85.926	105.906	100.982	88.7389	100.804	104.751	71.3464	88.1413	71.3285	90.7435	58.9305	105.295	85.977	86.4312	104.256	50.533
ENSRNOT00000093268.1	ENSRNOG00000007552	Arhgap36	protein_coding	0.00367598	0.132835	-0.186301	0.0641376	5.20769	0.0240224	0.00869268	0.00702321	0.0118755	0.0118755	185	223.612	179.837	188.908	214.772	235.229	235.151	158.411	215.603	179.585	182.907	196.699	163.266	144.418	156.453	133.672	173.051	183.247	162.192	173.297
ENSRNOT00000002194.7	ENSRNOG00000001611	Rpl24	protein_coding	0.00370998	0.133435	0.0654227	0.0225454	8.6582	0.0024588	0.000176675	0.0012298	0.0023648	0.0023648	5294.08	5706.6	5295.03	5675.27	5454.63	5626.99	5813.8	5736.71	5643.96	5493.49	6240.71	6299.24	5781.57	6026.8	6175.2	5957.58	6013.77	5725.2	5771.1	5536.04
ENSRNOT00000001816.6	ENSRNOG00000001344	Aldh2	protein_coding	0.0037352	0.133638	0.106451	0.036711	7.7645	0.00936588	0.000411711	0.00632678	0.00293123	0.00632678	2325.75	2330.26	2041.55	2404.4	2326.7	2187.05	2166.23	1850.47	2215.53	2562.62	2718.72	2632.79	2581.7	2459.96	2461.69	2359.85	2200.27	2627.51	2613.22	2239.58
ENSRNOT00000014749.5	ENSRNOG00000011009	Cmtm4	protein_coding	0.00373447	0.133638	-0.156598	0.0540038	5.49089	0.020268	0.00402704	0.010555	0.00980902	0.010555	248.881	253.393	328.938	258.404	268.937	260.768	223.952	270.132	260.141	254.859	172.071	247.254	276.398	238.089	195.542	191.124	232.046	225.874	238.717	239.763
ENSRNOT00000038336.6	ENSRNOG00000013326	Hmbox1	protein_coding	0.00373354	0.133638	-0.167167	0.057647	5.25798	0.0165884	0.00513781	0.00460975	0.0114781	0.0114781	205.971	227.576	201.826	184.437	203.098	194.827	211.737	224.457	207.028	226.781	156.123	196.887	182.284	172.502	166.077	154.846	167.332	231.636	162.717	183.854
ENSRNOT00000046208.5	ENSRNOG00000027756	Usf3	protein_coding	0.0037622	0.134369	-0.663442	0.228975	4.02588	0.193247	0.235226	-0.153508	0.0269222	0.0269222	86.9126	77.7604	74.7627	67.3841	77.6356	93.1165	62.5612	81.1916	85.0864	74.1136	45.7485	44.0391	66.6249	33.2235	71.2442	39.7317	27.2094	19.258	44.1948	33.0658
ENSRNOT00000038195.2	ENSRNOG00000024601	Taf11	protein_coding	0.00377281	0.134513	0.150098	0.0518196	5.5348	0.010105	0.00390121	0.000506923	0.00952514	0.00952514	233.863	223.751	236.758	249.758	232.112	215.808	230.467	225.762	248.217	251.619	263.562	258.7	268.473	232.699	303.581	299.958	282.892	259.294	285.486	278.991
ENSRNOT00000026334.6	ENSRNOG00000019298	Dctn4	protein_coding	0.00378281	0.134635	-0.0911218	0.0314677	7.04376	0.00680522	0.00100581	0.00387104	0.00394526	0.00394526	1261.95	1078.72	1250.49	1162.93	1358.27	1091.8	1242.47	1142.37	1327.63	1106.14	1052.94	1031.54	1160.84	1102.81	1192.12	1076.62	1063.27	1074.85	1175.39	1025.84
ENSRNOT00000034334.5	ENSRNOG00000027151	Lrrc58	protein_coding	0.00379343	0.134779	-0.134741	0.0465453	6.82709	0.0150399	0.00106125	0.00977107	0.00439465	0.00977107	1159.66	1093.89	978.081	967.333	896.086	837.255	849.39	950.028	1099.09	1090.71	788.168	990.159	867.83	918.216	886.636	715.829	852.374	918.476	812.612	900.992
ENSRNOT00000015813.6	ENSRNOG00000011625	Tnks	protein_coding	0.00382746	0.135517	-0.100525	0.0347591	7.12855	0.00838231	0.0007904	0.00525058	0.00379039	0.00525058	1213.3	1413.26	1253.65	1234.38	1427.27	1094.03	1407.23	1443.31	1453.54	1224.62	1075.23	1267.17	1208.62	1178.77	1207.18	1137.01	1183.34	1173.16	1273.48	1163.33
ENSRNOT00000079510.1	ENSRNOG00000001126	Fbxw8	protein_coding	0.00382315	0.135517	-0.340059	0.11757	4.56183	0.0880196	0.0509614	0.00982595	0.018152	0.018152	87.6271	160.097	94.7931	101.746	168.114	79.1289	87.1651	162.43	126.147	105.488	82.2764	99.9841	64.0083	67.9187	61.9501	87.7481	86.8653	115.312	85.1321	67.0435
ENSRNOT00000021819.3	ENSRNOG00000016221	Scn2b	protein_coding	0.00389512	0.137675	-0.132555	0.0459217	5.84808	0.0144715	0.00277838	0.00761631	0.00776565	0.00776565	374.395	362.4	414.326	404.416	322.502	394.649	350.994	381.055	355.525	347.731	266.92	345.697	327.913	346.802	301.796	307.037	285.666	322.677	341.024	415.015
ENSRNOT00000015122.5	ENSRNOG00000010872	Ckb	protein_coding	0.00393576	0.138056	0.0829669	0.0287753	8.54522	0.00573365	0.00018813	0.00395197	0.0024047	0.00395197	5326.28	5019.09	4694.4	4941.37	4945.77	5047.51	4476.6	4640.52	4582.81	5786.15	5181.43	5479.64	5810.3	4984.6	5436.78	5279.79	5704.99	5049.89	5337.51	5386.6
ENSRNOT00000025315.5	ENSRNOG00000018441	Ggt7	protein_coding	0.0039248	0.138056	-0.130278	0.0451705	6.91789	0.0141314	0.00100356	0.00919832	0.00419646	0.00919832	997.671	1088.16	1097.43	1047.06	1098.07	1086.03	968.288	1113.15	1147.87	1147.94	915.752	779.536	891.606	833.762	1056.28	1022.87	979.953	900.037	912.97	1242.9
ENSRNOT00000064572.1	ENSRNOG00000001404	Agfg2	protein_coding	0.00391842	0.138056	0.173092	0.0600042	6.50795	0.0249394	0.00205927	0.0159433	0.00521825	0.0159433	620.531	624.52	571.361	714.237	570.832	664.768	602.934	729.649	450.416	644.169	803.593	788.111	753.498	772.464	596.829	607.907	625.468	837.078	735.269	841.095
ENSRNOT00000080829.1	ENSRNOG00000008051	Itpk1	protein_coding	0.00392706	0.138056	-0.195113	0.0676545	5.70878	0.0316993	0.00800774	0.0148779	0.00849237	0.0148779	370.265	297.416	348.388	365.583	347.864	314.197	340.805	334.831	329.998	280.979	275.125	202.973	331.043	367.683	338.665	300.67	226.632	254.226	233.442	246.752
ENSRNOT00000085892.1	ENSRNOG00000060973	AABR07013843.1	protein_coding	0.00393965	0.138056	-0.342031	0.118639	3.53882	0.0723162	0.0305315	0.0133064	0.0398444	0.0398444	47.2016	47.81	41.7054	43.2274	32.3618	32.901	28.503	45.6744	39.0211	51.8356	33.5748	35.4855	22.7855	17.969	35.7154	29.1995	26.153	27.658	26.3076	36.5558
ENSRNOT00000020103.5	ENSRNOG00000014850	Amhr2	protein_coding	0.00396077	0.138559	0.174053	0.0604083	5.30795	0.0245	0.00714944	0.0102966	0.0110964	0.0110964	179.152	166.885	180.834	187.065	203.987	195.408	185.056	195.748	162.366	193.839	241.738	229.18	249.789	223.703	209.027	185.543	184.778	296.118	165.293	242.258
ENSRNOT00000021851.6	ENSRNOG00000016414	Slc22a17	protein_coding	0.00406968	0.139845	0.0680111	0.0236749	8.2559	0.00330371	0.000256845	0.00194554	0.00254566	0.00254566	3605.56	3756.91	3606.68	3952.9	3533.01	3670.73	3375.57	3882.33	3754.69	4129.57	3977.77	4054.5	3912.17	3792.36	4221.57	4064.04	3812.57	3995.43	4008.49	4008.23
ENSRNOT00000024561.3	ENSRNOG00000017900	rnf141	protein_coding	0.00401961	0.139845	-0.1298	0.0451225	5.90944	0.0129351	0.00271081	0.00626284	0.00746938	0.00746938	391.559	412.122	416.267	400.574	382.761	390.652	339.593	358.87	376.12	473	331.551	392.629	329.894	330.63	341.975	296.419	387.359	303.086	376.101	374.159
ENSRNOT00000027246.5	ENSRNOG00000037897	Rps19l2	protein_coding	0.00400635	0.139845	0.0879979	0.0305797	8.12631	0.00646729	0.00168437	0.00299121	0.00262824	0.00299121	3188.94	3729.27	3164.08	3004.89	2997.99	2959.11	3681.4	3043.8	3298.27	3398.69	3826.48	3633.04	3578.31	3212.76	3463.14	3514.88	3483.94	3637.57	3648.27	3377.66
ENSRNOT00000029615.4	ENSRNOG00000027012	Usp54	protein_coding	0.00407489	0.139845	0.128829	0.044852	6.65762	0.00935138	0.00525277	7.9159e-06	0.00480572	0.00480572	646.378	764.09	698.654	806.901	769.297	755.806	691.803	700.905	658.318	827.279	909.348	815.143	825.508	839.641	745.065	776.29	846.601	843.441	818.851	893.043
ENSRNOT00000045379.3	ENSRNOG00000001335	Zkscan1	protein_coding	0.00407022	0.139845	-0.105817	0.0368359	6.68607	0.00937402	0.00125281	0.00553162	0.00473276	0.00553162	829.247	933.251	772.374	809.793	801.232	873.223	787.498	935.673	842.205	874.726	673.174	823.034	730.127	797.824	761.632	646.812	762.699	833.197	721.997	874.113
ENSRNOT00000050005.3	ENSRNOG00000019000	Limk2	protein_coding	0.00407951	0.139845	-0.224956	0.0783288	6.13526	0.0301919	0.0241858	-0.00637359	0.00649117	0.00649117	556.028	493.404	516.157	522.118	565.171	521.666	461.226	646.032	435.523	476.156	483.2	522.476	418.299	463.891	440.12	369.118	341.866	362.56	427.643	335.843
ENSRNOT00000065075.3	ENSRNOG00000038686	Ap1s2	protein_coding	0.00406367	0.139845	0.126573	0.0440534	6.45988	0.0134088	0.00190529	0.00779821	0.00536164	0.00779821	642.851	663.134	539.347	599.987	523.02	703.025	599.349	573.817	494.599	692.587	746.71	621.399	656.45	776.442	661.392	631.449	667.368	713.473	673.912	669.209
ENSRNOT00000071595.2	ENSRNOG00000003603	Arhgap44	protein_coding	0.00406138	0.139845	-0.118988	0.0414109	6.51233	0.0102913	0.00336886	0.00356132	0.00520546	0.00520546	760.784	750.48	702.122	679.29	744.27	606.799	750.47	688.862	722.576	751.343	567.916	693.447	752.035	609.943	572.871	571.017	674.779	618.92	627.699	677.335
ENSRNOT00000080654.1	ENSRNOG00000007707	Zfp467	protein_coding	0.00405268	0.139845	0.13121	0.0456537	5.99793	0.0144034	0.00327793	0.00714337	0.00706558	0.00714337	347.144	334.84	346.922	408.8	333.669	442.21	401.549	384.453	370.8	411.358	514.79	448.054	383.339	458.918	444.049	391.851	388.139	481.949	426.414	378.332
ENSRNOT00000084148.1	ENSRNOG00000056701	LOC103695118	protein_coding	0.00405191	0.139845	0.116933	0.0406852	6.19255	0.00875895	0.00200699	0.00344042	0.00626944	0.00626944	482.139	387.448	457.54	498.285	477.248	447.136	510.458	495.053	457.537	410.9	539.064	505.678	539.866	495.516	537.105	510.27	582.451	495.145	497.731	485.19
ENSRNOT00000084268.1	ENSRNOG00000018322	Picalm	protein_coding	0.00406057	0.139845	-0.263399	0.0916673	5.20403	0.0580608	0.0256215	0.016393	0.011905	0.016393	212.803	186.133	319.896	215.639	181.981	264.245	199.57	167.534	173.259	190.828	145.241	195.206	165.26	162.747	154.091	191.757	161.516	149.819	95.8185	198.098
ENSRNOT00000085933.1	ENSRNOG00000019584	Dlk1	protein_coding	0.00404143	0.139845	-0.200363	0.0696936	11.9924	0.0335724	5.95765e-06	0.0242801	0.00557047	0.0242801	178786	173985	221646	149554	189477	145233	172695	197548	210894	161190	117379	132839	146338	125777	164329	194239	134180	151633	127344	186951
ENSRNOT00000039258.3	ENSRNOG00000021602	Zmynd10	protein_coding	0.00409516	0.140146	0.188136	0.0655358	5.15791	0.029659	0.00556831	0.0159064	0.0122822	0.0159064	138.387	112.832	188.242	170.988	142.838	186.834	204.407	150.073	152.833	151.187	172.91	196.887	198.135	185.081	163.398	163.694	219.103	184.387	216.307	215.034
ENSRNOT00000023504.6	ENSRNOG00000017414	Irf7	protein_coding	0.00411726	0.140667	-0.209696	0.0730892	6.07097	0.036876	0.00233412	0.024376	0.00675238	0.024376	451.634	470.45	518.15	509.122	553.498	381.66	476.408	365.395	604.827	525.916	478.441	339.974	513.169	308.168	356.262	345.969	471.487	365.316	402.408	365.558
ENSRNOT00000043971.6	ENSRNOG00000029134	Adgrl1	protein_coding	0.00413989	0.141105	-0.24147	0.0842152	5.26635	0.0368116	0.0240478	-0.00138781	0.0114132	0.0114132	214.118	170.949	269.144	234.117	201.177	230.722	174.748	230.058	221.15	255.394	201.919	158.042	170.511	161.098	235.233	182.409	152.064	150.245	140.521	178.814
ENSRNOT00000045401.4	ENSRNOG00000039249	AABR07035539.1	protein_coding	0.00414387	0.141105	2.26877	0.79134	3.57625	4.32086	1.21303	1.91806	0.0385439	1.91806	239.651	33.4045	229.084	15.3085	10.6022	18.6356	0	0	4.00162e-05	50.7992	119.884	20.868	80.8181	206.058	168.964	147.493	80.601	93.0939	100.129	346.354
ENSRNOT00000047152.5	ENSRNOG00000030238	Fndc5	protein_coding	0.00418533	0.142254	0.203003	0.0708847	4.75015	0.0257905	0.00910102	0.00667498	0.0160222	0.0160222	111.568	104.226	84.4177	97.982	91.5057	124.889	106.683	112.229	98.6366	113.39	146.05	111.035	122.844	121.291	118.754	122.992	135.899	112.937	119.846	174.177
ENSRNOT00000068105.3	ENSRNOG00000043023	Msmp	protein_coding	0.00419149	0.142254	-0.135729	0.0474016	5.79141	0.0111843	0.00318306	0.00350526	0.00805149	0.00805149	388.341	313.634	355.137	353.504	401.732	331.705	351.809	362.785	317.588	333.692	290.422	329.671	293.239	298.285	308.046	329.158	309.702	335.353	317.64	252.665
ENSRNOT00000042614.2	ENSRNOG00000031127	Snrpe	protein_coding	0.004219	0.14295	0.107892	0.0377071	6.39564	0.00794942	0.00154703	0.00361053	0.00556209	0.00556209	574.989	570.851	562.7	589.813	571.352	578.485	662.075	538.938	512.694	523.756	700.034	635.304	632.05	643.29	591.984	718.484	636.045	576.208	620.664	580.567
ENSRNOT00000009199.3	ENSRNOG00000007032	Amigo2	protein_coding	0.00427179	0.144023	0.0949377	0.0332257	6.87076	0.0076011	0.0010825	0.00443723	0.00429748	0.00443723	997.671	886.397	947.031	879.917	920.636	1080.04	950.372	780.38	862.799	911.443	1076.91	907.741	1041.2	1070.05	1062.53	987.473	942.049	1053.31	994.816	979.48
ENSRNOT00000037133.5	ENSRNOG00000024808	Stk39	protein_coding	0.00427071	0.144023	-0.114391	0.0400328	7.71228	0.0110349	0.00110512	0.006908	0.0029847	0.006908	2250.12	2766.38	2888.34	2104.46	2445.54	2166.15	2220.24	2366.46	2278.66	2297.94	2360.56	2264.33	1860.57	2022.41	2206.17	2179.72	1936.08	2181.16	2126.8	2021.77
ENSRNOT00000066892.4	ENSRNOG00000000665	Pitpnb	protein_coding	0.00427037	0.144023	-0.116727	0.0408497	6.26084	0.0110336	0.00232525	0.00553655	0.00601825	0.00601825	613.694	559.362	575.189	516.746	617.843	514.844	563.068	574.728	542.322	483.593	480.574	562.468	520.374	500.723	492.164	437.278	564.248	428.986	523.998	445.383
ENSRNOT00000085280.1	ENSRNOG00000054624	AC096792.1	protein_coding	0.004309	0.145039	0.54823	0.192051	3.00586	0.253805	0.0848294	0.0995881	0.0698611	0.0995881	9.45592	8.69107	19.3015	8.7343	21.934	32.0204	10.5119	28.0959	14.7933	11.9318	23.035	11.8539	23.3653	20.5743	23.431	24.3041	42.7093	40.2601	27.3943	40.7003
ENSRNOT00000049262.4	ENSRNOG00000018747	LOC102555457	protein_coding	0.00431953	0.145155	-0.0877447	0.0307463	7.18509	0.00622973	0.00103353	0.00340364	0.00369314	0.00369314	1387.39	1425.07	1494.79	1483.57	1306.67	1288.47	1290.07	1442.7	1473.59	1222	1206.1	1308.24	1363.94	1246.13	1253.02	1166.29	1228.83	1311.41	1167.81	1394.41
ENSRNOT00000007554.4	ENSRNOG00000005331	Vapb	protein_coding	0.00436843	0.146557	-0.0803948	0.0282062	7.39936	0.00333554	0.00061316	0.00111232	0.00336479	0.00336479	1745.39	1740.28	1786.36	1560.03	1783.24	1604.57	1724.84	1636.45	1761.37	1688.98	1606.55	1579.68	1569.23	1491.43	1611.66	1672.33	1528.17	1491.23	1568.71	1590.18
ENSRNOT00000082961.1	ENSRNOG00000059027	AC098008.5	pseudogene	0.00438918	0.147012	0.390531	0.137089	3.69508	0.129156	0.0385194	0.055447	0.0348358	0.055447	38.5378	25.1712	28.8866	25.9158	15.1725	46.3534	37.6048	47.79	33.1322	44.282	40.2205	38.3173	37.6999	41.4936	47.8508	41.5698	53.2997	81.166	70.095	48.6499
ENSRNOT00000039607.3	ENSRNOG00000027257	Gmip	protein_coding	0.00441365	0.14759	-0.14165	0.0497546	5.63207	0.0167397	0.00344763	0.00864856	0.00892997	0.00892997	330.412	279.21	350.285	338.134	320.27	244.782	286.659	298.841	270.98	289.416	299.655	233.137	261.538	245.334	255.365	279.607	296.759	209.74	270.871	258.041
ENSRNOT00000089883.1	ENSRNOG00000053813	Nkap	protein_coding	0.004424	0.147695	-0.346512	0.121744	4.43116	0.101805	0.0388411	0.0352669	0.0198828	0.0352669	106.898	117.054	102.318	89.9584	87.0172	83.7636	98.8084	118.292	82.5956	116.415	58.627	122.763	75.454	56.8213	71.8483	103.269	45.4052	71.6273	39.5413	97.7602
ENSRNOT00000018025.6	ENSRNOG00000013281	Mib1	protein_coding	0.00445739	0.148326	-0.166199	0.0584417	6.53618	0.0234473	0.00697936	0.0100978	0.0051366	0.0100978	738.817	915.507	798.777	780.831	899.473	709.995	600.411	729.74	723.168	650.077	512.843	621.867	743.909	651.972	646.726	593.076	594.065	796.765	674.22	555.517
ENSRNOT00000090616.1	ENSRNOG00000013002	Gpbp1	protein_coding	0.00445098	0.148326	0.161216	0.0566804	6.1905	0.0220575	0.00852949	0.00753386	0.00627721	0.00753386	500.174	520.968	503.503	508.292	461.573	473.481	385.938	373.3	449.837	358.774	594.072	524.308	532.537	583.046	482.784	457.439	495.444	452.076	563.886	630.912
ENSRNOT00000038464.4	ENSRNOG00000022710	Prrg4	protein_coding	0.00446902	0.148472	-0.42163	0.148304	3.71125	0.150965	0.0263598	0.0836112	0.0343753	0.0836112	87.9667	33.467	63.0707	46.1092	49.1006	40.9635	58.6348	37.8445	69.3708	36.7169	27.6992	37.7748	59.4404	29.6489	33.9297	41.5871	33.2814	36.8773	14.6153	29.0296
ENSRNOT00000008637.8	ENSRNOG00000005726	Pclo	protein_coding	0.00448174	0.148653	0.172848	0.0608169	6.69072	0.0253823	0.00393936	0.0145541	0.00472098	0.0145541	777.462	707.324	665.272	820.774	717.012	813.361	846.741	861.979	619.037	603.739	923.205	652.91	976.006	777.646	928.007	930.989	819.401	959.395	1072.5	808.174
ENSRNOT00000034096.6	ENSRNOG00000024089	Fndc3b	protein_coding	0.00449053	0.148704	-0.121438	0.0427378	7.07467	0.0125328	0.000838299	0.00829428	0.0038875	0.00829428	1053.45	1445.77	1310.9	1137.36	1146.05	1481.68	1215.04	1211.02	1279.02	1336.93	952.684	1244.28	1103.61	1120.37	1113.43	1012.25	1121.4	1071.75	1193.58	1214.94
ENSRNOT00000058429.4	ENSRNOG00000008036	Dennd4c	protein_coding	0.00450011	0.14878	-0.203403	0.0716007	5.84976	0.0351717	0.0085431	0.0170902	0.00775734	0.0170902	309.931	474.889	378.63	328.799	314.553	342.261	367.153	477.029	445.602	450.554	235.566	416.511	329.787	329.428	313.87	265.793	312.401	320.273	309.217	328.835
ENSRNOT00000079646.1	ENSRNOG00000003256	Ccng1	protein_coding	0.00452017	0.149202	-0.323062	0.113779	5.24242	0.0887872	0.0276122	0.0371162	0.0115996	0.0371162	293.903	205.927	223.572	134.235	306.329	234.77	221.28	279.579	196.14	181.533	233.204	91.6353	195.853	172.629	171.811	177.502	140.367	153.215	188.889	125.946
ENSRNOT00000025528.6	ENSRNOG00000018874	Phf19	protein_coding	0.00455932	0.14982	-0.153791	0.0542161	5.79793	0.0201475	0.0031778	0.0115191	0.008018	0.0115191	373.322	351.882	398.801	298.749	369.37	367.673	329.821	366.7	424.896	294.815	298.816	338.829	290.267	283.91	315.189	294.649	228.348	338.81	323.486	355.881
ENSRNOT00000057897.3	ENSRNOG00000030719	Csmd1	protein_coding	0.00456476	0.14982	0.26845	0.0946498	4.0967	0.0614	0.016957	0.0278359	0.0255347	0.0278359	70.8025	46.8538	44.6347	58.5971	72.535	36.9671	58.6348	41.7595	54.1959	47.516	64.6315	82.4179	60.4311	51.2117	66.9665	53.0899	72.1098	96.803	84.7688	63.435
ENSRNOT00000074178.2	ENSRNOG00000053576	AC126530.2	pseudogene	0.00456816	0.14982	0.164893	0.0581428	5.74531	0.0231685	0.00479281	0.0121101	0.00829362	0.0121101	280.981	215.722	258.826	270.317	276.52	328.004	292.715	335.143	378.662	269.712	297.027	311.716	343.314	385.686	348.331	328.98	313.629	406.803	323.965	346.156
ENSRNOT00000083614.1	ENSRNOG00000038436	RGD1307100	nonsense_mediated_decay	0.00455945	0.14982	0.232112	0.0818272	4.80002	0.0423354	0.0179651	0.0117566	0.0155133	0.0155133	110.756	72.4781	115.416	119.983	91.602	125.645	99.0651	102.879	133.029	120.938	172.63	123.125	170.75	133.986	148.922	140.272	117.044	109.356	110.953	149.613
ENSRNOT00000000574.6	ENSRNOG00000026799	Zbtb9	protein_coding	0.0045822	0.150039	0.142256	0.050178	6.13778	0.0152241	0.00610797	0.00434058	0.00648119	0.00648119	486.201	469.03	475.974	430.247	416.835	386.507	476.401	393.427	426.543	365.466	568.218	485.117	418.446	555.913	523.433	504.354	488.636	519.12	415.877	511.38
ENSRNOT00000006835.5	ENSRNOG00000027990	Crip1	protein_coding	0.00458996	0.150053	0.156896	0.0553527	6.35904	0.0209913	0.00188453	0.0134351	0.00568105	0.0134351	636.149	538.34	529.794	499.516	611.526	543.516	660.456	501.114	457.414	410.365	723.537	586.083	632.05	614.54	656.271	604.341	694.288	602.714	639.177	515.006
ENSRNOT00000066431.1	ENSRNOG00000004688	Rbfox2	protein_coding	0.00462806	0.151058	-0.136906	0.0483454	5.878	0.0133812	0.00406692	0.00485117	0.00761946	0.00761946	368.477	459.433	470.812	367.127	376.183	345.052	387.733	362.99	364.303	338.811	304.349	340.876	309.482	313.443	354.804	307.135	360.527	375.256	327.592	344.628
ENSRNOT00000014787.5	ENSRNOG00000011119	Spin1	protein_coding	0.00463677	0.151101	-0.100826	0.0356119	6.59139	0.00558432	0.00135888	0.00171183	0.00498216	0.00498216	852.909	794.286	693.218	817.577	788.257	772.744	741.015	771.746	743.877	698.846	689.712	657.191	729.691	691.013	671.706	743.318	670.913	714.598	655.195	707.211
ENSRNOT00000018328.5	ENSRNOG00000012956	Tgm2	protein_coding	0.00464621	0.151168	-0.0884352	0.0312427	7.20254	0.00668175	0.000753318	0.0041272	0.00366405	0.0041272	1456.81	1331.03	1478.77	1346.77	1414.99	1474.69	1436.55	1331.08	1211.82	1583.15	1422.73	1306.09	1175.93	1267.71	1189.32	1409.54	1325.71	1248.07	1295.89	1225.69
ENSRNOT00000093722.1	ENSRNOG00000002407	Pdxdc1	protein_coding	0.00465359	0.151168	-0.118365	0.0418237	7.0738	0.0119727	0.00124295	0.00750317	0.00388911	0.00750317	1218.09	1334.29	1368.46	1046.48	1287.33	1148.63	1294.09	1533.49	1127.84	1229.59	1060.59	922.749	1151.2	1137.77	1159.6	1169.05	1171.07	1100.46	1086.78	1190.88
ENSRNOT00000010118.6	ENSRNOG00000026319	Akap9	protein_coding	0.00466952	0.151205	0.157541	0.0556879	7.35684	0.021221	0.00332689	0.0121788	0.00342515	0.0121788	1479.53	1935.07	1432.54	1131.59	1496.4	1275.99	1549.45	1707.98	1345.16	1281.72	1545.59	1691.43	1844.77	1723.88	1665.43	1717.83	1430.21	1664.21	1800.04	1918.48
ENSRNOT00000034166.4	ENSRNOG00000024923	Nnat	protein_coding	0.00466543	0.151205	0.158398	0.0559855	7.4075	0.0214497	0.00158764	0.0140842	0.00335349	0.0140842	1448.81	1405.72	1614.16	1379.77	1514.92	1651.44	1523.6	1734.02	1174.87	1897.3	1951.81	1755.63	2010.01	1885.44	1590.33	1748.89	1730.19	2135.49	1697.03	1439.09
ENSRNOT00000003349.7	ENSRNOG00000002461	Nid1	protein_coding	0.00472257	0.152441	-0.0986285	0.0349081	7.50672	0.00833211	0.000557635	0.00553526	0.00322218	0.00553526	1951.09	1734.77	1903.34	2079.22	2000.98	1966.87	1986.81	1733.35	1839.62	1952.45	1616.95	1622.83	1728.29	1796	1588.85	2101.19	1736.55	1865.67	1533.33	1799.9
ENSRNOT00000090122.1	ENSRNOG00000059753	Gys2	protein_coding	0.00471792	0.152441	-0.772968	0.27355	3.53522	0.511689	0.042433	0.331716	0.0399732	0.331716	48.2744	55.4596	35.9018	26.897	40.1732	39.9644	118.084	50.8944	74.7904	51.8356	52.0409	26.3279	15.8508	56.6024	18.7506	26.545	37.9039	5.76208	6.82048	38.7061
ENSRNOT00000000348.6	ENSRNOG00000000316	Sobp	protein_coding	0.0047796	0.15396	-0.156378	0.0554234	6.66053	0.0209857	0.00123945	0.0141193	0.00479818	0.0141193	1008.4	836.675	1100.34	843.414	959.693	781.304	674.3	867.814	712.135	749.457	717.661	798.995	700.406	778.058	641.985	693.709	659.157	745.613	688.869	813.903
ENSRNOT00000076160.2	ENSRNOG00000012274	Ddi2	protein_coding	0.00478469	0.15396	0.079122	0.0280457	7.48515	0.00428924	0.000683059	0.0021055	0.00324975	0.00324975	1775.74	1624.94	1610.45	1772.18	1830.63	1618.29	1812.02	1707.56	1759.26	1626.68	1909.68	1701.67	1956.08	1835.04	2050.46	1805.5	1821.74	1887.68	1848.69	1736.32
ENSRNOT00000035523.4	ENSRNOG00000023628	Tmem106a	protein_coding	0.00480452	0.154114	-0.228786	0.0811338	4.39459	0.0434736	0.0124994	0.0188496	0.0204141	0.0204141	80.4574	59.2844	98.9725	114.312	83.6942	85.9235	100.982	87.4339	107.308	98.2717	78.9007	90.4307	69.3472	90.7435	63.3949	57.5141	78.5812	61.0781	59.4356	77.4122
ENSRNOT00000057851.4	ENSRNOG00000016534	Fam171a1	protein_coding	0.00480087	0.154114	-0.149936	0.0531671	5.95015	0.0193058	0.00250659	0.0116271	0.00728024	0.0116271	454.852	453.239	541.438	367.913	449.717	352.686	326.563	454.134	416.225	360.69	335.748	365.157	334.848	373.755	337.511	366.321	342.984	339.963	358.562	407.489
ENSRNOT00000067165.3	ENSRNOG00000043426	Kyat3	protein_coding	0.00482593	0.154317	0.208796	0.0740823	4.64644	0.033013	0.0102914	0.0124458	0.0171496	0.0171496	70.8025	85.1018	81.5068	91.2578	75.8827	108.903	103.425	93.9588	124.651	112.311	120.03	121.337	110.955	118.595	117.861	92.9074	124.805	108.327	140.307	103.216
ENSRNOT00000075521.2	ENSRNOG00000046858	Arxes2	protein_coding	0.00481879	0.154317	-0.110706	0.0392726	7.28958	0.010531	0.000770628	0.00694106	0.00352537	0.00694106	1420.68	1614.59	1786.04	1554.01	1566.68	1375.03	1549.03	1396.68	1767.49	1504.9	1338.92	1375.19	1402.21	1406.2	1328.34	1745.16	1280.68	1333.99	1362.67	1330.94
ENSRNOT00000027615.6	ENSRNOG00000020345	Slc25a42	protein_coding	0.0048463	0.154726	0.153491	0.054486	7.16672	0.0202622	0.000760087	0.0140835	0.00372423	0.0140835	1074.91	1075.72	1225.51	1080.68	1236.44	1547.62	1195.5	1301.07	979.863	1379.04	1562.91	1252.29	1164.04	1450.1	1356.29	1290.97	1542.04	1613.38	1362.15	1459.01
ENSRNOT00000002576.7	ENSRNOG00000000281	Prodh1	protein_coding	0.0048562	0.154801	0.191737	0.0680783	6.31693	0.0316282	0.00402703	0.0191463	0.00582233	0.0191463	438.114	501.841	555.704	601.714	527.577	442.065	562.658	594.811	446.977	402.058	711.725	612.921	524.531	719.35	631.954	417.421	616.734	642.505	677.987	602.459
ENSRNOT00000008119.6	ENSRNOG00000006148	RGD1310352	protein_coding	0.00488949	0.154937	0.330926	0.11759	5.43245	0.0943176	0.035487	0.0336504	0.0102017	0.0336504	179.38	213.634	146.973	201.846	179.91	301.652	257.991	205.884	126.748	175.495	236.436	250.201	410.181	146.349	275.207	251.407	305.871	255.475	354.799	294.987
ENSRNOT00000012792.5	ENSRNOG00000021581	Rapgef2	protein_coding	0.00489075	0.154937	0.141085	0.0501343	6.00487	0.0145669	0.00553215	0.00431489	0.00703507	0.00703507	403.894	390.279	384.437	400.026	320.254	359.171	436.335	362.233	334.246	396.677	482.88	365.704	388.289	465.67	419.504	394.628	463.08	472.014	496.362	418.414
ENSRNOT00000012984.5	ENSRNOG00000009696	Mdm4	protein_coding	0.00487888	0.154937	-0.117397	0.0417053	6.12607	0.00700917	0.00216895	0.00140124	0.00652771	0.00652771	504.199	432.202	496.803	487.028	497.702	475.577	463.378	486.759	528.952	481.639	407.094	405.221	410.139	412.389	429.478	483.118	411.395	477.1	445.28	437.594
ENSRNOT00000068360.2	ENSRNOG00000025269	Slc25a44	protein_coding	0.00487273	0.154937	-0.23089	0.0820118	4.90712	0.0350136	0.01915	0.00300038	0.0144797	0.0144797	182.853	145.448	136.965	169.623	143.441	132.732	165.26	130.664	159.898	154.732	111.375	111.23	82.7012	119.074	146.218	123.3	138.586	122.858	106.881	154.634
ENSRNOT00000026915.6	ENSRNOG00000019832	Bbs1	protein_coding	0.00496179	0.156702	-0.0882416	0.0314083	7.08755	0.00672189	0.000830257	0.00410214	0.00386389	0.00410214	1173.6	1281.31	1235.22	1361.18	1221.94	1187.94	1118.95	1161.44	1347.31	1454.64	1076.91	1095.47	1028.32	1167.09	1158.07	1183.02	1223.09	1200.82	1134.15	1196.66
ENSRNOT00000042639.4	ENSRNOG00000022166	Ammecr1	protein_coding	0.00495458	0.156702	-0.202869	0.072196	5.05216	0.0355201	0.00677248	0.0192888	0.0131792	0.0192888	146.969	197.933	230.936	155.619	179.664	155.861	137.629	199.662	149.581	194.384	127.584	156.823	169.405	140.158	108.932	117.683	133.126	177.472	144.204	147.286
ENSRNOT00000011026.5	ENSRNOG00000007975	Ncoa2	protein_coding	0.00499126	0.157148	-0.129824	0.0462401	7.34369	0.0145634	0.000620474	0.0100703	0.00344428	0.0100703	1738.95	1763.23	1879.51	1625.35	1728.56	1501.66	1401.01	1774.78	1572.77	1569.33	1290.11	1505.27	1570.22	1543.54	1441.12	1166.54	1378.41	1454.33	1432.3	1792.31
ENSRNOT00000093121.1	ENSRNOG00000019908	Lamtor2	retained_intron	0.00498728	0.157148	0.325884	0.116061	3.66702	0.0917539	0.0289457	0.0384056	0.035659	0.0384056	21.486	33.5043	46.5944	40.5022	30.1435	35.0667	26.9253	49.6478	35.7863	20.5385	37.0081	50.4406	31.7522	39.6843	37.6356	49.6872	50.9905	69.2484	48.875	50.6444
ENSRNOT00000002020.6	ENSRNOG00000001479	Gtf2i	protein_coding	0.00503609	0.158316	0.0848875	0.030266	7.90194	0.0058123	0.00177738	0.00235619	0.00280276	0.00280276	2621.11	2929.32	2382.22	2658.37	2500.53	2618.08	2780.92	2407.2	2479.17	2568.21	2933.17	2871.01	2617.8	2919.63	2567.32	2866.44	2916.01	2752.89	2632.34	3168.49
ENSRNOT00000019638.4	ENSRNOG00000014443	Pde5a	protein_coding	0.00505125	0.158339	-0.177991	0.0634832	5.01686	0.0179361	0.00666345	0.00346891	0.0134871	0.0134871	149.114	180.722	164.954	172.909	155.113	177.842	170.204	168.343	146.329	163.066	140.175	135.074	128.788	117.697	147.326	175.197	141.446	138.29	113.025	148.373
ENSRNOT00000028181.5	ENSRNOG00000020744	Adar	protein_coding	0.0050523	0.158339	-0.0705554	0.0251653	7.91769	0.00332044	0.000377336	0.00174478	0.00278912	0.00278912	2728.04	2924.06	2875.05	2702.19	2988.44	2731.57	2865.78	2792.66	3059.9	2789.4	2406.47	2688.88	2774.88	2543.51	2580.44	2538.58	2658.82	2762.34	2765.22	2808.34
ENSRNOT00000092292.1	ENSRNOG00000001079	Daglb	protein_coding	0.00506327	0.15844	0.156949	0.0559935	5.45884	0.0212918	0.00565413	0.00997808	0.0100222	0.0100222	217.414	218.55	196.204	275.036	239.006	190.687	258.835	181.648	232.655	177.779	259.437	269.854	249.458	270.577	253.416	276.487	235.675	219.606	291.541	219.301
ENSRNOT00000055254.4	ENSRNOG00000019330	Procr	protein_coding	0.00512971	0.159851	-0.779978	0.278686	5.17991	0.527986	0.00701256	0.381316	0.0121008	0.381316	229.572	329.889	369.691	195.964	234.344	229.795	190.563	313.196	272.064	316.413	67.1496	38.9195	190.209	206.644	244.651	324.733	182.123	51.8587	33.1281	234.387
ENSRNOT00000066924.3	ENSRNOG00000042814	AABR07012856.1	protein_coding	0.00513178	0.159851	-0.286958	0.102535	3.96021	0.0714696	0.020418	0.0321486	0.0282849	0.0321486	68.6569	82.2332	52.3972	39.3849	42.4051	92.9173	65.9641	53.5043	55.2799	68.0343	45.326	34.3408	46.5617	59.2977	40.1799	37.163	39.7528	50.7063	44.8203	58.0592
ENSRNOT00000091651.1	ENSRNOG00000006865	Laptm4a	protein_coding	0.00512719	0.159851	1.64883	0.589093	3.98213	1.72909	1.70733	-0.637363	0.0278212	0.0278212	7.58141	111.651	36.8264	36.5213	43.9021	7.15237	64.9702	15.5447	0.683074	97.3173	125.209	200.544	98.2206	220.029	114.455	145.351	59.8724	162.028	91.0396	89.9061
ENSRNOT00000031025.4	ENSRNOG00000022839	Ifit3	protein_coding	0.00517317	0.160895	-0.307474	0.109967	4.23984	0.0821609	0.0149048	0.0455594	0.0229318	0.0455594	84.329	72.2244	86.2248	59.1529	91.8714	66.1721	93.1899	77.6372	84.4194	98.1372	75.5419	50.7073	81.07	42.3693	29.8435	57.6548	69.1593	64.7345	77.1637	65.1672
ENSRNOT00000010375.2	ENSRNOG00000007804	C1galt1	protein_coding	0.00520323	0.161174	-0.264424	0.0946339	4.59586	0.0608211	0.0209622	0.0238156	0.0177389	0.0238156	93.6955	132.801	127.625	114.797	129.126	118.326	108.684	118.294	79.2167	115.199	94.4983	105.637	111.216	74.7658	72.2468	48.145	81.3364	91.6285	95.042	111.881
ENSRNOT00000046519.4	ENSRNOG00000034180	Rpl37	protein_coding	0.00520608	0.161174	0.095695	0.0342502	8.57525	0.00796656	0.000201737	0.00566365	0.00239329	0.00566365	5333.14	5149.8	5186.19	4953.88	4958.25	5100.34	5312.4	4990.42	4749.37	4809.12	6591.42	5289.12	5613.34	5906.98	6252.88	5622.78	5262.28	5388.47	5319.08	4589.91
ENSRNOT00000076021.1	ENSRNOG00000000996	Arpc1a	protein_coding	0.00521363	0.161174	0.111058	0.0397555	6.25075	0.00664724	0.00184798	0.00174247	0.0060545	0.0060545	446.27	566.07	484.189	458.21	485.426	491.562	476.408	475.014	493.183	533.475	567.414	579.214	509.206	557.039	531.267	570.717	541.748	552.007	569.023	503.179
ENSRNOT00000081343.1	ENSRNOG00000021725	Unc119b	protein_coding	0.00519578	0.161174	-0.230708	0.0825537	5.21516	0.046289	0.0163928	0.0176828	0.0118156	0.0176828	227.341	179.783	276.541	149.276	216.961	197.338	209.386	189.415	256.558	187.564	184.604	169.932	216.881	151.134	124.381	122.88	185.677	153.903	150.549	201.695
ENSRNOT00000018874.5	ENSRNOG00000014065	Zfp653	protein_coding	0.0052445	0.161883	0.144144	0.0516345	5.55169	0.0158164	0.00391213	0.00701138	0.0094185	0.0094185	278.919	213.233	240.639	234.388	266.706	232.793	263.857	245.337	255.805	178.185	284.546	306.778	262.529	285.707	289.295	246.868	288.439	283.494	276.717	246.214
ENSRNOT00000007698.6	ENSRNOG00000005615	Gadd45a	protein_coding	0.00529692	0.161941	0.107716	0.0386299	6.34189	0.00881975	0.00172334	0.00436344	0.00573801	0.00573801	558.91	583.282	522.032	571.562	461.992	549.511	535.857	565.058	480.176	561.553	621.973	607.832	625.115	625.321	633.056	559.214	661.006	601.561	566.1	503.179
ENSRNOT00000026654.6	ENSRNOG00000019587	Ptprn	protein_coding	0.00530831	0.161941	-0.121824	0.0437005	10.1585	0.0129516	3.66566e-05	0.009512	0.00256668	0.009512	25763.5	24951.1	32662.9	25907.6	30691.2	25519.3	26290.4	30044.6	28588.4	25072.2	22407.8	21661	24637.1	22046.2	26314.2	27986.4	22612	25295.5	22852.5	28110.3
ENSRNOT00000045533.3	ENSRNOG00000000463	Col11a2	protein_coding	0.00530966	0.161941	0.276817	0.0993021	5.65758	0.0668747	0.00372339	0.0455811	0.00878136	0.0455811	197.877	145.644	348.446	241.468	242.729	290.8	272.752	277.962	295.711	237.947	301.289	253.843	278.671	276.067	289.12	329.08	346.694	459.795	378.15	433.247
ENSRNOT00000056944.5	ENSRNOG00000005411	Aftph	protein_coding	0.00529684	0.161941	-0.0735919	0.0263921	7.83961	0.00472462	0.000396298	0.00308642	0.00285888	0.00308642	2672.26	2728.99	2727.57	2729.09	2875.73	2488.78	2483.02	2603.44	2754.24	2322.88	2497.12	2374.09	2652.03	2501.29	2353.65	2377.54	2413.83	2211.49	2494.35	2626.64
ENSRNOT00000073041.3	ENSRNOG00000046139	Syt14	protein_coding	0.00527261	0.161941	-0.144849	0.0519192	5.91535	0.01829	0.00267917	0.0107989	0.00744155	0.0107989	357.231	452.282	420.148	392.889	333.661	394.649	425.917	388.885	391.295	438.443	260.205	362.867	344.754	388.13	347.333	311.461	331.89	399.888	315.691	408.564
ENSRNOT00000077502.1	ENSRNOG00000061499	Kmt2d	protein_coding	0.00529444	0.161941	0.107734	0.0386345	8.38097	0.0101247	0.000253547	0.00720956	0.00247764	0.00720956	4183.45	3613.68	4568.67	4270.81	4002.81	4249.95	4318.64	4353.11	4248.34	3636.69	4272.2	3948.63	5329.7	4550.17	4448.44	4303.22	4446.52	5274.08	4729.63	4928.54
ENSRNOT00000087722.1	ENSRNOG00000025011	Chd8	protein_coding	0.00530663	0.161941	-0.182004	0.0652859	7.64617	0.0289069	0.0125092	0.00880206	0.00305626	0.00880206	2535.5	2967.03	2574.65	2354.91	1816.86	1849.47	2127.34	2504.9	2163.82	2258.77	1478.88	2203.67	2296.85	1761.84	2135.52	1833.51	1633.34	1875.19	1934.52	2112.89
ENSRNOT00000091814.1	ENSRNOG00000013413	Rorb	protein_coding	0.00527282	0.161941	-0.15971	0.0572461	6.08681	0.0222356	0.0025519	0.0138337	0.00668677	0.0138337	425.888	519.216	527.853	422.668	501.049	399.644	418.587	450.219	604.827	531.315	308.492	453.298	471.561	395.318	388.406	405.253	401.226	437.918	439.434	381.685
ENSRNOT00000019672.5	ENSRNOG00000014511	Alg10	protein_coding	0.00533926	0.162601	-0.133307	0.0478519	6.17617	0.0155229	0.00204636	0.00940266	0.00633179	0.00940266	526.727	475.231	457.02	442.84	597.019	485.568	510.611	494.589	491.015	704.101	419.685	460.166	452.738	461.803	447.336	394.635	443.752	490.929	480.357	452.646
ENSRNOT00000092581.1	ENSRNOG00000052087	Ubap2	protein_coding	0.00535089	0.162713	-0.155667	0.0558923	6.3413	0.0211745	0.00719617	0.0084236	0.00573998	0.0084236	656.221	575.171	630.876	614.338	722.935	608.967	594.903	659.14	483.059	613.858	550.992	444.846	496.57	479.086	436.166	537.017	541.614	543.426	542.27	723.241
ENSRNOT00000051134.1	ENSRNOG00000029512	LOC100361854	protein_coding	0.00538502	0.163178	0.0711385	0.0255613	7.79365	0.00274088	0.000364375	0.00112303	0.00290253	0.00290253	2265.66	2385.7	2402.49	2313.13	2556.54	2273.97	2294.89	2388.1	2309.83	2225.69	2561.73	2458.8	2489.56	2627.05	2684.88	2553.6	2461.9	2504.15	2378.37	2420.2
ENSRNOT00000084304.1	ENSRNOG00000016684	Wnk2	protein_coding	0.00537954	0.163178	0.112467	0.0404067	7.43037	0.0110625	0.00222737	0.00593614	0.00332218	0.00593614	1417.64	1584.16	1573.65	1525.63	1362.41	1869.92	1624.06	1639.1	1617.99	1786.68	1934.89	1481.03	1836.59	1751.77	1961.59	1820.31	1657.43	1874.34	1681.94	1892.81
ENSRNOT00000087697.1	ENSRNOG00000055915	Ago1	protein_coding	0.00539009	0.163178	-0.114487	0.0411417	6.18089	0.00893262	0.00214947	0.00363849	0.00631373	0.00631373	527.8	470.45	567.637	459.171	521.136	490.563	505.725	562.448	483.428	537.795	389.25	431.549	474.533	443.834	499.123	447.725	465.94	433.022	477.434	510.706
ENSRNOT00000075561.2	ENSRNOG00000004378	Abca5	protein_coding	0.0054073	0.163457	-0.312899	0.112484	5.4277	0.0856984	0.0410918	0.0221717	0.0102344	0.0221717	327.334	269.572	249.211	255.776	275.794	211.826	286.389	379.261	241.371	203.288	307.666	143.932	250.15	165.709	304.791	169.918	151.679	205.286	131.35	195.605
ENSRNOT00000035247.7	ENSRNOG00000025028	Prkdc	protein_coding	0.00542343	0.163703	0.0880328	0.031658	6.97482	0.00595147	0.000931577	0.00319781	0.00407956	0.00407956	1005.18	1070.94	1003.31	962.529	955.23	1059.06	1115.69	1077.92	996.121	994.596	1055.93	1023.35	1306.7	1140.13	1076.82	1030.83	1096.44	1108.62	1167.28	1192.36
ENSRNOT00000089292.1	ENSRNOG00000011292	NEWGENE_621351	protein_coding	0.00549305	0.165316	-0.14729	0.0530468	6.46575	0.0190383	0.00272439	0.0113454	0.00534383	0.0113454	622.673	648.786	821.765	676.116	709.118	698.275	712.238	769.326	567.116	722.393	514.525	658.783	515.818	596.866	683.422	567.193	694.293	714.162	532.682	534.718
ENSRNOT00000089564.1	ENSRNOG00000052925	NEWGENE_621351	protein_coding	0.00549305	0.165316	-0.14729	0.0530468	6.46575	0.0190383	0.00272439	0.0113454	0.00534383	0.0113454	622.673	648.786	821.765	676.116	709.118	698.275	712.238	769.326	567.116	722.393	514.525	658.783	515.818	596.866	683.422	567.193	694.293	714.162	532.682	534.718
ENSRNOT00000005618.5	ENSRNOG00000004198	Stxbp6	protein_coding	0.00559604	0.166569	0.230672	0.0832585	4.59075	0.0468382	0.0101642	0.0244957	0.0178	0.0244957	70.8025	75.5398	66.952	98.9427	72.535	139.875	90.3953	99.1787	74.7904	106.911	86.4551	107.601	107.983	107.814	113.397	138.034	102.618	102.565	119.846	122.569
ENSRNOT00000014583.7	ENSRNOG00000010479	Mycbp2	protein_coding	0.00555607	0.166569	-0.181659	0.0655125	6.91447	0.0290142	0.0045895	0.0168699	0.00420364	0.0168699	1128.78	1227.16	1123.02	1144.95	1121.86	1083	1021.02	931.924	1280.92	1001.09	791.526	958.58	1081.35	954.357	1037.64	866.859	702.987	1165.25	689.495	1078.07
ENSRNOT00000019737.5	ENSRNOG00000014635	Clta	protein_coding	0.00557381	0.166569	0.140663	0.050747	6.08399	0.0127264	0.00617792	0.00175934	0.00669839	0.00669839	428.996	454.989	431.956	373.415	377.972	470.827	370.79	343.209	427.382	424.376	434.606	548.757	466.403	459.487	481.012	442.894	452.319	492.595	434.86	501.205
ENSRNOT00000048764.5	ENSRNOG00000029194	Dhx30	protein_coding	0.00559484	0.166569	-0.0850899	0.0307114	7.44571	0.00359411	0.00141443	0.000368162	0.00330153	0.00330153	1780.23	1877.66	1784.01	1777.69	1717.49	1731.76	1787.08	1924.18	1770.94	1724.05	1693.36	1689.88	1539.82	1744.8	1597.11	1600.27	1592.25	1666.19	1545.47	1754.2
ENSRNOT00000058143.2	ENSRNOG00000007290	Atp1a2	protein_coding	0.00559979	0.166569	0.141158	0.0509534	7.88975	0.0175416	0.000379826	0.0126014	0.00281346	0.0126014	2381.72	2836.75	2246.46	3131.72	2098.62	2305.81	2117.48	2501.98	2499.9	2975.54	3021.67	2857.61	3201.33	2532.67	2828.95	2662.37	2756.13	2653.45	3006.33	3208.54
ENSRNOT00000073270.2	ENSRNOG00000049025	Rps6	protein_coding	0.00559742	0.166569	-0.627366	0.226447	7.33164	0.346473	0.172344	0.0840472	0.00346201	0.0840472	2616.77	1148.13	2302.04	2210.15	2667.71	3007.81	1835.78	1866.04	2081.4	1821.2	1542.82	899.579	2650.9	1368.21	1103.15	457.878	1260.52	1871.48	295.201	1690.49
ENSRNOT00000077409.1	ENSRNOG00000059500	Cdkn1c	protein_coding	0.00555226	0.166569	0.144286	0.0520302	5.72613	0.0180406	0.0051385	0.00812145	0.0083972	0.0083972	306.204	325.032	279.195	279.653	267.578	366.249	258.896	300.635	244.063	243.749	368.76	376.465	300.061	302.633	325.118	311.907	380.697	336.235	314.634	290.598
ENSRNOT00000087961.1	ENSRNOG00000020615	Nap1l4	protein_coding	0.00557138	0.166569	-0.0882535	0.0318375	7.11641	0.00358342	0.00125626	0.000362716	0.00381188	0.00381188	1292.3	1371.4	1299.15	1300.75	1317.68	1338.24	1252.51	1270	1198.47	1239.38	1164.4	1208.3	1166.49	1167.63	1212.34	1270.28	1152.64	1086.33	1157.06	1207.01
ENSRNOT00000020049.4	ENSRNOG00000014806	Pnkd	protein_coding	0.00562301	0.167017	0.291071	0.105118	5.55829	0.0590053	0.0458718	-0.00712235	0.00937722	0.00937722	315.415	207.631	252.775	269.816	126.335	203.317	249.808	226.072	225.558	215.044	288.112	308.545	359.833	303.797	243.501	302.399	234.477	346.745	293.06	340.703
ENSRNOT00000083491.1	ENSRNOG00000005981	Nt5c3a	protein_coding	0.00563725	0.167198	0.206315	0.0745313	5.40147	0.0375144	0.0149034	0.0128712	0.0104169	0.0128712	224.614	189.325	249.11	183.244	145.879	210.602	198.75	133.478	248.099	254.264	254.553	215.53	255.203	219.095	239.994	269.82	247.226	230.791	252.511	275.898
ENSRNOT00000018548.6	ENSRNOG00000013253	Armc1	protein_coding	0.0056492	0.167309	-0.10906	0.0394077	6.31168	0.00757691	0.00192455	0.00276939	0.00584027	0.00584027	624.349	570.851	573.458	600.38	650.583	507.548	622.18	593.767	564.722	521.596	556.502	562.044	520.104	517.507	539.303	485.773	533.427	477.1	537.844	490.277
ENSRNOT00000022633.5	ENSRNOG00000016751	Slc25a28	protein_coding	0.00570519	0.168724	0.108021	0.0390779	7.00698	0.0103042	0.000921826	0.00671357	0.00401593	0.00671357	1205.79	968.63	1082.88	992.308	1075.75	1154.97	943.043	1006.14	1013.46	1043.19	1050.05	1090.89	1100.64	1285.68	1283.97	1194.52	1079.8	1298.77	1292.97	1022.49
ENSRNOT00000038084.6	ENSRNOG00000025937	Zfp26	protein_coding	0.00575446	0.169249	-0.202212	0.0732268	5.15201	0.0361602	0.0115499	0.0152609	0.0123312	0.0152609	180.06	218.611	148.363	175.808	219.364	167.03	165.57	243.359	200.157	209.166	102.579	151.761	175.641	164.333	164.768	148.194	179.743	176.62	175.771	136.384
ENSRNOT00000074000.2	ENSRNOG00000047219	Ube3b	protein_coding	0.00576432	0.169249	-0.130196	0.0471572	6.08716	0.0149946	0.00418583	0.00693319	0.00668534	0.00693319	399.743	515.057	482.987	472.968	508.585	460.669	427.786	439.573	447.094	559.068	411.911	434.293	365.218	325.682	425.098	419.442	394.787	486.457	429.166	449.845
ENSRNOT00000076558.2	ENSRNOG00000049452	Nebl	processed_transcript	0.00576048	0.169249	-0.210045	0.0760727	4.5925	0.0296829	0.0111563	0.00792036	0.017779	0.017779	95.7976	98.6036	109.981	121.778	97.7938	113.704	112.201	91.0757	118.564	141.1	90.6795	89.4069	100.772	79.7074	66.5132	86.6779	81.4913	99.324	85.5037	112.065
ENSRNOT00000078617.1	ENSRNOG00000057706	Kdm5c	protein_coding	0.00574223	0.169249	-0.0953484	0.0345197	6.74544	0.00632785	0.00137228	0.00278175	0.00458575	0.00458575	926.247	847.284	972.016	893.905	937.141	918.785	906.584	815.093	870.717	836.466	712.22	732.114	878.465	845.378	841.333	757.429	853.683	845.726	838.861	814.412
ENSRNOT00000079385.1	ENSRNOG00000053229	AABR07007905.2	protein_coding	0.00574459	0.169249	0.252189	0.0913063	4.46664	0.0426598	0.0222962	0.00506709	0.019388	0.019388	60.0165	54.5293	90.0113	78.5431	79.3776	83.4247	80.56	62.8311	100.982	84.7321	91.7635	80.2474	95.0797	85.8859	110.401	106.388	94.7246	110.271	124.432	91.4026
ENSRNOT00000000733.4	ENSRNOG00000000596	Fyn	protein_coding	0.00578728	0.169437	-0.129112	0.0467864	6.78805	0.0147556	0.0019397	0.00900516	0.00448446	0.00900516	1039.55	1029.14	1066.8	1035.81	1018.65	884.983	815.164	917.708	812.573	884.584	847.669	926.491	851.299	733.416	786.462	850.382	781.504	710.096	860.634	1005.3
ENSRNOT00000067317.2	ENSRNOG00000005081	Fbxl20	protein_coding	0.00577976	0.169437	-0.127749	0.0462855	5.85298	0.00971122	0.00297029	0.00274715	0.00774146	0.00774146	370.104	400.648	392.009	334.292	354.863	380.661	334.707	396.715	352.274	399.566	299.655	369.736	361.596	322.544	308.046	293.764	322.645	354.944	310.819	327.927
ENSRNOT00000005844.7	ENSRNOG00000004302	Pah	protein_coding	0.00579576	0.169443	0.325832	0.118093	4.40558	0.093998	0.0130886	0.0566408	0.0202521	0.0566408	65.4386	65.9778	50.4566	94.1396	81.4624	52.9529	97.7246	79.604	69.3708	51.8356	131.781	67.5369	65.3845	75.4698	102.682	90.2529	78.5812	116.394	118.871	148.373
ENSRNOT00000072750.2	ENSRNOG00000046500	Irgq	protein_coding	0.00580632	0.16951	-0.208385	0.0755423	5.1791	0.0384589	0.0111991	0.0173341	0.0121074	0.0173341	154.098	184.709	226.86	183.655	214.92	166.168	182.565	219.079	201.121	252.094	145.728	176.735	157.248	187.181	173.967	168.051	99.1056	176.21	150.344	182.551
ENSRNOT00000005273.7	ENSRNOG00000003508	Ergic1	protein_coding	0.00582119	0.169656	-0.0829334	0.0300735	7.76427	0.00609407	0.00043429	0.00408779	0.00293147	0.00408779	2545.7	2657.33	2590.83	2400.24	2868.17	2167.64	2246.09	2347.68	2408.57	2385.7	2229.09	2229.91	2356.79	2181.08	2247.46	2412.98	2341.66	2046.6	2240.59	2323.6
ENSRNOT00000018385.5	ENSRNOG00000013660	Cog6	protein_coding	0.00582792	0.169656	-0.0903138	0.0327543	7.94962	0.00722836	0.000389577	0.00497465	0.00276215	0.00497465	2960.83	3071.31	3291.32	2626.3	3184.84	2701.59	2989.56	3267.68	2850.71	2787.24	2581.06	2557.24	2555.94	2688.16	2767.05	3145.58	2709.66	2516.88	2747.68	2876.08
ENSRNOT00000083155.1	ENSRNOG00000056438	AC112624.1	protein_coding	0.00588347	0.17103	0.209551	0.076084	4.73779	0.0382932	0.0127925	0.0154304	0.0161514	0.0161514	97.8105	116.307	98.8076	105.182	85.8275	83.4842	97.823	138.399	105.406	104.038	122.579	93.407	105.967	113.006	121.157	147.403	124.875	182.565	123.735	149.373
ENSRNOT00000042371.6	ENSRNOG00000034269	Ago3	protein_coding	0.00589326	0.171072	-0.188388	0.0684136	5.18713	0.0315099	0.00599318	0.0174089	0.0120418	0.0174089	242.445	183.59	200.856	177.713	234.344	165.852	193.821	223.152	217.868	144.708	148.786	173.993	198.135	185.081	166.077	159.27	154.389	157.015	117.897	177.403
ENSRNOT00000084344.1	ENSRNOG00000059295	Selenoi	protein_coding	0.00590935	0.171296	-0.166527	0.0604942	5.61726	0.0220021	0.00928011	0.00624122	0.00901765	0.00901765	250.217	357.702	339.7	238.847	280.903	329.707	300.036	317.899	297.097	294.863	245.595	265.834	199.047	284.019	294.777	251.547	234.48	273.68	272.213	221.656
ENSRNOT00000089683.1	ENSRNOG00000027317	Ylpm1	protein_coding	0.00591886	0.171329	0.0812612	0.0295254	7.48548	0.00339588	0.00110944	0.00064082	0.00324932	0.00324932	1805.84	1759.19	1677.24	1822.22	1666.46	1585.85	1671.83	1702.04	1642.07	1788.56	1901.27	1760.55	1957.6	1882.08	1787.88	1815.67	1882	1849.02	1950.94	1778.62
ENSRNOT00000020787.6	ENSRNOG00000015517	Zfp444	protein_coding	0.00593168	0.171457	-0.143551	0.0521712	5.87841	0.0183157	0.0059371	0.00767206	0.00761748	0.00767206	432.776	381.876	397.547	407.93	505.749	340.666	380.519	347.325	366.563	306.162	292.667	312.065	339.558	330.503	315.799	349.83	394.036	349.093	351.212	297.391
ENSRNOT00000017555.5	ENSRNOG00000013023	Nop53	protein_coding	0.00594218	0.171519	0.0690521	0.0251011	7.91756	0.00318936	0.000361104	0.00168095	0.00278923	0.00278923	2468.43	2681.18	2641.21	2611.89	2499.67	2711.59	2624.72	2722.2	2747.73	2826.12	2910.93	3136.46	2748.13	2757.34	2933.13	2808.46	2675.46	2966.32	2728.19	2776.09
ENSRNOT00000021353.4	ENSRNOG00000015285	Lrp4	protein_coding	0.00597476	0.171735	0.206391	0.075074	5.05347	0.0379072	0.00665943	0.0215211	0.0131679	0.0215211	164.133	160.642	159.132	158.5	143.954	148.867	122.97	90.0439	109.476	176.025	188.019	152.244	199.125	143.752	189.292	176.082	185.821	154.424	181.23	169.877
ENSRNOT00000085723.1	ENSRNOG00000056659	Mecp2	protein_coding	0.00597484	0.171735	-0.114928	0.0418049	6.10315	0.0109126	0.00211827	0.00573151	0.00661999	0.00661999	422.669	514.435	441.495	436.116	458.644	493.561	460.12	512.858	475.84	529.155	339.105	444.141	442.831	473.483	414.299	388.441	417.867	426.394	414.101	475.225
ENSRNOT00000092625.1	ENSRNOG00000028505	Rps18	retained_intron	0.00595968	0.171735	0.224423	0.0816088	4.73038	0.0448015	0.0106907	0.0226093	0.0162296	0.0226093	85.9216	64.4062	107.511	108.137	99.0033	122.257	115.069	102.896	120.309	97.6183	144.706	127.151	140.265	107.048	90.3787	118.302	135.754	165.826	140.63	110.359
ENSRNOT00000017670.8	ENSRNOG00000013215	Dctd	protein_coding	0.00598388	0.171753	0.271192	0.0986632	5.20076	0.0654644	0.0159673	0.0327048	0.0119313	0.0327048	226.122	168.993	117.302	146.018	180.076	130.191	227.261	121.278	174.713	130.331	175.682	209.245	132.504	233.529	256.491	207.795	188.875	219.262	230.402	252.665
ENSRNOT00000037389.5	ENSRNOG00000025174	Kat6a	protein_coding	0.00600179	0.171786	-0.158949	0.0578482	6.16825	0.0210915	0.0103698	0.00487548	0.00636222	0.00636222	553.235	568.822	512.483	585.327	559.85	403.595	497.832	524.101	476.668	507.712	320.118	446.12	502.201	422.478	493.93	442.447	472.373	469.81	484.004	385.69
ENSRNOT00000071104.2	ENSRNOG00000038406	Tmem132b	protein_coding	0.00599384	0.171786	-0.620917	0.225943	2.77313	0.343273	0.129138	0.126112	0.0933525	0.126112	20.0123	34.5015	41.3151	13.7628	18.6081	17.92	16.4221	17.6017	20.2916	25.1828	4.82476	19.8305	5.26558	19.3216	5.9603	20.1038	9.13612	16.3511	6.22434	27.07
ENSRNOT00000093412.1	ENSRNOG00000005726	Pclo	processed_transcript	0.0060841	0.173898	0.218091	0.0795021	6.31674	0.0424563	0.0101186	0.0214843	0.00582296	0.0214843	361.764	496.723	470.734	502.66	454.086	590.573	491.304	588.324	456.327	599.82	521.268	577.26	653.096	510.194	568.71	716.57	579.506	1008.93	595.217	562.838
ENSRNOT00000022747.5	ENSRNOG00000016952	Uqcr11	protein_coding	0.00609455	0.173954	0.0719841	0.0262462	7.69856	0.0039978	0.00044511	0.00233543	0.0029992	0.0029992	2169.13	2237.51	2051.25	2153.68	2173.82	2214.03	2168.67	2068.4	2013.92	2030.23	2488.73	2146.3	2412.29	2409.64	2438.47	2315.61	2303.81	2165.39	2107.53	2109.48
ENSRNOT00000044331.6	ENSRNOG00000005758	Btbd11	protein_coding	0.00611946	0.174422	-0.27545	0.100481	6.0251	0.0677919	0.00559224	0.0448901	0.00694699	0.0448901	502.502	607.372	522.822	403.757	674.979	414.853	390.519	335.188	520.421	468.384	339.035	457.83	338.011	433.05	322.855	262.518	327.338	337.852	293.195	584.664
ENSRNOT00000013274.3	ENSRNOG00000009787	Efcc1	protein_coding	0.00615163	0.175095	-0.330591	0.120672	3.50984	0.0869431	0.0319071	0.0295077	0.0409012	0.0409012	39.6923	28.686	49.4863	43.2274	45.7528	44.96	30.1318	41.7595	36.8532	34.5571	41.1291	32.0514	23.7762	23.3597	33.9297	26.545	25.8856	41.487	14.6153	26.8792
ENSRNOT00000081830.1	ENSRNOG00000012844	Tox4	protein_coding	0.00622565	0.17671	-0.232117	0.0848489	5.30838	0.045393	0.0249036	0.00804504	0.0110931	0.0110931	240.367	228.199	250.525	224.474	205.791	193.003	236.61	285.624	235.338	181.407	198.55	174.304	207.801	199.059	207.557	212.922	177.815	206.409	137.318	108.139
ENSRNOT00000089809.1	ENSRNOG00000002790	Abcb7	protein_coding	0.00622206	0.17671	-0.209838	0.0766994	5.13253	0.030699	0.0169197	0.00325381	0.0124943	0.0124943	195.863	208.717	173.803	195.665	139.866	198.855	174.463	195.07	208.478	197.701	146.913	159.007	144.358	175.391	120.646	119.575	197.367	143.582	153.304	178.313
ENSRNOT00000024459.6	ENSRNOG00000018094	Sv2c	protein_coding	0.00626639	0.177129	-0.478262	0.174963	4.32579	0.205198	0.0140514	0.139009	0.0214788	0.139009	154.478	114.744	217.351	57.6365	132.795	83.9253	44.7905	120.058	81.2939	58.3151	41.1291	49.2218	79.2539	69.1807	53.5732	57.5141	48.9977	54.1636	58.4613	96.7653
ENSRNOT00000025718.4	ENSRNOG00000018835	Notch2	protein_coding	0.00625857	0.177129	0.100549	0.0367785	7.15945	0.00906788	0.000791775	0.0059715	0.00373665	0.0059715	1190.77	1390.26	1104.17	1163.3	1193.85	1354.79	1051.35	1285.38	1194.48	1344.49	1497.42	1328.63	1293.75	1237.15	1427.73	1251.03	1268.36	1371.38	1507.33	1368.69
ENSRNOT00000088370.1	ENSRNOG00000020425	Stim1	protein_coding	0.00625325	0.177129	0.100896	0.0369015	6.85407	0.00747735	0.00247442	0.00259056	0.0043342	0.0043342	895.397	946.806	785.752	810.541	870.931	1002.87	879.916	893.699	919.463	1029.45	1059.14	980.003	911.968	1040.66	999.479	1071.49	991.361	915.362	979.994	1026.78
ENSRNOT00000088095.1	ENSRNOG00000019885	Magi3	protein_coding	0.00630601	0.178003	0.204676	0.0749335	5.78151	0.0317862	0.0199725	0.00194289	0.00810267	0.00810267	277.621	401.763	229.077	278.313	323.047	329.896	226.887	289.814	288.393	315.733	375.838	351.03	297.036	400.94	358.675	363.441	334.764	361.939	310.705	457.142
ENSRNOT00000089443.1	ENSRNOG00000007184	RGD1305298	protein_coding	0.00632685	0.178346	0.692382	0.253588	2.40916	0.290608	0.171782	0.00180598	0.149752	0.149752	7.56707	7.95797	11.8264	7.9894	3.36618	14.0248	8.13614	3.06651	6.42158	10.1534	17.2741	14.0954	23.4873	6.88536	21.4683	16.6806	9.27487	23.2271	14.8162	14.5184
ENSRNOT00000060690.4	ENSRNOG00000024349	Cbarp	protein_coding	0.00635048	0.178765	-0.138482	0.0507426	9.219	0.0172432	9.48192e-05	0.0127792	0.00228181	0.0127792	12034.2	9959.41	11196.6	11164.3	13714.5	9262.8	9544.86	9431.32	13217.1	9619.73	9746.48	10341.8	9991.34	9160.98	9566.79	10144	8559.71	8984.96	8468.79	9352.01
ENSRNOT00000022107.3	ENSRNOG00000016334	Ptbp3	protein_coding	0.00645854	0.180566	-0.089417	0.0328311	6.97416	0.00651857	0.00130852	0.00335125	0.0040809	0.0040809	1099.57	1331.51	1106.17	1134.63	1122.1	1056.52	1006.28	1131.89	1084.97	1123.31	964.832	1093.66	1041.01	1055.41	1127.99	894.641	1010.83	1001.75	1011.71	1031.38
ENSRNOT00000023132.5	ENSRNOG00000017194	Prdx1	protein_coding	0.00645827	0.180566	0.0649933	0.0238634	8.24431	0.00376772	0.00029477	0.0025089	0.00255253	0.00255253	3730	4104.11	3448.45	3639.81	3778.51	3560.83	3850.51	3441.24	3537.59	3796.96	4146.31	4026.37	4156.87	3904.66	3880.48	4056.42	3900.4	3583.67	4058.86	3642.38
ENSRNOT00000029728.5	ENSRNOG00000021781	Camk1	protein_coding	0.00643313	0.180566	0.0707338	0.0259588	7.76391	0.00317645	0.000437474	0.00152565	0.00293183	0.00293183	2477.9	2257.82	2232.42	2257.67	2224.13	2248.43	2321.14	2269.02	2093.75	2354.87	2601.79	2490.68	2586.28	2560	2365.85	2342.38	2437.95	2363.87	2304.32	2352.84
ENSRNOT00000030943.6	ENSRNOG00000022260	Senp1	protein_coding	0.00643961	0.180566	-0.204691	0.0751295	5.28779	0.0377627	0.00810134	0.0201209	0.0112488	0.0201209	245.702	215.56	218.868	266.959	277.325	163.406	199.802	234.897	185.165	205.65	199.299	195.134	194.18	228.569	151.396	150.565	202.045	142.898	198.699	142.625
ENSRNOT00000090114.1	ENSRNOG00000024934	Npat	protein_coding	0.00645404	0.180566	-0.208328	0.0764851	5.40885	0.0359052	0.0188847	0.00695956	0.0103652	0.0103652	267.395	253.79	243.661	293.85	211.514	248.175	294.551	214.93	279.242	190.443	188.93	146.835	200.871	204.441	270.966	177.661	229.541	183.585	189.312	243.215
ENSRNOT00000020752.6	ENSRNOG00000014866	Pign	protein_coding	0.00647156	0.180683	-0.13849	0.0508618	5.60034	0.017279	0.0038155	0.00909579	0.00911909	0.00911909	261.755	277.298	280.422	292.025	238.807	280.75	258.97	349.736	375.036	304.534	253.49	260.99	217.948	247.074	253.58	288.455	252.384	256.989	222.153	274.168
ENSRNOT00000085767.1	ENSRNOG00000009811	Cnih1	protein_coding	0.0064854	0.180823	0.257076	0.0944378	5.117	0.0596372	0.0227516	0.0218409	0.0126251	0.0218409	164.351	89.0698	192.578	168.505	160.162	181.769	183.277	137.532	122.934	104.063	220.468	171.476	165.101	196.282	221.76	185.771	215.595	165.739	220.408	147.965
ENSRNOT00000072356.2	ENSRNOG00000047765	AABR07010682.1	pseudogene	0.00651782	0.181479	1.02058	0.375141	2.47926	0.94072	0.536419	0.167235	0.136545	0.167235	12.6537	9.40088	6.52417	10.4619	0	6.34782	5.68133	17.2904	23.5524	3.41725	26.7652	8.35597	18.1858	10.9324	25.6825	13.636	21.274	32.7376	15.1104	44.1314
ENSRNOT00000030428.3	ENSRNOG00000023529	Rpl5	protein_coding	0.00654435	0.18197	0.0592969	0.0218069	9.489	0.00278836	7.0028e-05	0.00189655	0.00230767	0.00230767	11954.9	13779.8	12297.8	12522.5	12676.9	12778.6	13288.1	13588.8	12559.4	12937.3	14630.2	14710.4	13102.6	13075.1	14046	13178.7	13307.9	13404.9	13467.5	13305.2
ENSRNOT00000032324.4	ENSRNOG00000025160	Tlcd4	protein_coding	0.00659225	0.182558	-0.126371	0.046515	5.84517	0.0109823	0.00303819	0.00411826	0.00778004	0.00778004	361.522	374.83	397.831	351.583	390.573	318.716	382.755	382.36	340.35	383.368	261.883	341.118	342.773	336.02	314.296	302.613	309.702	366.468	319.588	358.032
ENSRNOT00000050204.4	ENSRNOG00000031889	AABR07065438.1	protein_coding	0.00657874	0.182558	0.24704	0.0909088	4.80791	0.0552074	0.0113437	0.0299783	0.0154346	0.0299783	73.4985	100.377	85.3967	113.371	130.013	112.11	135.601	94.994	134.832	116.492	152.597	87.6047	114.993	169.005	135.516	169.11	143.114	159.944	151.773	121.686
ENSRNOT00000082535.1	ENSRNOG00000059552	Zkscan5	protein_coding	0.00658966	0.182558	0.299827	0.110356	4.87095	0.0813444	0.0374029	0.0234895	0.0148206	0.0234895	112.97	71.5947	94.7362	81.8754	112.071	161.043	89.233	115.917	137.356	189.038	189.242	128.221	174.973	168.18	182.977	118.664	157.879	118.102	155.67	137.258
ENSRNOT00000022914.5	ENSRNOG00000016975	Pxmp4	protein_coding	0.0066044	0.182618	-0.238528	0.0878181	5.85974	0.0515031	0.00284638	0.0357137	0.00770831	0.0357137	359.376	525.91	476.427	400.574	411.775	356.682	364.839	285.791	378.288	437.363	374.359	264.424	340.792	251.566	243.758	258.371	392.906	280.037	306.922	464.473
ENSRNOT00000087739.1	ENSRNOG00000057626	Kif1b	protein_coding	0.00662119	0.182618	-0.404057	0.148807	5.45023	0.071918	0.100637	-0.0700737	0.0100804	0.0100804	309.646	331.684	317.301	270.431	232.758	222.698	286.224	335.907	268.889	293.425	216.329	241.601	234.715	201.552	152.725	143.19	162.544	200.432	148.622	230.674
ENSRNOT00000093370.1	ENSRNOG00000010479	Mycbp2	protein_coding	0.00661652	0.182618	0.0758731	0.0279402	7.76392	0.00521277	0.000623396	0.00327988	0.00293182	0.00327988	2132.52	2341.71	2466.15	2031.64	2256.61	2406.42	2468.78	2195.37	2247.6	2156.3	2285.56	2421.91	2669.57	2570.81	2232.42	2520.17	2283.72	2429.95	2577.39	2493.65
ENSRNOT00000032152.4	ENSRNOG00000009994	Dlat	protein_coding	0.00665023	0.183172	-0.0879228	0.0323976	6.90817	0.00467288	0.00103105	0.0017541	0.00421697	0.00421697	1037.36	1050.86	1105.19	977.899	1115.92	1018.09	1047.28	1045.29	1041.65	1016.19	895.481	964.976	930.243	1056.58	919.673	1058.26	995.669	939.219	874.97	951.525
ENSRNOT00000034589.5	ENSRNOG00000039357	Niban3	protein_coding	0.00665941	0.183178	0.777561	0.286562	3.28673	0.548084	0.0489442	0.361644	0.0508188	0.361644	16.0915	9.562	10.6735	16.3303	30.1299	58.9475	11.4012	11.7449	11.9231	36.7169	108.279	17.1704	9.90674	70.9776	53.5732	38.0478	36.0549	58.7732	32.1537	43.0068
ENSRNOT00000013869.7	ENSRNOG00000010408	Polr2k	protein_coding	0.00667301	0.183306	0.107581	0.0396577	6.26844	0.00755809	0.00187251	0.00289056	0.00599117	0.00599117	500.981	507.742	493.853	521.61	545.686	478.574	474.779	484.149	540.875	454.642	645.475	542.584	555.768	584.891	572.34	580.45	527.88	562.379	526.151	480.601
ENSRNOT00000003895.6	ENSRNOG00000002862	Clcn5	protein_coding	0.00669558	0.183434	-0.606005	0.223485	3.75023	0.25269	0.216425	-0.0517085	0.0333023	0.0333023	48.7172	44.1682	27.8479	64.1777	41.956	60.4945	85.8671	93.6461	60.7096	76.6594	10.5103	36.4115	49.0876	42.8223	25.966	20.8258	31.0641	38.6768	40.8216	36.6611
ENSRNOT00000073529.1	ENSRNOG00000046280	Tceal5	protein_coding	0.00668871	0.183434	-0.30992	0.114279	4.27355	0.0871381	0.0177498	0.0475487	0.0223495	0.0475487	85.8854	65.4964	56.237	68.5134	87.2779	87.9797	77.3775	112.791	135.364	81.7391	53.408	80.3156	64.2358	71.9283	80.0625	68.0608	39.8244	59.4511	39.3837	70.334
ENSRNOT00000065748.3	ENSRNOG00000029598	Robo2	protein_coding	0.00671457	0.183708	0.271085	0.100006	5.39796	0.066713	0.0186716	0.0313346	0.0104416	0.0313346	190.54	159.351	137.468	332.627	144.194	130.216	213.815	246.335	237.388	213.568	241.656	283.265	213.952	231.513	239.954	252.159	277.532	285.151	279.365	232.5
ENSRNOT00000088872.1	ENSRNOG00000015644	Ugcg	protein_coding	0.00672466	0.183739	-0.165363	0.0610154	5.97211	0.0248307	0.00870081	0.00991361	0.00718061	0.00991361	486.76	432.316	398.212	424.799	441.501	354.473	392.039	382.739	488.211	478.324	428.298	403.537	396.484	430.753	395.949	281.842	332.37	373.231	317.422	287.344
ENSRNOT00000003437.6	ENSRNOG00000002541	Pds5a	protein_coding	0.00674995	0.184184	-0.0794499	0.0293288	7.23578	0.00443294	0.000691043	0.00223476	0.00360986	0.00360986	1498.65	1604.5	1587.44	1377.51	1553.36	1348.8	1374.66	1410.69	1380.91	1335.85	1294.31	1294.65	1376.05	1302.75	1337.54	1425.46	1342.35	1319.52	1329.02	1320.31
ENSRNOT00000022695.4	ENSRNOG00000016921	Klhl11	protein_coding	0.00684313	0.186478	-0.103234	0.038173	6.35042	0.00910586	0.00157631	0.00507505	0.00570958	0.00570958	679.06	584.238	580.251	554.271	598.135	571.491	597.749	610.732	618.918	640.386	471.726	560.899	611.246	566.024	558.947	540.633	604.613	550.855	547.587	445.12
ENSRNOT00000079316.1	ENSRNOG00000057821	AABR07015165.1	pseudogene	0.00685869	0.186653	0.106917	0.0395458	7.0331	0.010416	0.000852236	0.0069671	0.00396552	0.0069671	1131.77	1074.77	839.326	1274.73	1025.88	1091.03	1122.49	993.092	1222.66	1028.79	1215.71	1180.56	1250.23	1223.49	1242.34	1260.89	1212.35	1102.86	1141.31	1134.3
ENSRNOT00000006329.6	ENSRNOG00000004753	Napb	protein_coding	0.006873	0.186794	-0.156554	0.0579198	5.24045	0.0183786	0.00515848	0.00743306	0.0116151	0.0116151	231.717	201.758	214.44	214.216	177.432	203.819	184.048	216.627	191.854	206.263	155.283	156.823	195.163	180.588	187.506	130.955	197.84	163.643	199.743	187.08
ENSRNOT00000074401.2	ENSRNOG00000046984	St6galnac6	protein_coding	0.00695377	0.188239	0.109212	0.0404631	6.21768	0.00962027	0.00201096	0.00483065	0.00617537	0.00617537	430.179	504.873	452.169	500.477	465.34	489.564	456.863	434.559	441.155	588.55	562.378	523.124	478.495	490.554	565.197	514.088	542.672	560.074	489.126	577.366
ENSRNOT00000082346.1	ENSRNOG00000011543	Fam118b	protein_coding	0.00694243	0.188239	-0.210657	0.0780329	5.13166	0.033208	0.0179441	0.00478202	0.0125016	0.0125016	190.753	190.991	244.63	185.051	220.728	151.908	157.558	218.499	154.889	183.075	207.053	160.488	155.004	161.808	157.432	125.242	136.713	132.382	155.754	140.895
ENSRNOT00000087439.1	ENSRNOG00000008482	Rbms1	protein_coding	0.00694635	0.188239	-0.158983	0.0588957	5.52286	0.0190668	0.00774213	0.00536292	0.00960139	0.00960139	262.399	255.758	264.078	275.632	269.488	304.297	270.103	242.79	275.853	290.102	210.333	208.022	255.35	232.508	230.632	178.481	298.081	204.589	244.989	267.482
ENSRNOT00000055879.3	ENSRNOG00000032871	Mlc1	protein_coding	0.00697395	0.188536	0.165254	0.0612485	6.99616	0.0249562	0.000880546	0.0178763	0.00403715	0.0178763	877.522	1182.39	790.249	1139.5	1004.15	1146.56	956.235	1012.19	931.086	1087.47	1379.08	1262.89	1375.09	1184.78	934.852	928.726	1133.42	1363.31	1226.32	1179.77
ENSRNOT00000084333.1	ENSRNOG00000053145	Vwa8	protein_coding	0.00699236	0.188784	-0.135671	0.0503005	5.6162	0.0144128	0.00362678	0.00647374	0.00902393	0.00902393	274.628	327.02	232.877	268.97	278.981	293.739	306.204	298.841	320.84	352.05	231.666	295.331	263.519	230.003	242.865	284.916	255.158	262.751	245.537	259.116
ENSRNOT00000004995.4	ENSRNOG00000003614	Mgat5	protein_coding	0.00703842	0.189562	-0.110205	0.0408921	6.19501	0.0111169	0.00198469	0.00637613	0.00626015	0.00637613	557.838	522.389	486.86	499.742	480.403	512.046	502.215	465.429	513.069	659.466	412.13	508.904	502.764	501.989	443.974	423.835	468.004	443.507	430.695	514.014
ENSRNOT00000012231.4	ENSRNOG00000009192	Rnaseh2b	protein_coding	0.00703968	0.189562	0.182755	0.0678134	5.04733	0.0305724	0.00665757	0.0163357	0.0132211	0.0163357	157.696	152.036	129.052	154.658	114.94	163.854	152.288	97.8738	138.742	172.785	158.641	178.572	148.601	184.182	181.256	174.312	197.84	183.234	174.409	130.096
ENSRNOT00000011904.5	ENSRNOG00000008697	Ccn3	protein_coding	0.00710161	0.190978	0.254574	0.0945655	4.80549	0.0594146	0.0087359	0.0359773	0.0154587	0.0359773	75.0935	99.4448	100.913	130.643	108.244	92.9173	101.797	116.144	139.826	120.95	145.211	170.559	114.918	183.284	200.007	92.9074	118.334	112.937	144.204	136.547
ENSRNOT00000088054.1	ENSRNOG00000053640	Kcng2	protein_coding	0.00712528	0.191363	0.266064	0.0988744	5.23406	0.0649371	0.00532981	0.043551	0.0116654	0.043551	179.152	180.722	98.0022	182.516	188.591	208.814	145.773	174.868	130.07	182.505	287.904	234.662	230.827	230.003	154.469	163.694	198.764	247.77	268.922	165.576
ENSRNOT00000080291.1	ENSRNOG00000007713	Tmcc3	protein_coding	0.00714872	0.191741	-0.280016	0.104102	4.50606	0.0719677	0.0325691	0.0216165	0.0188608	0.0216165	67.3143	111.979	74.1067	103.053	156.251	95.6157	123.49	100.322	110.695	121.474	63.5356	120.837	62.4383	59.6793	72.7978	76.1785	102.689	75.9057	83.5635	82.9897
ENSRNOT00000067435.3	ENSRNOG00000009795	Nfib	protein_coding	0.0071838	0.19243	-0.18316	0.0681347	5.05716	0.0308184	0.00825683	0.0149549	0.013136	0.0149549	198.619	150.964	176.138	176.925	152.825	190.832	166.021	154.617	203.207	156.762	113.999	141.801	151.198	214.839	142.819	142.794	126.251	170.133	128.001	120.466
ENSRNOT00000089827.1	ENSRNOG00000032058	Pogk	protein_coding	0.00720397	0.192718	-0.218334	0.0812475	5.02631	0.0438132	0.0126231	0.0203827	0.0134043	0.0203827	232.957	119.672	203.478	155.435	158.796	186.235	180.907	163.967	166.055	151.845	117.405	120.399	152.173	110.065	126.346	167.879	193.431	143.295	113.37	138.234
ENSRNOT00000014819.5	ENSRNOG00000011140	Prxl2a	protein_coding	0.00725228	0.192832	0.0773799	0.028819	7.32733	0.00452571	0.000684287	0.00242962	0.00346838	0.00346838	1487.92	1443.86	1458.39	1310.27	1611.39	1435.72	1583.14	1452.45	1431.86	1437.36	1542.76	1600.28	1620.74	1662.13	1478.62	1636.06	1407.99	1652.57	1649.58	1578.35
ENSRNOT00000017705.6	ENSRNOG00000013055	Zfyve16	protein_coding	0.0072627	0.192832	-0.241346	0.0899018	5.86339	0.0536132	0.0216504	0.0187613	0.00769046	0.0187613	385.698	397.622	436.078	436.125	376.641	451.331	350.291	331.411	392.089	426.04	213.575	299.074	303.486	464.808	362.865	214.378	427.97	375.781	262.365	289.853
ENSRNOT00000059538.3	ENSRNOG00000038948	Stab2	protein_coding	0.00726091	0.192832	0.894398	0.333155	2.36674	0.736264	0.175215	0.379744	0.15839	0.379744	2.14553	2.8686	5.82191	20.1728	8.92738	8.992	24.4312	10.4399	1.08392	4.31964	15.948	21.7492	3.96269	30.5473	26.7866	9.73316	26.81	17.2862	17.5384	12.902
ENSRNOT00000066973.3	ENSRNOG00000043068	Tipin	protein_coding	0.00726071	0.192832	0.180816	0.0673521	4.92087	0.029994	0.00832951	0.014249	0.014352	0.014352	105.004	128.588	134.58	97.2548	129.791	143.35	105.678	143.172	133.411	137.695	136.16	134.18	128.84	138.374	175.123	125.307	142.017	185.086	151.559	197.054
ENSRNOT00000082393.1	ENSRNOG00000059073	Slamf1	protein_coding	0.00726478	0.192832	0.23908	0.0890607	4.20405	0.047918	0.0160975	0.0186052	0.0235616	0.0235616	47.2016	60.2406	53.3675	58.5971	51.3324	94.9155	65.1498	69.1641	43.3568	59.395	74.7039	83.5625	81.2352	75.4698	60.7163	57.5141	71.1853	73.7546	91.5893	87.0887
ENSRNOT00000090884.1	ENSRNOG00000017254	Nsun2	protein_coding	0.00726232	0.192832	-0.0900847	0.0335565	6.91423	0.00537354	0.00142604	0.0019918	0.00420414	0.00420414	1002.6	1099.19	1065.79	982.391	1171.78	961.603	1068.42	1163.45	1006.16	1024.55	926.119	967.636	1031.33	908.313	1029.93	912.152	969.817	982.577	921.339	977.013
ENSRNOT00000081709.1	ENSRNOG00000030170	Krt10	protein_coding	0.00729785	0.193459	0.176503	0.065787	5.04168	0.0186378	0.0083695	0.0026501	0.0132702	0.0132702	120.657	118.954	159.041	170.073	131.291	142.831	159.386	125.468	160.657	134.263	169.004	179.962	157.988	157.695	190.038	171.22	161.535	151.566	176.731	172.98
ENSRNOT00000026152.6	ENSRNOG00000019306	Syt12	protein_coding	0.0073145	0.19365	0.186596	0.0695687	4.88591	0.032088	0.00768753	0.0165115	0.0146786	0.0165115	114.786	116.656	127.112	77.8093	118.288	159.858	113.198	147.463	123.567	120.95	146.89	153.389	118.881	173.401	132.147	124.761	153.464	146.357	154.922	152.674
ENSRNOT00000024465.6	ENSRNOG00000017938	Btaf1	protein_coding	0.00733682	0.19399	0.152402	0.056842	6.37237	0.0191706	0.0105178	0.00326609	0.00563731	0.00563731	441.915	506.491	536.868	657.703	643.205	543.427	596.069	460.802	615.943	467.99	583.636	536.418	710.784	651.256	658.228	663.052	594.735	674.334	608.339	651.555
ENSRNOT00000088821.1	ENSRNOG00000001709	Ap2m1	protein_coding	0.00736717	0.194541	-0.0676233	0.0252347	8.10868	0.00274236	0.000543477	0.00108098	0.00264048	0.00264048	3368.9	3503.22	3246.14	3289.94	3507.19	3508.94	3386.79	3548.33	3536.94	3488.67	3090.46	3260.45	3124.25	3224.41	3098.62	3523.77	3104.57	3182.14	3094.34	3451.9
ENSRNOT00000027497.6	ENSRNOG00000020263	Atp1a3	protein_coding	0.00740493	0.195286	0.205416	0.076703	6.53418	0.0389726	0.0014177	0.0279991	0.00514232	0.0279991	586.802	759.223	539.497	564.838	572.468	817.272	590.42	644.662	509.442	687.902	679.889	776.101	667.714	830.168	661.629	636.194	807.075	707.584	770.714	1221.39
ENSRNOT00000027691.3	ENSRNOG00000020423	Apc	protein_coding	0.00742774	0.195636	-0.265288	0.099098	6.19614	0.0650382	0.0200941	0.0290079	0.00625588	0.0290079	616.443	798.798	484.049	538.967	521.011	563.944	533.933	460.433	517.259	631.562	273.859	436.683	632.537	514.056	441.956	370.828	543.39	521.963	288.669	408.041
ENSRNOT00000086365.1	ENSRNOG00000012602	Recql	protein_coding	0.00743835	0.195663	1.97134	0.736523	3.48145	3.59226	2.10488	0.607453	0.041981	0.607453	1.07539e-07	5.27699	0.38465	35.8641	4.88289e-05	33.8476	70.6347	26.665	136.979	162.307	76.7555	48.0718	137.261	108.82	74.9036	64.311	176.609	105.62	33.7537	140.928
ENSRNOT00000048754.5	ENSRNOG00000015473	Phactr2	protein_coding	0.00746792	0.196189	-0.134003	0.0500902	5.67723	0.0166103	0.00359027	0.00895489	0.00866899	0.00895489	307.582	277.725	358.742	331.869	299.148	318.716	266.626	351.041	373.952	256.565	238.16	288.39	256.585	292.026	278.58	298.189	297.471	297.165	253.332	237.613
ENSRNOT00000021193.7	ENSRNOG00000015514	Bcat1	protein_coding	0.00749241	0.196328	-0.0789001	0.029505	9.14923	0.00576185	0.000446152	0.00390657	0.00228205	0.00390657	10227.7	9683.28	8592.21	10014.8	9858.56	9252.69	9788.87	9767.73	10774	10049.9	8837.62	9749.82	9259.97	8640.08	9394.09	9059.64	8297.88	8190.26	8872.09	10334.7
ENSRNOT00000080223.1	ENSRNOG00000008332	Smo	protein_coding	0.00748952	0.196328	0.135975	0.0508459	5.79149	0.0151539	0.00487545	0.00598444	0.00805106	0.00805106	322.87	354.131	276.613	317.681	343.738	277.922	239.983	284.077	299.009	361.573	364.847	348.144	380.521	352.452	353.291	357.036	307.662	365.439	368.067	310.578
ENSRNOT00000002883.6	ENSRNOG00000026504	Fam114a1	protein_coding	0.00751637	0.196577	-0.0697547	0.0260955	7.9765	0.00450612	0.000344666	0.00306021	0.00274011	0.00306021	3026.73	2875.61	3444.08	2732.46	2972.96	3039.06	3029.4	3217.62	2932.3	2930.19	2628.49	2583.99	2746.22	2765.8	2910.32	3059.12	2761.47	2880.55	2822.78	2991.44
ENSRNOT00000078320.1	ENSRNOG00000021795	Fam227a	protein_coding	0.00752111	0.196577	0.392626	0.146895	3.83149	0.142779	0.0393565	0.0685335	0.0312219	0.0685335	41.6311	23.1254	49.4211	57.3318	40.3773	30.9803	35.105	29.8858	50.0859	29.7839	64.6169	60.1982	20.743	48.8753	47.8917	66.3605	72.5057	69.0789	65.3384	68.7922
ENSRNOT00000021801.5	ENSRNOG00000016066	Bambi	protein_coding	0.00753443	0.196674	0.143504	0.0537017	6.36679	0.0190798	0.00177738	0.012642	0.00565556	0.012642	640.441	529.735	467.694	667.623	524.484	542.517	544.815	495.894	448.742	591.79	649.672	715.433	661.77	760.987	609.841	614.074	579.652	596.952	584.613	512.856
ENSRNOT00000064477.2	ENSRNOG00000017607	Faf2	protein_coding	0.00754933	0.196759	-0.274511	0.102752	5.41183	0.0519184	0.0424456	-0.00857517	0.0103444	0.0103444	242.127	250.23	285.614	260.509	243.29	244.295	279.989	216.39	250.071	303.681	236.616	169.815	142.357	248.606	208.539	162.061	182.964	138.058	239.453	270.605
ENSRNOT00000084505.1	ENSRNOG00000011603	Cab39l	protein_coding	0.00755695	0.196759	0.161977	0.060637	5.45978	0.024321	0.00621567	0.0121686	0.0100159	0.0121686	183.537	264.456	165.784	226.491	170.134	245.631	221.764	208.377	258.663	245.716	227.488	254.238	259.869	295.513	258.9	253.94	245.895	288.964	238.497	229.216
ENSRNOT00000085995.1	ENSRNOG00000006695	Rbck1	protein_coding	0.00763556	0.198554	0.106011	0.0397377	7.05975	0.00944742	0.00398025	0.00287025	0.00391519	0.00391519	1051.86	1153.56	1023.97	1055.18	946.137	1183.02	1051.16	1156.15	1230.52	1220.69	1144.04	1217.51	1307.24	1337.73	1230.01	1016.36	1257.4	1257.01	1299.35	1237.11
ENSRNOT00000005576.7	ENSRNOG00000004195	Dtl	protein_coding	0.00770833	0.199165	-0.360862	0.135429	3.52429	0.121147	0.0311492	0.0605558	0.0403687	0.0605558	33.2557	39.2042	57.2488	32.6607	47.9847	28.9742	47.2336	35.2346	43.3568	44.2763	14.2693	17.1704	33.6829	25.1566	41.9657	38.9326	24.0366	29.9628	24.3589	46.2323
ENSRNOT00000014828.7	ENSRNOG00000011116	Snx25	protein_coding	0.00769553	0.199165	-0.0669286	0.0251126	8.20334	0.00416605	0.000286176	0.00286703	0.00257763	0.00286703	3590.54	4190.07	3677.51	3668.56	3690.36	3657.74	3800.67	3881.02	3860.92	3786.16	3563.12	3603.49	3910.19	3596.5	3190.28	3388.02	3197.79	3503.35	3660.65	3779.22
ENSRNOT00000025934.5	ENSRNOG00000019181	Synpo	protein_coding	0.00771504	0.199165	-0.222765	0.0836114	5.88951	0.0461736	0.00850989	0.0264444	0.00756413	0.0264444	396.498	396.071	490.111	368.751	374.063	439.587	323.657	468.177	345.037	466.355	343.682	482.637	350.951	233.501	240.693	357.868	299.191	290.943	293.677	408.393
ENSRNOT00000073157.1	ENSRNOG00000050051	Pin4	protein_coding	0.00769158	0.199165	0.117626	0.044132	6.20439	0.0128666	0.00203867	0.00769949	0.00622487	0.00769949	511.709	454.195	407.534	445.722	541.222	438.61	473.965	501.114	456.33	446.002	590.916	416.668	516.141	612.743	495.552	571.602	483.505	504.758	535.895	545.111
ENSRNOT00000075863.2	ENSRNOG00000015033	Mxd4	protein_coding	0.00769074	0.199165	-0.272132	0.1021	4.71938	0.0476882	0.0357754	-0.00600894	0.0163464	0.0163464	119.733	116.033	147.755	150.306	128.257	139.104	114.055	161.348	105.536	109.855	76.1871	99.5286	106.62	101.69	84.9749	73.7978	97.3241	98.3568	147.846	104.555
ENSRNOT00000091163.1	ENSRNOG00000006248	Trim37	protein_coding	0.00771747	0.199165	-0.161601	0.0606567	6.21113	0.0243003	0.0068462	0.01155	0.00619971	0.01155	581.357	568.783	612.88	584.643	484.679	521.421	431.161	508.146	604.688	528.435	384.037	582.136	542.831	399.364	364.952	417.585	488.606	458.862	478.617	524.626
ENSRNOT00000025266.6	ENSRNOG00000018529	Csnk1g2	protein_coding	0.00776769	0.200209	0.129856	0.0487812	6.37846	0.0131527	0.00628051	0.00291889	0.0056175	0.0056175	620.721	556.833	578.884	584.247	553.735	577.866	522.636	474.163	612.361	458.45	640.429	590.981	651.392	741.504	556.986	615.021	612.104	712.832	605.672	576.795
ENSRNOT00000015808.7	ENSRNOG00000011857	Mtpn	protein_coding	0.00779066	0.200296	-0.0690395	0.0259449	7.74677	0.00299796	0.000416581	0.00142392	0.0029491	0.0029491	2453.41	2590.35	2434.53	2264.15	2408.16	2264.98	2409.73	2385.51	2385.71	2368.24	2077.44	2345.47	2332.05	2273.98	2220.61	2201.46	2246.5	2062.83	2248.81	2363.22
ENSRNOT00000093718.1	ENSRNOG00000007710	Usp20	protein_coding	0.00778699	0.200296	-1.42235	0.534483	1.89802	1.88557	0.495148	0.933211	0.296146	0.933211	9.10975	12.7972	15.6795	18.6218	14.9261	13.6395	21.8793	14.498	5.65962	11.536	16.3001	0	16.2233	0	7.13008	0	5.34002	0	13.2103	12.801
ENSRNOT00000083005.1	ENSRNOG00000014230	Map1a	protein_coding	0.00780859	0.200505	0.241958	0.0909537	6.07987	0.0545922	0.0242169	0.017146	0.00671541	0.017146	369.065	342.214	392.978	317.558	568.534	433.771	381.249	347.989	377.003	384.364	486.006	429.006	416.191	560.144	791.237	428.157	361.145	613.604	402.966	572.789
ENSRNOT00000081124.1	ENSRNOG00000060793	Eif2s3	protein_coding	0.0078425	0.20092	0.297276	0.111809	3.62524	0.0605054	0.0255647	0.013754	0.0369422	0.0369422	25.7464	26.8951	24.258	29.6748	35.8754	34.4751	38.2755	35.2346	38.3126	33.6525	36.9323	35.4855	35.8378	30.0127	51.4639	65.0826	48.2611	48.4015	40.6601	48.6121
ENSRNOT00000085092.1	ENSRNOG00000002632	Naca	protein_coding	0.00784436	0.20092	0.226178	0.0850711	5.22435	0.0396739	0.0244431	0.00322469	0.0117424	0.0117424	170.613	146.525	192.744	172.891	131.316	176.138	185.932	168.934	121.138	208.652	316.925	175.411	196.471	193.93	222.648	193.165	186.974	210.199	201.048	205.309
ENSRNOT00000014820.3	ENSRNOG00000011024	Zdhhc20	protein_coding	0.00787286	0.200955	-0.119401	0.0449304	6.21407	0.0133142	0.00380461	0.00628909	0.00618877	0.00628909	543.232	480.678	533.609	463.62	553.223	509.615	474.324	525.739	632.012	608.959	448.159	530.957	528.858	479.921	454.845	375.584	498.917	456.048	468.041	481.457
ENSRNOT00000039341.7	ENSRNOG00000021437	AABR07073181.1	protein_coding	0.00787518	0.200955	-0.171952	0.0647074	5.39644	0.0276143	0.00459778	0.0163375	0.0104523	0.0163375	251.027	253.393	260.045	241.113	223.185	212.811	224.767	280.571	210.28	251.619	131.781	202.611	233.799	184.182	184.827	218.554	230.197	239.703	233.845	188.155
ENSRNOT00000055249.2	ENSRNOG00000000417	Numa1	protein_coding	0.00785647	0.200955	0.0753018	0.0283284	7.90345	0.00444998	0.00121104	0.00191106	0.00280144	0.00280144	2401.75	2615.19	2643.4	2612.55	2547.63	2752.77	2536.11	2688.24	2461.03	2831.28	2742.38	2769.17	2667.82	2853.69	2706.35	2682.13	2714.72	3059.22	2743.69	3209.37
ENSRNOT00000001589.6	ENSRNOG00000049937	Pdxk	protein_coding	0.00790401	0.201188	-0.140234	0.0527962	6.26449	0.0183788	0.00184639	0.0120908	0.00600524	0.0120908	661.422	533.019	569.151	459.02	671.466	481.446	625.062	562.486	546.896	561.28	494.764	591.251	436.201	586.393	459.98	479.596	492.375	470.639	417.13	494.822
ENSRNOT00000072556.2	ENSRNOG00000046305	LOC103690114	protein_coding	0.00790273	0.201188	0.212781	0.0801073	6.10352	0.0423119	0.0123607	0.0197253	0.00661847	0.0197253	545.661	397.761	308.202	297.71	481.463	436.86	431.298	359.169	345.597	488.616	440.288	577.645	378.027	601.444	432.912	507.239	563.602	469.808	569.696	481.52
ENSRNOT00000056022.3	ENSRNOG00000007302	Fbn1	protein_coding	0.00793101	0.201509	0.102307	0.0385339	6.69715	0.00978796	0.00122715	0.00619715	0.00470479	0.00619715	812.083	731.493	780.136	826.123	835.826	826.264	685.701	708.606	738.149	764.576	917.431	853.941	883.681	782.55	874.136	729.102	778.416	1017.58	923.688	798.851
ENSRNOT00000067315.2	ENSRNOG00000024414	Ate1	protein_coding	0.00793628	0.201509	-0.0712027	0.0268207	7.72754	0.00474161	0.000500224	0.00309652	0.0029688	0.00309652	2403.32	2518.51	2567.26	2135.84	2394.99	2355.02	2310.98	2427.68	2143.61	2299.12	2109.44	2245.62	2148.78	2192.12	2125.29	2194.3	2288.91	2040.86	2078.53	2513.12
ENSRNOT00000011494.4	ENSRNOG00000008289	Slc25a3	protein_coding	0.00797961	0.202358	-0.0617552	0.0232781	9.1541	0.00357035	0.000106911	0.00260243	0.00228194	0.00260243	9696.7	10012.5	9345.24	8944.53	10183.8	9073.54	9836.45	10079.2	10656.2	9789.34	9324.12	9420.16	9908.51	9057.49	9138.06	9835.21	8662.21	8821.65	8500.29	9088.14
ENSRNOT00000023861.6	ENSRNOG00000017466	Kif5b	protein_coding	0.00802511	0.20326	-0.0770911	0.0290799	8.31883	0.00556962	0.000238405	0.00398979	0.00251004	0.00398979	4335.04	4744.66	3825	4381.33	4512.79	4062.38	4204.6	4408.23	3938.96	4276.44	3894.67	4217.05	3997.37	4326.04	3766.19	3722.49	4244.31	3498.74	3895.47	3962
ENSRNOT00000024464.4	ENSRNOG00000018109	Clic4	protein_coding	0.00806306	0.203869	-0.10767	0.0406393	6.19464	0.00856923	0.00199619	0.00382886	0.00626156	0.00626156	516	524.954	527.853	547.547	544.57	529.529	488.623	428.035	533.288	538.875	431.436	531.137	490.384	442.038	506.266	440.647	468.713	465.576	468.665	407.489
ENSRNOT00000066346.2	ENSRNOG00000020194	Hes6	protein_coding	0.00806908	0.203869	0.153078	0.0577835	5.52559	0.0205286	0.00711073	0.00804926	0.00958393	0.00958393	240.991	203.499	210.661	224.708	199.345	263.436	205.711	225.781	288.659	276.763	315.624	258.305	289.165	290.443	270.317	271.229	256.415	235.314	309.426	223.76
ENSRNOT00000011380.8	ENSRNOG00000008616	Ubr3	protein_coding	0.00808888	0.20398	-0.0864097	0.0326279	7.80216	0.00700766	0.000419069	0.00490384	0.0028943	0.00490384	2364.37	3170.76	2707.19	2373.66	2595.64	2278.97	2432.53	2630.85	2597.07	2487.03	2197.47	2429.04	2500.46	2354.84	2309.9	2327.11	2343.57	2173.46	2385.22	2418.06
ENSRNOT00000090352.1	ENSRNOG00000009042	Sec24c	protein_coding	0.00809343	0.20398	-0.302483	0.114224	4.94338	0.0858804	0.045264	0.019972	0.0141452	0.019972	219.196	150.99	201.114	131.686	127.233	164.518	123.172	143.025	210.01	190.683	99.2371	145.361	102.559	119.458	106.234	73.9575	133.509	101.775	161.615	203.744
ENSRNOT00000085332.1	ENSRNOG00000017297	Cab39	protein_coding	0.00812696	0.204573	-0.121276	0.0458207	6.0214	0.0128786	0.00353468	0.00597389	0.00696298	0.00696298	444.086	457.535	466.46	444.591	482.296	396.169	389.02	411.428	427.632	465.369	378.599	410.265	366.007	389.643	356.591	350.601	415.844	322.631	417.882	490.414
ENSRNOT00000015609.5	ENSRNOG00000011582	Rab3d	protein_coding	0.00816496	0.204655	-0.0929796	0.0351507	7.61602	0.00812776	0.000508962	0.00566889	0.00309038	0.00566889	2073.39	2204.62	2221.8	1937.31	2244.59	2122.04	1959.29	2453.76	1988.48	2111.43	1787.91	2012.42	1839.29	1650.04	2139.57	2061.21	1851.66	1941.94	2005.84	2148.74
ENSRNOT00000019698.4	ENSRNOG00000014678	Fzd5	protein_coding	0.00815155	0.204655	-0.117456	0.0443945	5.9429	0.0129231	0.00254088	0.00726794	0.0073135	0.0073135	341.139	450.37	410.445	402.495	488.774	381.66	381.126	401.935	392.379	402.806	368.483	366.302	297.202	382.74	326.796	402.599	338.361	381.45	408.255	332.227
ENSRNOT00000026112.5	ENSRNOG00000019177	Psd2	protein_coding	0.00817678	0.204655	0.199384	0.0753907	4.59903	0.0336333	0.0107176	0.0137414	0.0177012	0.0177012	95.4886	77.5554	109.15	85.839	86.1348	110.623	74.7564	99.2342	72.8099	91.8567	123.54	100.957	113.118	95.4119	110.976	114.436	101.778	98.6687	88.7576	159.702
ENSRNOT00000035879.6	ENSRNOG00000024272	Ino80d	protein_coding	0.00818021	0.204655	-0.158665	0.0599973	5.15796	0.0205289	0.00571663	0.00895979	0.0122817	0.0122817	185.588	215.145	215.411	159.461	176.316	158.859	167.761	219.237	191.854	199.783	135.139	163.691	181.293	186.878	152.684	139.804	162.709	141.747	159.794	187.08
ENSRNOT00000084768.1	ENSRNOG00000001769	Tnk2	protein_coding	0.0081729	0.204655	0.20424	0.0772219	6.09175	0.0392242	0.0178335	0.0119826	0.00666649	0.0119826	455.59	442.375	387.126	306.007	351.754	566.868	319.931	317.83	441.965	475.096	470.324	619.932	426.527	453.758	480.785	422.887	554.543	547.312	425.601	530.039
ENSRNOT00000013599.6	ENSRNOG00000010106	Faxc	protein_coding	0.0083009	0.205524	-0.171299	0.0648964	4.96547	0.0237351	0.00711305	0.00978974	0.0139447	0.0139447	202.114	153.752	144.771	164.131	186.834	150.606	125.682	148.766	149.266	144.34	112.967	143.736	130.637	148.62	122.754	129.295	143.908	101.765	139.546	146.714
ENSRNOT00000015094.6	ENSRNOG00000011280	Mllt3	protein_coding	0.0082908	0.205524	-0.125363	0.047486	5.79899	0.0135809	0.00326207	0.00670779	0.00801254	0.00801254	337.965	389.239	359.723	331.874	359.296	391.192	327.931	301.293	331.538	390.429	264.972	295.786	292.25	281.041	302.275	330.702	326.588	344.885	289.113	383.84
ENSRNOT00000016084.7	ENSRNOG00000011887	RGD1307929	protein_coding	0.00831914	0.205524	-0.0659655	0.0249979	7.95555	0.00320076	0.000367256	0.00180259	0.00275723	0.00275723	3010.18	3087.57	3142.86	2937.54	3134.63	2642.65	2736.29	2994.94	2913.57	2906.03	2757.33	2933.85	2732.28	2595.62	2697.41	2737.67	2846.49	2815.35	2798.35	2683.62
ENSRNOT00000022375.7	ENSRNOG00000016670	AABR07028769.1	protein_coding	0.00823183	0.205524	0.147221	0.0557146	6.64697	0.0204074	0.00133746	0.0141831	0.00483346	0.0141831	664.041	739.142	554.052	752.156	571.352	901.198	773.653	685.116	761.995	823.971	784.811	733.748	900.522	872.395	778.597	848.554	881.033	968.03	789.227	760.145
ENSRNOT00000025783.5	ENSRNOG00000018898	Mpi	protein_coding	0.0083254	0.205524	-0.100977	0.0382694	6.37315	0.00856855	0.00168795	0.00452432	0.00563478	0.00563478	653.314	617.705	693.778	547.547	676.249	563.498	631.138	622.477	584.232	584.231	530.482	573.491	510.197	574.11	525.017	571.602	607.386	486.32	573.895	628.974
ENSRNOT00000027499.5	ENSRNOG00000020261	Fam53c	protein_coding	0.00827467	0.205524	-0.146574	0.0555068	6.81591	0.0202479	0.00114331	0.0142617	0.00442008	0.0142617	944.033	1029.83	1231.33	936.593	854.797	1121	832.288	1046.6	833.534	1059.39	828.458	813.876	731.117	868.801	810.741	768.034	858.846	856.245	860.355	1130
ENSRNOT00000027849.6	ENSRNOG00000020517	Prrg2	protein_coding	0.0082678	0.205524	-0.173094	0.0655428	5.08925	0.0147599	0.00861869	-0.00136142	0.0128606	0.0128606	170.533	176.919	200.12	145.768	176.56	181.062	191.545	188.218	180.327	159.809	172.907	153.646	142.087	141.991	164.941	152.644	140.252	143.798	137.967	137.151
ENSRNOT00000034152.6	ENSRNOG00000022769	Sp100	protein_coding	0.0083145	0.205524	-0.163293	0.0618764	5.13523	0.0206586	0.00667176	0.00772773	0.0124717	0.0124717	169.378	153.08	214.889	192.865	180.652	206.922	218.843	170.079	175.194	168.473	140.224	157.306	170.021	130.791	150.199	176.556	182.891	136.863	179.806	146.539
ENSRNOT00000043907.6	ENSRNOG00000011063	Dennd1b	protein_coding	0.00827674	0.205524	-0.247524	0.093739	4.65926	0.0577458	0.0142646	0.0296703	0.0170047	0.0296703	83.897	123.92	151.302	110.57	134.531	99.1851	93.9587	141.924	121.019	151.477	64.9438	94.8934	109.447	102.084	77.1806	77.0739	95.0055	91.4384	92.9352	142.62
ENSRNOT00000055102.4	ENSRNOG00000004479	Aurka	protein_coding	0.00829665	0.205524	0.0952616	0.0360873	6.54259	0.00585446	0.00139314	0.0022658	0.00511833	0.00511833	618.985	728.624	647.203	601.341	655.047	666.407	647.426	659.017	705.631	693.302	749.557	681.092	817.306	708.877	721.452	750.338	674.873	712.193	686.92	784.874
ENSRNOT00000084760.1	ENSRNOG00000009954	Cacul1	protein_coding	0.00827659	0.205524	-0.126173	0.0477824	5.94306	0.0145807	0.00410303	0.00686556	0.00731275	0.00731275	367.184	458.434	323.767	375.457	397.686	452.602	417.231	442.467	397.458	443.836	290.011	349.586	386.821	405.751	349.901	326.383	368.511	355.694	358.879	396.658
ENSRNOT00000015958.4	ENSRNOG00000011821	S100a4	protein_coding	0.00834416	0.205739	0.343033	0.130044	3.35438	0.0853187	0.0371238	0.0202483	0.0474338	0.0474338	15.0187	23.905	16.4954	36.5031	24.5503	22.9795	34.2036	18.2698	26.0141	26.9977	33.5748	28.6173	31.7016	30.5473	34.8226	48.6658	37.9039	40.3346	27.2819	26.8792
ENSRNOT00000036460.3	ENSRNOG00000009112	Pon2	protein_coding	0.00838571	0.206121	0.229053	0.0868899	7.81825	0.0495691	0.00041244	0.0373368	0.00287893	0.0373368	2918.99	1997.5	1261.41	2231.49	2076.73	2557.72	2702.09	2730.03	1907.7	2328.28	2748.94	3120.43	2803.61	3048.44	2919.74	2119.17	3303.18	2573.35	2881.17	2541.7
ENSRNOT00000040543.3	ENSRNOG00000002512	Gpatch2	protein_coding	0.00838355	0.206121	-0.127669	0.0484288	5.71299	0.0124146	0.00325758	0.00531913	0.00846916	0.00846916	342.212	359.531	402.682	311.237	339.24	295.737	278.515	306.671	276.399	330.452	277.831	315.935	271.445	284.809	258.044	276.068	283.817	282.342	307.896	281.694
ENSRNOT00000068739.1	ENSRNOG00000004978	Prkacb	protein_coding	0.00838986	0.206121	-0.110328	0.041855	8.05863	0.0115014	0.000314499	0.00844469	0.00267653	0.00844469	3100.69	3793.83	2933.58	3239.93	2960.64	3612.58	3451.16	3412.48	3155.75	3884.09	2570.86	3224.43	3059.59	3066.47	2950.1	2556.18	3241.91	3093.91	2979.97	3266.58
ENSRNOT00000090051.1	ENSRNOG00000015320	Atp5mc2	protein_coding	0.00843864	0.20707	0.320461	0.121663	3.77762	0.0971395	0.0366986	0.0373112	0.0325786	0.0373112	35.5702	56.1422	29.6632	25.0646	56.9463	35.1425	44.4563	46.5546	26.3925	27.4563	58.0905	41.3238	43.5441	58.2691	35.5311	57.0484	48.4592	53.9586	82.3155	43.0381
ENSRNOT00000055321.4	ENSRNOG00000036859	Gdpd5	protein_coding	0.00849362	0.20817	0.139435	0.0529812	5.47446	0.0110819	0.00411737	0.00217952	0.00991767	0.00991767	213.48	192.196	204.737	263.207	229.88	220.803	240.24	212.712	218.952	231.101	273.634	233.517	257.575	249.769	237.508	258.371	281.968	262.751	229.948	273.093
ENSRNOT00000046391.5	ENSRNOG00000012419	Zscan29	protein_coding	0.00852131	0.208582	0.40589	0.154291	3.17115	0.117688	0.0614683	0.0169955	0.0575596	0.0575596	23.2094	18.6393	24.6371	13.4392	12.4021	20.4091	17.0217	29.6088	20.0999	16.181	29.3924	15.2915	27.8466	29.2128	31.6229	46.5454	28.7492	23.4058	25.3588	40.9499
ENSRNOT00000067188.2	ENSRNOG00000003399	Hnrnph1	protein_coding	0.00853081	0.208582	0.15765	0.0599359	7.1966	0.0235566	0.00265247	0.0153091	0.00367391	0.0153091	1117.46	869.382	1448.73	1362.76	1378.13	1205.13	1307.65	1435.62	1288.16	1055.94	1560.72	1352.85	1238.3	1439.62	1589.12	1652.86	1483.61	1459.76	1499.74	1226.26
ENSRNOT00000007523.5	ENSRNOG00000005690	Lmcd1	protein_coding	0.00858503	0.208909	0.200342	0.0762292	4.96354	0.0380876	0.00724039	0.021814	0.0139622	0.021814	134.096	167.335	151.37	113.352	128.331	134.88	117.27	114.839	96.4688	146.868	172.91	147.665	167.424	162.619	150.005	188.469	111.863	207.435	162.717	127.945
ENSRNOT00000009136.4	ENSRNOG00000006980	Vcpip1	protein_coding	0.00857727	0.208909	-0.0883484	0.0336122	6.77569	0.00500071	0.00113542	0.00197493	0.00451349	0.00451349	971.925	1007.83	965.467	872.232	909.477	825.265	899.067	970.908	908.324	841.249	816.707	873.4	870.802	849.035	882.172	787.501	850.525	779.033	846.714	830.031
ENSRNOT00000062055.5	ENSRNOG00000010286	Cast	protein_coding	0.00855487	0.208909	-0.136673	0.0519798	6.92813	0.0170046	0.0093345	0.00342604	0.00417502	0.00417502	1003.1	1078.25	964.327	1121.38	901.504	1156.19	1270.86	1078.25	1320.99	1095.24	841.024	1093.9	857.334	832.953	853.711	1097.45	986.224	1013.9	1025.89	975.171
ENSRNOT00000085588.1	ENSRNOG00000056810	AABR07037536.1	protein_coding	0.00856545	0.208909	0.226337	0.0860948	4.44092	0.0416688	0.017317	0.0124366	0.0197447	0.0197447	68.3344	77.1314	100.96	74.5892	75.9243	93.7319	93.1946	70.5138	57.5329	54.6189	81.302	75.7593	90.5146	106.121	107.73	85.6004	90.5102	113.632	109.901	92.2503
ENSRNOT00000005438.7	ENSRNOG00000004048	Lrrk2	protein_coding	0.00860693	0.209193	-0.102568	0.0390397	6.29859	0.00830221	0.00173508	0.00410607	0.00588539	0.00588539	534.237	661.69	574.429	581.168	610.41	543.516	521.198	582.023	621.085	507.557	507.819	572.346	513.169	506.726	558.947	548.596	461.318	471.338	512.51	519.307
ENSRNOT00000020284.6	ENSRNOG00000014624	Selenok	protein_coding	0.00865048	0.209942	0.102273	0.0389529	7.25784	0.00993994	0.000702946	0.0068837	0.00357474	0.0068837	1316.28	1319.56	1388.53	1264.16	1474.13	1352.8	1503.33	1389.81	1257.35	1239.73	1605.71	1292.36	1679.19	1661.23	1615.23	1637.82	1469.93	1356.37	1345.58	1340.74
ENSRNOT00000083568.1	ENSRNOG00000061484	Adamts2	protein_coding	0.00865823	0.209942	0.256373	0.0976561	4.45319	0.0624705	0.0205288	0.0271548	0.0195733	0.0271548	81.362	57.7493	67.0582	83.0471	100.515	73.7802	71.9389	43.8573	80.3236	115.251	104.432	82.583	71.0515	114.38	103.809	89.9232	114.871	97.7714	94.1076	108.221
ENSRNOT00000023659.6	ENSRNOG00000017601	Srd5a1	protein_coding	0.00868015	0.209976	0.174463	0.0664771	4.90918	0.0216057	0.00763565	0.00671553	0.0144604	0.0144604	139.459	128.131	106.735	124.879	120.52	122.891	118.898	109.619	122.483	149.027	156.123	153.389	157.517	153.635	192.863	145.997	123.881	152.119	119.846	131.171
ENSRNOT00000060765.4	ENSRNOG00000006384	Ddx58	protein_coding	0.00868006	0.209976	-0.1391	0.0530023	5.48271	0.0166779	0.00418329	0.00804651	0.00986293	0.00986293	271.409	271.561	287.214	251.679	272.285	241.785	242.683	228.372	257.973	253.779	209.842	249.543	287.295	211.136	209.828	176.082	265.327	223.569	216.307	209.658
ENSRNOT00000010556.5	ENSRNOG00000007990	Adipor2	protein_coding	0.00875282	0.211484	-0.08618	0.0328735	6.84646	0.00437897	0.00105224	0.00150696	0.00435111	0.00435111	1021.27	976.28	959.645	969.254	960.809	920.181	970.731	966.993	1030.81	1045.35	811.67	963.831	907.457	933.49	975.925	848.554	898.599	934.61	901.278	842.933
ENSRNOT00000092230.1	ENSRNOG00000055020	AABR07038948.2	processed_pseudogene	0.00879769	0.212317	0.210654	0.080408	4.77283	0.0423035	0.0140331	0.0182941	0.0157884	0.0182941	96.7193	84.6273	98.6867	135.04	112.874	116.406	105.434	122.063	118.398	81.428	165.075	97.4682	123.124	188.168	123.885	155.898	117.278	127.299	121.018	113.379
ENSRNOT00000056432.2	ENSRNOG00000037302	Rad51	protein_coding	0.00882401	0.212701	-0.245161	0.0936157	4.62277	0.05733	0.00989625	0.0339233	0.0174219	0.0339233	112.64	113.788	100.913	101.824	127.215	103.907	105.868	100.484	159.336	131.749	73.8645	97.2989	126.806	77.2667	110.718	61.0534	73.0343	86.4312	81.8458	134.396
ENSRNOT00000039984.5	ENSRNOG00000004201	Rims2	protein_coding	0.00884847	0.21304	0.0898133	0.034308	6.94051	0.00488517	0.00173585	0.00118004	0.00414934	0.00414934	961.929	1052.42	944.699	918.796	990.117	1076.94	971.556	1007.07	957.85	1003.44	1086.89	980.706	1062.96	1167.36	1000.45	1103.13	1036.12	1112	1170.13	1099.68
ENSRNOT00000073276.1	ENSRNOG00000049580	Gpr6	protein_coding	0.00886087	0.213088	-0.255773	0.0977213	4.29592	0.0624501	0.0144317	0.0333156	0.0219699	0.0333156	97.6216	81.277	101.883	85.4941	103.781	69.9377	68.4073	71.7741	102.972	60.4749	96.5275	72.1156	49.5337	48.5163	56.2518	72.5563	65.6384	46.0967	75.0253	75.2619
ENSRNOT00000054890.4	ENSRNOG00000017635	Inpp5a	protein_coding	0.00889658	0.213539	-0.11739	0.0448737	7.49557	0.0131647	0.000571053	0.00949717	0.00323636	0.00949717	2114.42	1964.03	1988.18	1951.96	2264.21	1685.5	1609.2	2154.53	1611.79	1863.92	1660.27	1703.3	1792.13	1813.97	1497.37	1841.34	1621.55	1516.58	1811.33	1753.6
ENSRNOT00000075171.2	ENSRNOG00000049758	Tbc1d16	protein_coding	0.00890052	0.213539	-0.13505	0.0516277	5.71165	0.0174253	0.00317502	0.0101521	0.00847658	0.0101521	310.029	332.758	415.296	266.088	332.545	297.735	283.401	354.955	303.497	358.53	285.386	294.186	249.65	251.566	319.653	306.152	287.515	323.829	251.383	264.492
ENSRNOT00000077092.1	ENSRNOG00000000826	Flot1	retained_intron	0.00893492	0.214114	1.41846	0.542529	1.30944	1.92371	0.563682	0.908007	0.647913	0.908007	0	0	2.55276	7.47866	8.20536	0	0	6.98876	7.64684	0	7.27764	6.36855	0	8.51601	7.01926	10.0624	18.8483	12.4123	9.94145	11.2196
ENSRNOT00000082236.1	ENSRNOG00000054782	Ppp3cb	protein_coding	0.00896208	0.214263	-0.0672034	0.025714	7.78746	0.00243356	0.000397484	0.000916748	0.00290856	0.00290856	2498.47	2716.56	2455.88	2382.31	2405.93	2490.78	2373.89	2539.5	2528.78	2546.43	2288.12	2487.42	2286.48	2293.74	2325.97	2302.33	2346.34	2210.33	2398.86	2371.82
ENSRNOT00000085861.1	ENSRNOG00000051824	AABR07062766.1	pseudogene	0.00895743	0.214263	0.193229	0.0739301	4.60555	0.0219632	0.00970452	0.00310737	0.0176237	0.0176237	81.5301	105.182	99.9428	87.4154	81.4624	93.9164	92.024	82.214	86.7135	96.1119	127.584	123.627	112.937	110.509	101.789	82.2894	119.258	123.309	106.205	97.8404
ENSRNOT00000087763.1	ENSRNOG00000012356	Slc36a1	protein_coding	0.00899141	0.214713	-0.156591	0.0599418	5.84874	0.0234723	0.0039695	0.0139956	0.00776236	0.0139956	357.567	441.198	361.548	379.549	418.307	392.853	308.13	336.659	410.121	358.915	246.949	289.714	326.894	362.581	254.37	358.017	328.502	332.339	329.389	407.658
ENSRNOT00000092961.1	ENSRNOG00000062101	Ace	retained_intron	0.00902896	0.215359	0.69032	0.264394	4.70294	0.38057	0.332997	-0.0636572	0.016523	0.016523	16.8479	95.9123	87.8232	112.2	104.404	83.1806	93.0136	148.679	85.5205	47.544	186.754	102.018	262.323	234.428	134.819	239.193	67.1841	172.007	129.007	143.782
ENSRNOT00000079955.1	ENSRNOG00000001658	Kcnj6	protein_coding	0.00905588	0.215749	-0.144679	0.0554339	6.02952	0.0200644	0.00382027	0.0115443	0.00692792	0.0115443	477.216	440.241	442.317	454.78	461.759	436.908	421.256	469.351	422.542	439.067	370.381	392.103	514.926	448.481	343.026	338.541	362.022	316.736	334.326	491.986
ENSRNOT00000041789.2	ENSRNOG00000016638	Gnb1	protein_coding	0.00908294	0.216142	-0.0578878	0.0221885	8.80961	0.00210081	0.00013777	0.00114892	0.00232387	0.00232387	6856.04	7388.56	6349.77	6779.97	6752.45	6872.88	6871.67	6879.87	7120.26	7123.08	6309.54	6965.45	6540.43	6667.4	6493.07	6284.08	6586.95	6332.53	6379.1	6537.03
ENSRNOT00000047161.4	ENSRNOG00000020457	Tacc2	protein_coding	0.0091076	0.216477	0.141472	0.0542457	6.28377	0.0192056	0.00779147	0.00692152	0.00593707	0.00692152	409.997	608.973	482.98	479.459	526.035	526.782	490.21	479.926	405.42	622.717	565.125	501.341	526.437	514.302	551.45	641.763	617.596	672.407	579.2	600.58
ENSRNOT00000013761.6	ENSRNOG00000010037	Epb41	protein_coding	0.00914292	0.217065	-0.101087	0.0387804	6.67449	0.00728498	0.00275732	0.00209386	0.00476227	0.00476227	900.26	742.957	914.206	829.861	895.477	778.407	802.788	917.185	785.029	782.045	763.334	715.866	756.724	679.269	744.84	722.226	736.38	793.363	786.402	837.615
ENSRNOT00000012617.4	ENSRNOG00000009371	Abl1	protein_coding	0.00918827	0.217889	-0.126862	0.0487	6.40882	0.0121427	0.00633831	0.00200842	0.00552013	0.00552013	627.098	612.957	664.951	622.13	646.913	686.743	649.52	714.553	558.953	695.294	510.649	594.196	555.441	608.253	514.308	478.038	584.255	673.048	559.437	645.605
ENSRNOT00000001856.6	ENSRNOG00000001374	Rasal1	protein_coding	0.00921395	0.218245	0.207147	0.0795491	5.4944	0.0412671	0.00422899	0.0274113	0.00978596	0.0274113	199.534	191.24	262.956	221.901	284.56	201.82	176.719	216.627	262.308	196.543	272.795	227.794	253.612	297.387	362.512	363.666	208.933	296.171	231.896	226.861
ENSRNOT00000092249.1	ENSRNOG00000001009	Bri3	processed_transcript	0.00923165	0.218411	0.264555	0.101621	3.93808	0.0474453	0.0228708	0.00776892	0.028763	0.028763	55.2294	42.8841	50.5379	50.517	46.4615	49.5073	35.8744	49.1873	33.0398	37.1678	61.8604	47.7497	53.8304	51.3161	60.2295	53.6836	78.0518	72.1161	65.9299	44.5386
ENSRNOT00000091693.1	ENSRNOG00000004362	Rps6ka5	protein_coding	0.0092575	0.21877	-0.100903	0.0387732	6.4926	0.00776339	0.00225339	0.00311311	0.00526343	0.00526343	728.31	751.8	638.981	722.012	663.695	672.769	684.084	730.803	676.355	678.607	578.254	629.331	702.541	630.83	555.103	549.271	614.418	701.436	662.351	671.658
ENSRNOT00000005349.5	ENSRNOG00000003924	Pi4k2b	protein_coding	0.00934155	0.219489	-0.0869176	0.0334389	6.79682	0.00603069	0.00112675	0.00314046	0.00446405	0.00446405	906.486	1004.01	974.2	827.084	890.506	991.118	932.456	998.312	919.163	914.683	773.899	803.574	887.644	822.082	867.885	959.158	851.45	829.74	835.022	952.6
ENSRNOT00000030224.5	ENSRNOG00000008463	Rundc3b	protein_coding	0.0093202	0.219489	0.149627	0.0575472	5.32821	0.017757	0.00561306	0.00691142	0.0109453	0.0109453	163.792	245.109	198.392	179.993	180.755	201.591	180.587	161.276	195.218	214.275	235.744	224.628	189.829	224.782	201.66	218.25	203.973	223.282	268.57	234.477
ENSRNOT00000056903.3	ENSRNOG00000014171	Tnfsf13	protein_coding	0.00931554	0.219489	0.136291	0.0524145	5.73695	0.0144804	0.00539784	0.00472723	0.00833859	0.00833859	323.817	295.23	270.39	294.066	279.032	306.044	275.406	242.741	331.471	284.363	359.496	301.07	333.683	332.294	302.149	404.73	289.699	294.248	357.731	357.932
ENSRNOT00000089118.1	ENSRNOG00000050441	AABR07028989.1	protein_coding	0.00932231	0.219489	1.85977	0.715296	1.22751	3.33379	1.14419	1.41405	0.721412	1.41405	0	0	7.42621	0	15.6974	0	19.0563	0	0	0	0	34.6652	19.1995	7.08132	7.41351	21.9354	0	12.9106	24.76	29.1508
ENSRNOT00000089895.1	ENSRNOG00000006995	Ano6	protein_coding	0.0093393	0.219489	-0.122003	0.0469355	5.97071	0.0127402	0.00382779	0.00548558	0.00718689	0.00718689	430.628	458.709	374.473	408.894	415.637	369.175	393.234	394.048	462.804	465.53	296	408.947	346.686	380.775	413.02	357.209	332.023	401.533	365.645	397.385
ENSRNOT00000041709.4	ENSRNOG00000018122	Tspan17	protein_coding	0.00944383	0.221556	0.154166	0.0593963	6.03577	0.0229657	0.00301404	0.0146255	0.0069011	0.0146255	376.833	455.29	320.926	333.613	286.198	472.425	394.121	376.264	458.473	441.612	422.407	452.784	456.85	427.219	505.489	400.9	485.932	481.543	411.757	478.977
ENSRNOT00000090162.1	ENSRNOG00000000657	Nek7	protein_coding	0.0094512	0.221556	-0.0952741	0.0367104	6.55885	0.00663643	0.00166592	0.00281777	0.00507236	0.00507236	703.435	796.785	690.893	740.905	622.263	788.992	777.955	778.319	771.774	741.792	641.873	687.58	619.945	712.968	680.112	630.995	688.72	723.16	641.089	704.065
ENSRNOT00000088151.1	ENSRNOG00000061739	Klrk1	protein_coding	0.00947183	0.221786	-0.316701	0.122064	3.56132	0.089279	0.0354442	0.0309339	0.0390543	0.0390543	50.4199	33.467	52.3872	40.3455	41.8889	49.9555	45.6048	27.4047	41.1889	32.7869	26.9367	29.5664	51.515	19.8265	27.6795	23.8905	38.0559	25.5685	42.8716	22.5003
ENSRNOT00000081335.1	ENSRNOG00000020860	Tdrkh	protein_coding	0.0095066	0.222346	0.11377	0.0438712	6.2983	0.0125231	0.00333669	0.00628671	0.0058864	0.00628671	526.065	598.165	506.293	423.61	531.356	567.412	569.033	421.394	528.833	490.001	605.031	596.073	600.552	564.148	591.606	603.459	565.509	504.707	624.232	508.04
ENSRNOT00000011339.6	ENSRNOG00000008224	Jdp2	protein_coding	0.00956775	0.222869	0.145053	0.0559818	5.44122	0.020382	0.00452092	0.0111489	0.0101417	0.0111489	222.062	261.043	192.123	233.428	212.025	202.819	177.533	197.052	196.189	263.498	272.795	230.083	293.239	270.434	199.114	262.795	226.499	248.922	265.999	221.485
ENSRNOT00000028988.2	ENSRNOG00000023387	LOC100912599	protein_coding	0.00957272	0.222869	0.110291	0.0425686	5.89589	0.00998491	0.00152679	0.00563394	0.00753366	0.00753366	348.787	319.976	376.845	337.22	342.323	294.035	412.284	354.637	312.57	350.877	396.953	364.725	416.426	398.857	399.652	408.596	399.21	365.833	366.03	329.074
ENSRNOT00000041402.3	ENSRNOG00000019932	Ip6k1	protein_coding	0.00958344	0.222869	-0.0718174	0.0277233	7.48767	0.00278848	0.000596399	0.000914292	0.0032465	0.0032465	1837.65	1817.74	2001.77	1798.26	1773.2	1982.24	1855.95	1798.27	1828.57	1827.21	1651.88	1774.27	1785.19	1755.57	1748.27	1601.55	1738.03	1794.31	1688.56	1696.62
ENSRNOT00000072206.2	ENSRNOG00000049394	LOC679739	protein_coding	0.00957272	0.222869	0.110291	0.0425686	5.89589	0.00998491	0.00152679	0.00563394	0.00753366	0.00753366	348.787	319.976	376.845	337.22	342.323	294.035	412.284	354.637	312.57	350.877	396.953	364.725	416.426	398.857	399.652	408.596	399.21	365.833	366.03	329.074
ENSRNOT00000080305.1	ENSRNOG00000036816	Wls	protein_coding	0.00957504	0.222869	-0.39428	0.152184	3.70885	0.150615	0.0602842	0.0555155	0.034443	0.0555155	32.8613	59.9984	54.7476	48.4048	56.2385	49.8919	47.2341	30.8546	74.2159	52.2304	14.2234	45.4425	25.1967	22.9393	28.3505	32.9002	45.4135	37.1793	48.4925	53.0845
ENSRNOT00000080660.1	ENSRNOG00000043171	Hdhd2	protein_coding	0.00961618	0.223377	0.293829	0.113477	4.16167	0.0825914	0.0400608	0.023137	0.0243241	0.0243241	69.7804	65.8508	58.5382	60.4563	44.3683	28.7798	52.4844	65.1127	42.1082	83.0411	55.9655	88.1748	67.0954	71.7684	92.2776	61.0971	65.0176	71.7712	76.1617	101.031
ENSRNOT00000066739.3	ENSRNOG00000013517	Phtf2	protein_coding	0.00963255	0.223503	-0.116562	0.0450265	6.25415	0.0131788	0.00192637	0.00821054	0.00604228	0.00821054	535.31	586.15	710.273	534.098	505.513	558.503	473.965	555.923	578.813	502.158	536.357	511.677	428.962	477.976	453.586	520.281	493.675	475.948	448.203	573.065
ENSRNOT00000084776.1	ENSRNOG00000009598	Ncaph2	protein_coding	0.00966375	0.223973	0.114792	0.0443616	6.28997	0.0093461	0.00392439	0.00228063	0.00591537	0.00591537	525.368	480.728	525.775	481.159	597.116	468.378	428.666	590.344	530.251	482.63	578.582	598.948	585.976	583.012	523.087	584.649	584.867	568.773	551.1	550.09
ENSRNOT00000005774.7	ENSRNOG00000004110	Trib2	protein_coding	0.00968125	0.224064	0.155767	0.0602111	6.00356	0.0235579	0.00253703	0.0155898	0.0070408	0.0155898	399.068	348.057	288.185	412.101	410.66	391.651	438.132	307.976	360.945	414.685	446.545	463.6	419.055	476.179	408.942	503.47	395.679	467.881	496.921	325.776
ENSRNOT00000015092.7	ENSRNOG00000010771	Pkd1	protein_coding	0.00968954	0.224064	0.0722642	0.0279367	8.12565	0.00507114	0.000322482	0.0035798	0.0026287	0.0035798	3218.29	3130.6	3102.11	3442.82	3284.16	3433.94	3253.42	3422.97	3323.29	3015.11	3509.4	3117	3986.47	3463.53	3225.11	3331.39	3664.66	3790.3	3663.57	3378.18
ENSRNOT00000039335.5	ENSRNOG00000027008	Igtp	protein_coding	0.00973765	0.224669	-0.12609	0.0487774	6.40104	0.0154539	0.0019612	0.00993495	0.00554485	0.00993495	608.434	708.416	650.05	643.655	641.625	562.999	674.775	555.933	643.978	746.147	545.201	615.798	707.674	549.689	469.804	501.092	643.454	553.917	510.5	594.239
ENSRNOT00000066480.2	ENSRNOG00000003792	Med14	protein_coding	0.00973444	0.224669	-2.58084	0.998343	2.07205	6.47399	2.51288	2.47057	0.234573	2.47057	114.376	0	75.9266	0.518083	180.443	143.464	51.3075	18.521	60.6135	56.6774	0	30.6914	120.521	83.439	8.53323e-05	0.000205445	0	0.000738302	0	2.48341e-05
ENSRNOT00000011801.7	ENSRNOG00000008425	Nav1	protein_coding	0.0097638	0.224931	1.92236	0.743921	3.46316	3.59395	2.17799	0.589109	0.0427015	0.589109	116.68	2.29078e-08	62.1811	0	13.6042	44.1478	104.707	5.30777e-07	65.3365	17.8407	50.7027	44.238	66.5535	47.7011	151.797	131.321	160.627	72.9205	92.9923	99.2182
ENSRNOT00000029791.4	ENSRNOG00000024603	Rps15	protein_coding	0.00977102	0.224931	0.0565975	0.0219045	9.09272	0.00219474	0.000114722	0.00131215	0.00228431	0.00228431	8676.52	8636.4	8406.84	9119.05	8867.12	9031.96	8165.71	8418.45	8547.78	8592.84	10023.8	9549.02	8994.33	8920.71	9332.45	9191.64	8980.44	8810.22	8839.34	8879.83
ENSRNOT00000087491.1	ENSRNOG00000054264	Nfatc3	protein_coding	0.00982442	0.225906	-0.156103	0.0604593	5.5511	0.0231697	0.00885443	0.00883353	0.0094222	0.0094222	248.58	240.371	363.023	281.61	301.235	222.816	291.389	296.171	250.328	310.395	200.012	259.758	224.214	239.462	258.535	267.329	265.042	197.509	264.932	215.202
ENSRNOT00000089933.1	ENSRNOG00000015380	Jup	protein_coding	0.0098416	0.226048	-0.152839	0.059209	6.73066	0.0227533	0.00729649	0.010232	0.00462169	0.010232	930.696	917.609	1092.3	916.389	942.227	731.418	766.792	922.006	873.984	998.26	862.281	824.548	828.848	751.672	851.231	630.43	954.32	640.75	843.014	642.566
ENSRNOT00000025075.6	ENSRNOG00000037165	Nipal3	protein_coding	0.00986244	0.226272	-0.0880669	0.0341263	6.72558	0.00543973	0.00118888	0.00239867	0.00463414	0.00463414	866.794	821.376	958.675	823.241	800.117	904.195	899.881	912.183	843.289	887.685	723.537	871.111	773.716	784.347	792.883	736.181	784.887	856.245	803.842	857.985
ENSRNOT00000010873.7	ENSRNOG00000008187	Ubash3b	protein_coding	0.00988558	0.226296	-0.275914	0.106951	5.71956	0.0742167	0.00348772	0.0537054	0.00843309	0.0537054	454.053	371.698	644.658	378.952	399.206	232.892	238.095	356.812	325.589	255.258	243.375	264.806	263.519	261.742	237.508	257.79	319.821	243.946	234.168	343.398
ENSRNOT00000012287.6	ENSRNOG00000008744	Cops2	protein_coding	0.00987548	0.226296	-0.0804616	0.0311848	7.37677	0.00435657	0.00146587	0.00133438	0.00339657	0.00339657	1663.75	1827.28	1628.46	1648.97	1673.62	1548.88	1698.08	1784.6	1614.62	1567.45	1472.85	1600.04	1424.64	1620.32	1520.19	1541.56	1544.87	1414.52	1559.44	1670.53
ENSRNOT00000089477.1	ENSRNOG00000009491	Phc3	protein_coding	0.0098967	0.226297	-0.218518	0.0847158	4.81701	0.046561	0.0148391	0.0210448	0.0153443	0.0210448	165.95	129.009	126.867	133.51	156.131	128.555	102.199	173.249	140.368	132.169	79.4642	119.433	114.73	124.932	70.2708	106.497	117.567	135.08	139.82	117.806
ENSRNOT00000004042.5	ENSRNOG00000003026	Rad23a	protein_coding	0.00993981	0.227029	0.0931692	0.0361413	6.75812	0.00651296	0.00197572	0.00248782	0.00455525	0.00455525	805.194	946.133	721.358	795.144	796.688	852.514	772.884	810.122	822.013	914.527	936.526	908.791	874.073	941.879	879.152	830.837	922.026	851.609	990.318	891.626
ENSRNOT00000080935.1	ENSRNOG00000059008	Socs7	protein_coding	0.00995725	0.227174	-0.117867	0.0457324	5.85879	0.0102384	0.00274432	0.00420385	0.00771296	0.00771296	424.815	337.539	411.415	364.071	426.282	328.707	363.21	345.821	370.7	353.13	308.888	312.501	348.717	358.482	306.26	318.54	361.473	358.402	326.409	305.348
ENSRNOT00000020662.6	ENSRNOG00000014674	Exosc9	protein_coding	0.00997394	0.227301	0.116961	0.0453912	6.12294	0.0119528	0.0037616	0.00505532	0.00654018	0.00654018	486.315	379.734	460.796	457.802	391.406	400.218	441.059	422.734	489.178	386.388	504.47	408.728	494.107	482.741	484.211	504.666	539.414	412.59	525.274	493.638
ENSRNOT00000073927.3	ENSRNOG00000047319	Caprin2	protein_coding	0.0100038	0.227729	0.115422	0.0448119	5.99051	0.0121809	0.00294211	0.00621492	0.0070984	0.0070984	358.427	314.378	374.904	348.65	363.682	404.927	450.778	356.838	397.512	414.941	417.509	382.489	388.172	383.573	456.483	433.395	480.57	479.849	425.422	396.088
ENSRNOT00000022336.8	ENSRNOG00000025742	Lmnb2	protein_coding	0.0100391	0.228278	-0.12569	0.0488217	5.71236	0.0113336	0.00344513	0.0041298	0.00847265	0.00847265	397.996	310.765	283.333	358.307	295.72	277.753	311.904	339.296	340.35	319.653	268.598	267.858	280.361	287.504	296.438	261.026	308.778	296.171	296.204	277.394
ENSRNOT00000026057.6	ENSRNOG00000019180	Acsl4	protein_coding	0.0100514	0.228305	-0.0930067	0.0361324	6.75434	0.00846057	0.00123736	0.00529039	0.0045643	0.00529039	872.158	1070.94	920.833	798.265	967.505	787.299	837.989	920.013	995.037	850.968	861.193	789.838	808.39	831.965	827.706	869.79	736.814	755.985	857.432	855.835
ENSRNOT00000088188.1	ENSRNOG00000023453	Lrba	protein_coding	0.0100822	0.22875	-0.158212	0.0614895	6.27422	0.0198277	0.0129341	0.00104206	0.0059707	0.0059707	599.708	625.346	586.05	528.347	601.059	519.976	534.989	600.396	579.096	574.119	387.174	555.4	648.047	473.512	485.195	407.35	552.565	448.594	531.05	463.284
ENSRNOT00000071663.2	ENSRNOG00000049507	Septin10	protein_coding	0.0100953	0.228792	-0.235892	0.0916957	4.72344	0.0544712	0.0238902	0.0181503	0.0163032	0.0181503	138.554	140.687	123.99	129.177	143.954	137.501	125.085	102.331	111.82	115.311	57.9899	132.409	115.671	123.525	96.4434	91.0623	87.309	74.4493	131.012	116.085
ENSRNOT00000007233.6	ENSRNOG00000005451	Dnah11	protein_coding	0.01018	0.23043	0.199826	0.0777637	4.90183	0.0391526	0.00714385	0.0230921	0.014529	0.0230921	97.9044	116.656	102.854	112.03	116.056	141.324	128.683	157.441	131.733	119.104	140.923	193.813	199.49	113.589	129.469	110.82	150.691	146.097	174.334	149.576
ENSRNOT00000064772.1	ENSRNOG00000008481	Reep1	protein_coding	0.01019	0.23043	0.220133	0.0856777	5.2588	0.0475238	0.0048885	0.0318148	0.0114717	0.0318148	203.825	136.737	140.696	211.334	171.852	178.841	201.964	143.548	156.084	193.304	229.148	187.73	257.575	244.378	149.112	238.905	146.069	230.483	242.614	256.966
ENSRNOT00000008734.7	ENSRNOG00000006037	Snap25	protein_coding	0.0102143	0.230663	0.0590998	0.0230096	8.49252	0.00279733	0.000221075	0.00176144	0.00242613	0.00242613	4331.18	5178.91	4693.03	4907.05	4805.66	4634.4	4428.67	4873.21	4912.26	4650.87	5134.92	4887.12	4903.19	5218.61	4964.3	4935.85	4877.58	4851.8	5119.62	5373.76
ENSRNOT00000023831.6	ENSRNOG00000017600	Ptpn9	protein_coding	0.010268	0.230663	-0.14232	0.0554493	6.18324	0.0198943	0.00295854	0.0124146	0.00630478	0.0124146	607.053	480.972	537.92	529.672	637.125	431.862	492.448	521.381	519.701	471.416	474.857	495.023	463.219	478.675	485.301	416.792	476.807	399.612	518.673	332.467
ENSRNOT00000027730.4	ENSRNOG00000020431	Matk	protein_coding	0.0102678	0.230663	0.163315	0.0636291	5.02672	0.0248982	0.00684266	0.0120299	0.0134006	0.0134006	121.222	142.474	105.765	128.722	149.534	163.854	155.545	173.563	132.238	140.388	177.107	165.98	164.452	183.284	161.612	167.233	122.032	175.167	150.051	193.531
ENSRNOT00000043518.4	ENSRNOG00000031896	Stt3a	protein_coding	0.0102554	0.230663	0.0615988	0.0239955	8.3745	0.00274635	0.000398042	0.00144688	0.00248088	0.00248088	4107.91	4657.87	4097.7	3887.37	4267.72	4196.81	4330.65	4454.95	3930.12	4157.16	4528.05	4512.85	4383.27	4601.01	4432.26	4653.3	4404.65	4250.05	4531.9	4418.61
ENSRNOT00000072490.3	ENSRNOG00000047786	Ogn	protein_coding	0.01024	0.230663	-2.04328	0.795786	1.4842	4.09841	2.00913	1.15725	0.514399	1.15725	67.7751	54.9363	4.06461e-08	9.69273	39.7534	7.71607	8.08892	83.6881	32.596	0	0	12.3384	0	0	1.04047	0	30.9065	0	0	10.0167
ENSRNOT00000081518.1	ENSRNOG00000058340	Krt79	protein_coding	0.0102457	0.230663	0.198505	0.0773168	5.73086	0.0386858	0.00319847	0.026691	0.00837151	0.026691	275.701	335.626	218.322	207.491	262.242	260.768	323.306	332.771	233.043	392.007	292.101	413.234	348.717	420.475	308.046	299.073	320.796	324.981	325.434	372.009
ENSRNOT00000005522.7	ENSRNOG00000004132	Lasp1	protein_coding	0.0103033	0.230856	-0.0605908	0.0236177	8.26408	0.00340186	0.000248118	0.00232295	0.00254087	0.00254087	4346.32	3831.52	4342.98	3911.86	4249.15	3933.23	3953	3993.88	3658.52	3847.11	3630.67	3634.45	3792.08	3844.02	3745.6	3942.86	4058.1	3487.17	3771.37	3780.79
ENSRNOT00000037710.4	ENSRNOG00000022623	Ttll12	protein_coding	0.0103155	0.230856	-0.079124	0.0308467	7.07189	0.00615473	0.000829162	0.00392844	0.00389264	0.00392844	1325.94	1343.46	1334.19	1144.08	1394.9	1207.92	1188.17	1220.16	1107.76	1037.79	1145.74	1148.13	1103.61	1176.07	1125.93	1127.28	1121.4	1108.62	1119.53	1147.21
ENSRNOT00000060311.4	ENSRNOG00000042576	Tcp11l1	protein_coding	0.0103042	0.230856	-0.552804	0.21548	3.46234	0.169805	0.189424	-0.0950728	0.0427343	0.0427343	40.4406	55.9556	44.0718	52.3788	38.0574	35.7215	32.8356	46.1541	36.7102	38.7116	15.4594	24.4299	10.1122	32.5352	28.1277	27.745	25.9363	24.1851	19.9441	45.0935
ENSRNOT00000087919.1	ENSRNOG00000034116	Gk	protein_coding	0.0103217	0.230856	-1.38276	0.539118	2.20787	1.87992	1.04647	0.406776	0.195635	0.406776	37.3037	25.1648	27.0877	24.1507	17.6616	10.7589	15.2471	7.2423	12.3868	17.9089	24.1438	14.0825	2.72484	10.8555	0	0	15.1943	23.0367	5.84437	0
ENSRNOT00000050179.5	ENSRNOG00000017707	Abi2	protein_coding	0.0103442	0.231106	-0.083435	0.0325396	6.90137	0.0045951	0.0010627	0.00185396	0.00423142	0.00423142	961.197	1049.91	1045.03	1066.28	1050.08	1065.05	1030.18	1011.36	1013.46	1066.95	891.411	1001.61	895.569	913.724	933.066	861.827	997.518	1029.11	959.739	1062.27
ENSRNOT00000022661.6	ENSRNOG00000016873	Msrb2	protein_coding	0.0104047	0.232205	0.102907	0.0401655	6.29948	0.0104286	0.00179193	0.00627439	0.0058823	0.00627439	615.767	517.304	489.041	444.762	466.456	554.506	593.677	476.319	499.687	533.475	553.145	543.729	609.264	605.555	566.09	556.56	636.97	616.543	508.613	541.886
ENSRNOT00000092637.1	ENSRNOG00000025155	Lmtk2	processed_transcript	0.0104174	0.232235	-0.191539	0.0747714	5.12011	0.036137	0.0152947	0.0126591	0.0125988	0.0126591	150.83	212.309	193.907	192.005	224.788	122.743	154.525	203.99	219.414	191.976	149.643	163.428	144.719	160.599	191.953	133.106	156.186	116.37	165.679	146.289
ENSRNOT00000026713.3	ENSRNOG00000019698	Ssbp4	protein_coding	0.0104451	0.232599	0.083871	0.0327527	6.86234	0.00469826	0.00104775	0.00195754	0.00431595	0.00431595	966.561	908.39	841.266	917.381	825.783	926.175	928.384	965.688	987.45	904.964	954.363	979.857	1038.23	1103.3	1000.03	939.692	944.823	1051	965.585	995.607
ENSRNOT00000077109.1	ENSRNOG00000056174	Pdzd4	protein_coding	0.0104608	0.232663	0.122421	0.0478168	5.75408	0.0121394	0.0031854	0.00546536	0.00824684	0.00824684	274.628	325.108	253.253	335.252	264.474	326.709	280.958	297.536	305.665	311.014	350.017	373.17	314.044	353.989	291.974	303.498	318.947	328.439	340.05	387.061
ENSRNOT00000082448.1	ENSRNOG00000055391	Eif4ebp2	protein_coding	0.0104707	0.232663	-0.0904308	0.0353261	6.61549	0.00563079	0.0013228	0.00234922	0.00491688	0.00491688	817.447	789.821	829.623	795.384	780.03	766.318	693.031	789.515	701.295	859.608	686.604	754.352	773.716	716.065	666.093	700.787	765.473	689.145	704.458	682.733
ENSRNOT00000075929.1	ENSRNOG00000003063	Phka1	retained_intron	0.0105115	0.232936	-0.252499	0.098689	5.13134	0.0629124	0.0206014	0.0280962	0.0125043	0.0280962	219.205	253.878	175.249	175.871	169.397	185.686	155.537	237.931	193.622	171.678	82.5603	212.432	162.866	136.534	179.215	178.4	157.101	154.493	110.735	157.221
ENSRNOT00000077429.1	ENSRNOG00000010484	Zdhhc21	protein_coding	0.0105054	0.232936	-0.130188	0.0508799	6.18646	0.0167228	0.00204855	0.0108953	0.00629253	0.0108953	536.382	473.319	531.735	486.068	416.401	557.504	510.086	604.207	496.435	600.429	409.612	486.494	487.411	537.273	419.657	376.054	475.971	484.015	403.383	496.712
ENSRNOT00000079599.1	ENSRNOG00000007916	Ptk2	protein_coding	0.0105171	0.232936	-0.106819	0.0417533	6.59496	0.0112607	0.00318092	0.00553577	0.00497242	0.00553577	751.564	854.803	704.662	677.08	694.487	753.159	778.472	802.33	863.432	858.727	570.398	708.853	725.52	725.819	735.564	648.164	699.776	781.619	743.072	617.945
ENSRNOT00000084722.1	ENSRNOG00000050946	Fam110a	protein_coding	0.0105313	0.232998	0.275178	0.107581	5.22792	0.0747495	0.0402467	0.0176213	0.011714	0.0176213	181.799	136.543	129.141	216.537	169.762	224.409	139.193	158.363	146.681	145.025	201.289	256.516	265.357	262.957	222.47	137.372	212.61	294.996	226.033	125.36
ENSRNOT00000018970.6	ENSRNOG00000014011	Dll4	protein_coding	0.0106424	0.235202	-0.186516	0.0730224	4.64648	0.0314202	0.00951221	0.0139902	0.0171491	0.0171491	121.761	104.626	125.8	112.549	93.284	109.146	97.2155	107.193	117.322	163.66	96.2613	100.733	110.535	72.8616	79.3318	107.625	94.5307	99.6821	80.1773	111.947
ENSRNOT00000036853.2	ENSRNOG00000024918	Fam229b	protein_coding	0.010666	0.235269	0.19973	0.0782195	4.58078	0.0394793	0.00967021	0.0209212	0.0179202	0.0209212	82.6029	81.277	58.2191	97.0214	78.1146	102.908	105.054	78.299	110.56	98.2717	133.46	106.456	88.17	113.205	86.61	121.222	123.881	111.784	113.025	87.0887
ENSRNOT00000088917.1	ENSRNOG00000007646	Sipa1l1	protein_coding	0.0106685	0.235269	-0.134465	0.0526615	7.2255	0.0178945	0.00169156	0.0121746	0.00362646	0.0121746	1320.99	1943.12	1580.75	1286.01	1517.34	1518.06	1425.55	1323.24	1438.01	1436.05	1241.28	1517.77	1329.37	1172.98	1355.99	1046.91	1258.9	1182.96	1279	1535.44
ENSRNOT00000015927.6	ENSRNOG00000011460	Arfgef3	protein_coding	0.0106875	0.235405	-0.1073	0.042033	7.48918	0.0113987	0.000547853	0.008286	0.00324456	0.008286	1803.32	2038.62	1932.88	1947.15	1897.07	1758.43	1762.3	1926.16	2015	1809.93	1409.3	1617.45	2260.72	1727.72	1571.48	1634.29	1657.6	1773.57	1629.12	1783.71
ENSRNOT00000021321.5	ENSRNOG00000026833	Ube4a	protein_coding	0.0107091	0.235405	0.0767126	0.0300592	7.26544	0.00492319	0.000954986	0.00260705	0.00356279	0.00356279	1326.01	1409.4	1380.45	1224.21	1223.51	1447.73	1461.39	1467.81	1335.95	1514.42	1540.34	1482.69	1450.63	1412.31	1521.6	1474.42	1486.93	1615.54	1423.27	1457.24
ENSRNOT00000027493.7	ENSRNOG00000020272	5330417C22Rik	protein_coding	0.0107063	0.235405	-0.0678749	0.0265953	9.4201	0.00456278	7.91272e-05	0.00345742	0.002297	0.00345742	12741.2	12617.1	11740.9	12926.9	12074.3	11958.4	12335.3	12724.9	14196.1	14564.7	11083.9	12510.3	12500.3	12964.6	11641.5	11814.3	11841.7	11633.6	11620.2	11721.5
ENSRNOT00000018851.3	ENSRNOG00000014070	Krt13	protein_coding	0.0107564	0.235685	0.424058	0.166264	2.93073	0.134942	0.0616091	0.0308778	0.0766092	0.0766092	16.0915	19.124	9.70319	25.9364	17.8548	25.9769	13.03	7.8299	14.0909	8.63927	24.3417	25.1832	21.7948	24.2582	24.1079	23.0056	24.9611	23.0483	21.4358	16.1275
ENSRNOT00000024330.8	ENSRNOG00000017660	Inpp4a	protein_coding	0.010743	0.235685	-0.0730461	0.0286349	7.33684	0.00418303	0.000645452	0.00228782	0.00345433	0.00345433	1637.04	1473.5	1643.72	1711.8	1627.02	1541.63	1509.03	1712.14	1661.65	1435.2	1474.77	1528.16	1493.94	1543.54	1458.98	1333.44	1508.76	1556.91	1443.99	1472.98
ENSRNOT00000090561.1	ENSRNOG00000027540	Fam102b	protein_coding	0.0107455	0.235685	-0.279971	0.109755	4.06725	0.0518875	0.0341285	-0.00113159	0.0261023	0.0261023	51.0471	80.009	77.9321	71.4829	67.2169	65.0731	52.0738	78.625	62.7609	67.7942	47.2016	42.4165	58.0248	54.4709	32.4331	43.9967	62.6099	60.2214	50.7362	59.5197
ENSRNOT00000078599.1	ENSRNOG00000053272	Chi3l1	protein_coding	0.0107695	0.235721	0.162302	0.0636455	5.7404	0.0261198	0.00306731	0.0171864	0.00831999	0.0171864	323.975	318.415	304.68	303.552	218.721	238.787	291.545	254.472	264.476	380.128	379.395	310.212	335.838	300.082	390.191	371.63	315.249	377.993	336.152	274.168
ENSRNOT00000089847.1	ENSRNOG00000055562	Dkc1	protein_coding	0.0107912	0.235943	0.0864761	0.0339203	7.23688	0.00741808	0.00105403	0.00469892	0.0036081	0.00469892	1405.98	1100.21	1352.44	1427.59	1417.39	1362.72	1356.09	1323.7	1497.54	1120.46	1442.96	1420.9	1382.9	1440.86	1504.49	1456.27	1385.31	1501.33	1442.89	1536.44
ENSRNOT00000019189.6	ENSRNOG00000014000	Kif2a	protein_coding	0.0108333	0.236409	-0.0922122	0.0361896	6.96151	0.00844142	0.000967933	0.00558049	0.00410639	0.00558049	1177.9	1142.66	1114.9	1289.14	1209.66	923.178	979.69	1139.25	1130.53	991.356	952.684	1071.43	1026.34	1019.74	1027.71	986.588	968.859	925.39	1056.2	1047.22
ENSRNOT00000021802.5	ENSRNOG00000015991	Npr2	protein_coding	0.0108356	0.236409	0.0926381	0.0363578	6.52946	0.00760732	0.00145357	0.00419254	0.00515588	0.00515588	656.532	554.596	630.707	683.953	674.017	753.329	636.839	609.427	637.344	720.299	697.516	741.761	673.658	704.385	711.63	735.296	743.285	776.729	765.843	632.2
ENSRNOT00000031901.6	ENSRNOG00000000999	Smurf1	protein_coding	0.0108746	0.237007	-0.269468	0.105811	4.35564	0.0698166	0.0349736	0.0185514	0.021006	0.021006	94.4124	96.233	80.6948	58.59	109.403	120.193	96.0205	69.7636	74.6976	105.975	72.461	73.5053	61.3823	52.6772	89.7113	44.9524	71.8457	84.5256	89.4359	52.6845
ENSRNOT00000006573.6	ENSRNOG00000004888	Spred2	protein_coding	0.0109286	0.237677	-0.171711	0.0674708	5.09169	0.023844	0.00992177	0.00705671	0.0128398	0.0128398	213.36	174.691	172.737	199.619	219.142	163.644	164.035	164.766	141.733	168.48	177.427	147.047	142.808	181.444	146.992	124.415	160.714	133.51	154.7	129.476
ENSRNOT00000023414.7	ENSRNOG00000017406	Atrnl1	protein_coding	0.010921	0.237677	-0.123991	0.0487154	6.82937	0.0152872	0.00110269	0.0107633	0.00438949	0.0107633	1020.56	1061.04	837.148	887.226	834.315	1003.15	1077.56	1086.06	1014.5	1056.73	693.389	952.831	817.246	832.196	822.088	1037.16	849.78	901.396	843.367	986.87
ENSRNOT00000017592.7	ENSRNOG00000013046	Tram2	protein_coding	0.010953	0.237954	-0.219541	0.0862909	4.26675	0.0479548	0.0142643	0.0229663	0.0224662	0.0229663	76.1663	60.2406	94.1209	84.5335	75.8827	80.928	69.2216	99.1787	72.6226	85.3128	57.9165	52.6558	75.2912	56.6024	50.8945	47.7809	56.3935	88.7361	73.0766	90.3143
ENSRNOT00000022184.4	ENSRNOG00000016411	Rps12	protein_coding	0.010984	0.238375	0.0565579	0.0222388	8.80768	0.00251186	0.00014852	0.00161433	0.0023243	0.0023243	6301.21	6891.99	6033.9	6541.08	6725.06	6382.78	6650.67	6499.61	6319.93	6682.18	7631.09	7076.17	6769.8	6751.18	7129.38	6729.68	6703.13	6526.52	6692.22	6820.79
ENSRNOT00000084919.1	ENSRNOG00000017791	Arhgap12	protein_coding	0.0110598	0.239767	-0.185213	0.0728955	5.17151	0.0269121	0.014399	0.0044793	0.0121698	0.0121698	183.296	235.792	232.361	184.775	186.256	148.748	185.321	198.261	198.509	188.985	174.698	128.542	147.966	180.303	175.246	125.688	159.397	196.25	155.916	171.825
ENSRNOT00000033075.5	ENSRNOG00000025603	Adgrf2	protein_coding	0.0110989	0.240136	0.388727	0.153068	3.12301	0.117681	0.0563652	0.0258794	0.0607842	0.0607842	23.4634	15.3753	19.7948	8.55337	16.9628	18.5227	24.3155	31.0343	15.5192	17.4874	19.8569	32.9118	28.9924	25.0497	19.1769	36.7341	32.3669	25.1893	22.3296	34.7837
ENSRNOT00000074309.2	ENSRNOG00000050847	AABR07027902.1	protein_coding	0.0111003	0.240136	0.137298	0.0540644	5.64086	0.0173222	0.00573637	0.00731186	0.00887841	0.00887841	234.36	245.151	267.507	286.55	225.178	271.634	309.298	275.419	280.362	241.573	266.425	300.616	317.75	322.071	295.144	264.536	239.637	356.858	344.207	326.446
ENSRNOT00000000174.7	ENSRNOG00000000161	Chm	protein_coding	0.0112271	0.242622	-0.0914383	0.0360625	6.56151	0.0073349	0.00143762	0.00398228	0.0050649	0.0050649	688.715	811.814	684.075	709.89	764.407	753.329	714.204	752.975	759.827	769.975	565.735	718.867	708.332	657.666	718.773	661.855	709.079	624.61	641.125	769.821
ENSRNOT00000077125.1	ENSRNOG00000009812	Sbf2	protein_coding	0.0112653	0.243191	-0.174121	0.0687041	5.00637	0.0254095	0.0100217	0.00837772	0.0135796	0.0135796	151.759	167.545	136.663	141.659	172.034	177.27	183.481	184.698	165.108	152.35	114.311	118.198	143.125	159.358	144.075	102.992	145.247	176.673	141.659	134.132
ENSRNOT00000076897.2	ENSRNOG00000010302	LOC103694863	protein_coding	0.0112774	0.243194	-0.12295	0.0485203	6.44697	0.0151296	0.00286223	0.00890885	0.00540108	0.00890885	760.518	808.718	737.746	667.444	620.308	628.82	584.908	692.156	603.635	634.084	599.483	616.113	581.632	608.424	660.544	640.333	594.377	644.74	563.092	448.289
ENSRNOT00000028091.8	ENSRNOG00000020687	Dpf1	protein_coding	0.0112952	0.24327	-0.183073	0.0722629	5.08913	0.0335554	0.00615087	0.0199588	0.0128616	0.0199588	202.753	169.247	167.865	170.028	278.981	159.858	148.216	170.953	182.098	152.267	137.657	152.244	180.303	114.103	130.361	157.5	179.35	138.29	149.076	149.449
ENSRNOT00000068645.4	ENSRNOG00000015232	Pip5k1b	protein_coding	0.0113047	0.24327	-0.120262	0.0474753	6.84604	0.0144824	0.00125698	0.0100125	0.00435207	0.0100125	863.576	1040.93	1230.36	789.548	1018.84	911.189	1096.96	1140.56	1026.47	940.601	830.976	992.448	901.513	907.435	955.453	854.748	791.004	885.044	835.996	911.744
ENSRNOT00000007351.5	ENSRNOG00000005556	Snrpf	protein_coding	0.011345	0.243881	0.0944467	0.0373029	6.45028	0.00473504	0.00156658	0.000953688	0.00539094	0.00539094	626.495	623.442	587.043	629.198	628.264	592.473	614.037	589.852	593.987	551.833	685.765	676.513	690.5	693.604	647.343	655.661	685.043	668.402	665.484	570.915
ENSRNOT00000009877.6	ENSRNOG00000007370	Rnf144a	protein_coding	0.0113974	0.244351	-0.156363	0.0617967	5.10589	0.0234206	0.0063751	0.0115552	0.0127191	0.0127191	151.26	176.897	242.58	167.146	200.866	142.873	153.916	181.393	203.777	179.265	124.227	148.81	155.536	143.752	172.327	172.542	153.464	145.204	142.256	169.877
ENSRNOT00000020581.3	ENSRNOG00000015202	Dnajc5	protein_coding	0.011379	0.244351	-0.0924107	0.0365139	6.52352	0.00482396	0.00149334	0.00122646	0.00517298	0.00517298	738.071	711.631	711.057	688.655	791.849	635.021	704.291	707.778	713.597	734.742	648.759	647.389	647.616	650.569	626.15	701.755	688.138	625.958	673.066	594.696
ENSRNOT00000089094.1	ENSRNOG00000002135	Sgcb	protein_coding	0.0114026	0.244351	-0.141255	0.0558296	5.59025	0.018113	0.00640449	0.00717225	0.00918025	0.00918025	274.906	264.323	302.17	302.553	290.344	323.04	275.887	221.178	328.581	302.422	282.882	266.725	245.063	258.452	264.503	199.657	264.984	260.175	202.067	260.99
ENSRNOT00000016561.7	ENSRNOG00000012394	Bcl2l13	protein_coding	0.0114173	0.244409	-0.100794	0.0398451	6.27965	0.00658966	0.00198659	0.00214707	0.00595155	0.00595155	551.401	490.53	570.548	584.05	646.119	516.54	583.905	559.838	604.827	516.196	498.586	476.192	510.197	508.523	550.018	507.894	497.372	496.691	499.844	526.833
ENSRNOT00000011333.6	ENSRNOG00000008551	Rps7	protein_coding	0.0115371	0.245178	0.113037	0.0447494	7.94914	0.012848	0.00306846	0.00694411	0.00276254	0.00694411	2886.41	2832.66	2487.15	2724.5	2481.29	2524.14	3151.82	2651.64	2942.2	2214.76	3492.62	3236.88	2987.07	2590.5	2974.27	3092.89	2794.62	3045.59	3282.35	2603.61
ENSRNOT00000017232.5	ENSRNOG00000012881	Fgl2	protein_coding	0.0114849	0.245178	-0.286998	0.113546	7.01599	0.0827464	0.000890841	0.0635727	0.00399842	0.0635727	989.089	1414.22	1542.81	684.914	1312.33	1228.91	1504.15	1602.52	1621.54	1325.05	762.148	906.596	795.511	773.566	903.601	1561.73	1013.23	800.929	1113.69	1289.13
ENSRNOT00000022403.5	ENSRNOG00000016636	Lpin3	protein_coding	0.0115044	0.245178	0.116106	0.0459461	6.47965	0.0135472	0.00147885	0.00907638	0.00530198	0.00907638	554.619	486.706	687.956	637.844	642.771	575.488	616.48	643.357	731.645	603.669	642.957	638.738	614.218	619.931	725.024	705.211	726.645	806.691	744.407	703.161
ENSRNOT00000024564.7	ENSRNOG00000018126	Abca1	protein_coding	0.0115348	0.245178	0.158304	0.0626681	7.79099	0.0251977	0.000404341	0.0192321	0.00290512	0.0192321	1982.47	2942.23	1760.16	2016.32	2005.31	2599.69	2242.78	2258.93	2290.32	2474.07	2523.98	2859.44	3020.56	2925.35	2459.9	1993.53	2289.02	2642.49	2773.99	2876.08
ENSRNOT00000057504.2	ENSRNOG00000037853	Rarres1	protein_coding	0.0115294	0.245178	0.23287	0.0921809	6.79626	0.0545211	0.00110797	0.0413786	0.00446535	0.0413786	848.557	992.535	579.28	787.699	822.435	1135.99	736.192	725.571	525.701	1008.63	1167.56	1311.82	1017.42	1249.74	849.135	806.967	993.82	954.201	925.637	892.391
ENSRNOT00000079469.1	ENSRNOG00000057601	AABR07044080.2	pseudogene	0.0114717	0.245178	0.32991	0.130503	3.36949	0.0714404	0.0384276	0.00674821	0.046727	0.046727	18.237	31.5546	20.3767	27.8576	31.2458	26.976	26.0599	22.1847	19.5105	21.5982	36.9323	41.2089	30.7109	52.1101	32.1439	22.1208	39.7528	29.9628	32.1537	29.0296
ENSRNOT00000080899.1	ENSRNOG00000023035	Smim8	protein_coding	0.0115184	0.245178	0.216192	0.0855676	4.49125	0.046642	0.0175528	0.0186974	0.0190563	0.0190563	78.9465	88.8507	112.848	74.9636	95.7321	64.6089	73.9491	81.5856	100.728	45.6402	87.0912	89.5967	116.273	92.592	97.8768	105.974	99.2846	93.0909	102.163	109.004
ENSRNOT00000055077.4	ENSRNOG00000025428	Rp2	protein_coding	0.0115865	0.245973	-0.241318	0.0955906	4.17597	0.0500797	0.0216232	0.0150625	0.0240646	0.0240646	82.3058	81.8482	67.3175	60.0782	92.6113	76.702	90.568	57.7398	69.9969	60.2097	41.8448	60.3173	43.6534	67.7974	63.6562	62.3004	64.2457	71.8465	41.9579	65.2664
ENSRNOT00000081761.2	ENSRNOG00000052226	LOC108348144	protein_coding	0.0116019	0.246043	0.080278	0.0318055	7.34205	0.00648767	0.000661106	0.00439684	0.00344668	0.00439684	1465.28	1556.54	1559.05	1497.38	1421.32	1393.57	1551.25	1452.19	1521.51	1419.89	1802.8	1456.95	1672.04	1706.84	1769.37	1726.94	1598.19	1553.28	1449.67	1389.96
ENSRNOT00000090181.1	ENSRNOG00000018020	Apbb1	protein_coding	0.0116677	0.247183	0.327654	0.129916	4.40017	0.0820817	0.0640595	-0.00723907	0.0203316	0.0203316	78.9833	61.0646	52.8647	99.6041	84.9052	69.2058	96.1359	55.3516	70.9461	41.1842	82.6258	75.4121	92.0882	121.289	114.143	91.4666	101.998	81.6729	79.4484	130.638
ENSRNOT00000088437.1	ENSRNOG00000033940	Adgrl4	protein_coding	0.0117327	0.248303	-0.125321	0.0497291	5.74662	0.0103775	0.00407829	0.00251312	0.0082866	0.0082866	361.377	321.283	327.252	336.26	364.907	354.319	323.306	331.525	315.051	299.487	292.322	297.413	288.286	280.316	247.483	305.552	349.455	270.818	328.462	288.296
ENSRNOT00000022765.5	ENSRNOG00000016978	LOC308990	protein_coding	0.0117474	0.248357	0.272361	0.108095	3.78904	0.0748688	0.0219144	0.0365082	0.032284	0.0365082	25.7464	40.1604	34.9315	29.7789	47.9847	29.9733	43.1617	39.1495	55.2799	44.2763	51.2015	56.0899	76.2819	35.938	33.0368	57.5141	51.7711	55.316	57.4869	40.8564
ENSRNOT00000006852.7	ENSRNOG00000005141	Hus1	protein_coding	0.0118179	0.24959	-2.23198	0.886575	1.69118	5.03422	1.62637	2.3037	0.390548	2.3037	25.3272	62.7802	36.8835	0	0	45.3029	80.7214	40.938	21.707	29.2151	0	50.9982	0	0	0	55.5196	13.4665	0	0	0
ENSRNOT00000082665.1	ENSRNOG00000012918	Mtmr6	protein_coding	0.0118512	0.24984	-0.102927	0.0409	7.33663	0.0107117	0.00320499	0.00515906	0.00345464	0.00515906	1810.87	1639.34	1657.28	1692.89	1696.15	1483.95	1460.96	1744.72	1768.3	1286.31	1492.94	1470.97	1305.01	1419.87	1639.69	1623.7	1474.01	1437.18	1325.67	1426.8
ENSRNOT00000083659.1	ENSRNOG00000008278	Nfrkb	protein_coding	0.0118541	0.24984	-0.183818	0.0730462	5.43346	0.0320766	0.0164839	0.00798889	0.0101948	0.0101948	266.894	185.085	349.277	242.912	272.113	213.173	278.615	221.757	264.653	244.457	189.621	199.092	229.965	198.329	196.496	219.385	229.772	257.063	225.193	155.991
ENSRNOT00000005677.3	ENSRNOG00000004111	Soat1	protein_coding	0.011903	0.250606	-0.108214	0.0430272	7.14225	0.0118512	0.000797219	0.0084595	0.00376639	0.0084595	1456.81	1327.21	1478.77	1342.93	1234.21	1161.97	1407.23	1477.24	1209.65	1289.41	1058.45	1374.78	1154.13	1282.99	1354.51	1260.89	1047.44	1297.62	1064.97	1135.38
ENSRNOT00000034741.5	ENSRNOG00000042825	Cd300le	protein_coding	0.0119256	0.250606	-0.405457	0.161258	3.39125	0.166439	0.0375989	0.0924213	0.0457388	0.0924213	42.9106	35.3794	49.4863	41.3062	41.2891	27.9751	47.2336	26.0997	36.8532	21.5982	20.9842	25.1832	34.6736	23.3597	13.3933	31.854	31.4325	12.6766	15.5897	49.4578
ENSRNOT00000093735.1	ENSRNOG00000016963	Trip12	protein_coding	0.0119272	0.250606	0.0767608	0.0305298	7.54918	0.00565633	0.00149091	0.00284293	0.00316943	0.00316943	1680.59	2148.18	1714.76	1954.49	1750.97	1641.24	1938.72	1788.04	1865.57	1844.51	1970.23	1934.85	2088.19	1978.87	2086.5	2039.8	1912.96	1822.2	2035.22	1879.28
ENSRNOT00000022866.6	ENSRNOG00000016780	RGD1310951	protein_coding	0.011976	0.251259	-0.112143	0.044628	5.92433	0.0127381	0.00255873	0.00739368	0.00739954	0.00739954	411.942	357.619	433.733	346.78	456.412	339.698	404.743	473.709	391.295	359.61	340.784	311.356	379.428	375.552	342.868	392.866	320.796	381.45	359.537	336.528
ENSRNOT00000077119.1	ENSRNOG00000047894	AABR07034648.1	protein_coding	0.0119828	0.251259	-0.219996	0.0875554	4.9847	0.0490488	0.00714819	0.0311816	0.0137722	0.0311816	158.769	163.51	218.322	110.47	158.461	160.857	141.701	224.457	183.182	139.308	92.3307	141.942	173.368	132.072	142.862	155.73	107.24	133.68	124.717	119.344
ENSRNOT00000008522.5	ENSRNOG00000005963	Rab2a	protein_coding	0.0120635	0.252448	-0.0623341	0.0248315	7.97486	0.00307317	0.000341586	0.001823	0.00274144	0.00274144	3023.05	3256.82	3071.06	2710.84	3063.21	2838.47	3150.81	3032.78	2908.15	2966.51	2791.74	2873.18	2930.41	2792.38	2684.91	2998.7	2881.62	2618.29	2823.68	2797.59
ENSRNOT00000085659.1	ENSRNOG00000011858	Unc5d	protein_coding	0.0120642	0.252448	-0.159395	0.0634973	5.60136	0.0257845	0.00805814	0.0121014	0.00911295	0.0121014	261.625	407.823	315.875	331.629	244.141	267.32	258.125	265.864	337.836	273.418	224.557	268.484	280.618	213.697	233.172	232.731	226.742	311.235	249.348	271.27
ENSRNOT00000026067.3	ENSRNOG00000019267	Dkk4	protein_coding	0.0120875	0.252677	0.16011	0.0637996	5.00345	0.0238463	0.00674652	0.0113036	0.0136054	0.0136054	166.279	134.824	122.26	155.619	126.099	134.88	141.701	97.8738	176.679	130.669	172.91	165.98	158.508	146.447	183.935	162.809	180.274	140.595	150.051	152.674
ENSRNOT00000003966.3	ENSRNOG00000002922	Adora2b	protein_coding	0.0121737	0.252696	0.207312	0.0826911	4.66617	0.0436997	0.00918349	0.0250056	0.0169272	0.0250056	94.4033	70.7588	95.0913	82.6123	118.288	132.882	126.228	83.5189	82.3778	86.3927	125.066	137.363	122.844	122.189	156.255	104.41	102.618	102.565	91.5893	122.569
ENSRNOT00000023395.6	ENSRNOG00000017100	Yme1l1	protein_coding	0.0121465	0.252696	-2.33393	0.930648	2.89857	5.5361	3.02044	1.31009	0.0797271	1.31009	39.641	109.968	327.909	6.74188	232.134	125.153	39.0716	0.101946	263.591	233.255	0.493011	0.104075	21.3678	41.5337	2.03871	2.83551	0.63813	6.71121e-08	50.4455	244.267
ENSRNOT00000024392.5	ENSRNOG00000018077	Gpat4	protein_coding	0.0121748	0.252696	-0.107101	0.0427202	8.34113	0.0116634	0.000250527	0.00887455	0.0024981	0.00887455	3819.04	5309.78	3646.46	4345.79	4209.26	4705.81	4295	4427.81	5031.55	4704.08	3855.22	4372.72	3792.3	3775.29	3689.41	3834.86	3765.42	4117.58	4086.44	4537.22
ENSRNOT00000027015.6	ENSRNOG00000027290	Pcdhga7	protein_coding	0.0121569	0.252696	-0.142138	0.0566838	5.98154	0.0205363	0.00255549	0.0135098	0.00713834	0.0135098	504.199	441.764	418.207	438.037	415.123	391.651	399.857	443.694	372.868	435.203	365.126	264.424	361.596	391.724	382.155	327.388	482.581	429.851	365.383	354.806
ENSRNOT00000073688.2	ENSRNOG00000048342	Tbca	protein_coding	0.0121159	0.252696	0.0679093	0.027069	7.58652	0.00279456	0.000538971	0.00112982	0.00312468	0.00312468	1911.67	1986.03	1767.92	2003.83	1920.5	1935.28	1925.99	1821.76	1943.47	1847.72	2153.82	1999.78	2172.55	2087.1	2075.96	2030.65	1960.83	1911.86	2069.52	1944.98
ENSRNOT00000081185.1	ENSRNOG00000057754	Tcf12	protein_coding	0.0121072	0.252696	-0.0912465	0.0363676	6.58846	0.00620289	0.0016228	0.00261194	0.00499021	0.00499021	685.596	832.576	777.441	745.485	791.118	817.769	689.49	715.23	774.916	786.823	661.117	722.543	702.096	688.928	696.018	617.455	700.097	757.335	654.718	749.182
ENSRNOT00000090254.1	ENSRNOG00000057667	AC124874.2	pseudogene	0.0121385	0.252696	0.17873	0.0712613	5.11879	0.0324609	0.00951009	0.0158808	0.01261	0.0158808	152.937	158.042	172.786	150.803	130.968	166.468	155.353	130.232	180.4	134.348	194.408	121.767	190.893	152.641	226.926	191.528	160.648	195.927	237.569	180.318
ENSRNOT00000065384.3	ENSRNOG00000026162	Cetn4	protein_coding	0.0122105	0.253179	0.150578	0.060087	5.15861	0.0156594	0.00577589	0.00445525	0.0122764	0.0122764	158.769	166.379	124.201	146.973	171.852	181.838	185.677	165.733	153.916	161.986	187.179	211.768	207.051	188.675	180.363	198.202	176.576	188.996	156.871	180.629
ENSRNOT00000084297.1	ENSRNOG00000057389	Dusp28	protein_coding	0.0122576	0.253899	0.111834	0.0446508	5.94953	0.00880303	0.0026854	0.00313255	0.00728307	0.00728307	371.177	327.977	385.217	390.007	332.545	384.658	361.581	354.955	328.427	394.167	411.291	481.915	400.232	407.896	412.513	374.284	385.51	365.316	388.767	435.444
ENSRNOT00000009115.7	ENSRNOG00000006816	Ubr5	protein_coding	0.0122945	0.254406	0.0595868	0.0238007	8.35415	0.00361766	0.000224846	0.00260752	0.00249129	0.00260752	3934.9	4432.94	3867.69	4145.02	3855.51	4197.26	4185.06	4354.73	4239.21	4056.14	4199.37	4229.64	4613.57	4627.02	4481.4	3837.52	4330.28	4397.62	4628.18	4478.08
ENSRNOT00000067391.1	ENSRNOG00000043098	Mt2A	protein_coding	0.0123412	0.254903	0.141162	0.0564146	6.64808	0.0203194	0.00130177	0.0146112	0.00483057	0.0146112	759.517	743.923	631.678	995.19	648.351	681.393	653.126	686.421	748.988	693.302	961.918	974.133	768.763	687.314	902.708	813.161	760.85	842.416	899.329	716.063
ENSRNOT00000080662.1	ENSRNOG00000056612	Unc13c	protein_coding	0.0123434	0.254903	0.395329	0.157994	4.83812	0.15937	0.0334373	0.091374	0.015137	0.091374	126.589	102.545	32.2721	144.559	116.992	122.939	118.744	110.237	73.47	160.87	190.151	178.985	131.64	147.874	143.622	108.897	223.176	157.884	128.684	152.684
ENSRNOT00000024224.4	ENSRNOG00000017977	Smpd1	protein_coding	0.0123616	0.255021	-0.0587363	0.023479	8.33138	0.00192724	0.000253047	0.00082294	0.00250328	0.00250328	4431.59	4444.42	4247.09	3999.97	4321.97	4265.2	4202.97	4164.2	4357.35	4337.99	4002.95	4212.47	4310.42	4012.48	4042.1	4094.12	3946.62	3868.66	3944.19	3901.79
ENSRNOT00000074939.2	ENSRNOG00000050534	Gcnt1	protein_coding	0.0123852	0.25525	-0.173839	0.0695086	4.79748	0.0225132	0.00861842	0.00675099	0.0155388	0.0155388	142.613	151.618	116.125	139.181	121.732	120.637	105.569	123.871	163.215	143.384	102.442	114.469	106.907	123.732	98.7605	119.43	98.3997	137.913	99.0899	111.432
ENSRNOT00000070957.1	ENSRNOG00000048961	Bhlhe41	protein_coding	0.0124012	0.255322	-0.151852	0.0607282	6.61978	0.0235372	0.00135115	0.0170884	0.00490539	0.0170884	735.917	967.674	1065.41	717.574	791.189	779.306	738.635	933.063	622.169	828.29	643.796	723.446	683.565	666.65	639.307	727.332	744.21	587.732	695.689	868.737
ENSRNOT00000061588.2	ENSRNOG00000040045	Crnkl1	protein_coding	0.0124225	0.255504	0.613082	0.245241	2.94465	0.383803	0.162316	0.138401	0.0753035	0.138401	8.6416	34.0464	1.91229	8.73097	16.4904	23.0304	14.203	17.4784	27.1417	13.4473	30.8492	19.7701	34.7091	23.9838	23.1243	19.9354	27.7944	22.2172	24.6338	30.3359
ENSRNOT00000030864.6	ENSRNOG00000021904	Tecpr2	protein_coding	0.0125233	0.257318	-0.0925229	0.0370529	6.50324	0.00551683	0.00163256	0.00181285	0.00523205	0.00523205	718.752	780.259	776.255	672.426	668.438	684.391	675.114	666.846	685.037	668.464	637.707	599.819	591.432	648.526	680.379	578.131	659.157	669.554	652.604	658.004
ENSRNOT00000073948.1	ENSRNOG00000001602	Ltn1	protein_coding	0.0125428	0.257318	1.09061	0.436857	4.04772	0.638371	0.927733	-0.584294	0.0264859	0.0264859	40.2458	24.3669	52.9491	80.1856	12.221	76.1466	58.2576	36.2365	14.9236	10.9551	132.984	45.9106	69.5818	107.863	170.918	128.766	67.2388	119.852	111.556	92.4958
ENSRNOT00000083212.1	ENSRNOG00000007895	Pdhb	protein_coding	0.0125484	0.257318	-0.133545	0.0534964	7.30108	0.0182494	0.00802493	0.00628439	0.0035078	0.00628439	1736.18	1247.92	1608	1516.39	1778.02	1663.02	1624.01	1433.83	1636.19	1667.95	1363.82	1496.96	1642.41	1060.93	1525.35	1478.29	1339.18	1412.8	1490.87	1153.49
ENSRNOT00000084869.1	ENSRNOG00000021063	Grin2d	protein_coding	0.0126108	0.258338	1.63293	0.65459	1.15587	2.06522	1.35029	0.088989	0.792157	0.792157	4.54232	0	0.0178178	11.1252	0	0	4.78651	0	0.240632	3.51043	5.69928	11.7853	20.8041	6.97278	7.85353	0	2.01398	15.6029	9.90051	16.7552
ENSRNOT00000002885.6	ENSRNOG00000002115	Sod1	protein_coding	0.0126831	0.258526	0.0634937	0.0254734	8.74789	0.00413463	0.000169029	0.00307545	0.00233885	0.00307545	6258.51	6434.27	6107.19	6045.11	6048.3	5967.69	6853.76	5543.57	5886.76	5944.9	6941.59	6260.32	6967.41	6963.89	6577.89	6732.69	6288.34	6061.71	6277.77	6025.25
ENSRNOT00000004867.6	ENSRNOG00000003670	Sumo2	protein_coding	0.0126537	0.258526	0.12401	0.0497357	6.03684	0.0157642	0.00244213	0.00992609	0.00689651	0.00992609	353.435	406.112	391.764	377.946	414.007	388.374	456.048	365.029	414.861	371.489	515.373	398.353	487.411	546.012	473.23	438.629	423.414	434.461	434.562	334.665
ENSRNOT00000011984.5	ENSRNOG00000009001	Mtss1	protein_coding	0.0126724	0.258526	0.0758941	0.0304448	7.16857	0.00454692	0.000913357	0.00228619	0.00372107	0.00372107	1143.83	1375.58	1278.63	1277.57	1318.97	1236.47	1217.28	1259.8	1091.77	1318.04	1396.84	1301.46	1246.92	1346.66	1412.18	1288.49	1389.49	1352.62	1388.47	1363.56
ENSRNOT00000032792.5	ENSRNOG00000023861	Snap91	protein_coding	0.0126672	0.258526	-0.125429	0.0503126	5.99794	0.0106191	0.00559126	0.00124765	0.00706555	0.00706555	397.649	425.111	446.993	425.017	417.723	436.554	371.001	438.517	456.446	476	383.263	380.065	298.611	376.04	389.042	374.416	367.96	383.864	421.715	415.462
ENSRNOT00000055680.3	ENSRNOG00000046424	Mfn2	protein_coding	0.0126574	0.258526	-0.0648816	0.0260227	7.74415	0.00238472	0.000434157	0.00091371	0.00295176	0.00295176	2444.07	2555.29	2284.76	2315.07	2373.77	2293.96	2328.41	2274.59	2465.39	2521	2263.05	2348.91	2339.36	2224.56	2187.73	2183.77	2236.01	2155.4	2180.61	2227.82
ENSRNOT00000005471.7	ENSRNOG00000004107	Rpl23	protein_coding	0.0127219	0.259058	0.0591745	0.0237509	8.24853	0.00284327	0.000270516	0.00175804	0.00255002	0.00255002	3629.16	3882.17	3601.82	3741.57	3703.75	3540.85	3918.76	3798.81	3486.97	3822.88	4352.97	3874.78	3987.46	4078.96	3898.34	4092.35	3872.66	3733.83	3868.19	3648.05
ENSRNOT00000079956.1	ENSRNOG00000057619	LOC100912068	protein_coding	0.0127552	0.259321	-0.253195	0.101663	4.12802	0.0556964	0.0267325	0.0142504	0.0249444	0.0249444	75.5218	49.9956	70.0472	82.3312	70.199	74.4683	65.1802	60.2883	63.0229	99.0902	47.521	52.9701	51.0129	44.1753	43.3187	76.3301	83.5883	49.4627	57.405	48.832
ENSRNOT00000080068.1	ENSRNOG00000001422	Col26a1	protein_coding	0.0127601	0.259321	0.946623	0.38011	1.56281	0.616832	0.259002	0.143182	0.463415	0.463415	2.84203	0.9562	0.970319	3.92732	4.46369	10.551	3.25749	3.91495	0	3.23973	11.1292	8.01285	3.96269	7.91167	8.42939	5.97478	7.39587	8.96791	6.37932	5.80094
ENSRNOT00000057386.2	ENSRNOG00000016281	Col4a1	protein_coding	0.0127836	0.259541	-0.131674	0.0528867	7.81917	0.0178116	0.000399299	0.0135857	0.00287805	0.0135857	2875.01	2252.81	3038.07	2742.54	3270.77	2430.84	2604.36	2454.67	2477.84	2576.66	2005.25	2142.86	2372.66	2085.3	2266.15	3021.7	2332.47	2561.82	2122.14	2541.7
ENSRNOT00000005967.7	ENSRNOG00000004524	Desi2	protein_coding	0.0128505	0.260151	-0.104362	0.041948	6.12938	0.00569831	0.00228368	0.000705811	0.0065145	0.0065145	508.175	506.346	498.934	474.945	495.687	446.638	470.707	484.073	467.183	483.321	417.807	440.707	482.178	420.475	457.761	435.906	424.251	390.896	477.349	414.316
ENSRNOT00000042459.4	ENSRNOG00000034254	Actb	protein_coding	0.0128518	0.260151	-0.0853406	0.034303	9.05155	0.0074904	0.00025046	0.00563301	0.00228713	0.00563301	9907.3	8550.04	8872.06	9989.87	9360.4	8744.92	8228.32	7481.71	8889.96	9304.59	8569.92	8503.88	9030.35	8043.24	8251.58	8214.52	8080.94	7120.83	7663.32	8424.75
ENSRNOT00000048905.6	ENSRNOG00000032034	Supt5h	protein_coding	0.0128283	0.260151	-0.171197	0.0687954	6.5546	0.0301313	0.00875697	0.0149071	0.00508432	0.0149071	806.68	655.169	852.416	601.191	915.494	823.495	765.527	705.598	826.272	750.7	475.792	884.712	593.425	576.317	638.046	625.483	699.191	700.803	563.657	777.262
ENSRNOT00000003674.7	ENSRNOG00000002721	Ndufb4	protein_coding	0.0129486	0.261593	0.073449	0.0295548	7.23435	0.00453311	0.00075527	0.00253114	0.00361216	0.00361216	1360.27	1439.08	1237.16	1360.22	1271.04	1326.82	1371.4	1340.22	1336.47	1325.05	1646	1435.44	1486.01	1422.03	1512.55	1456.43	1444.97	1320.67	1405.02	1278.38
ENSRNOT00000057227.3	ENSRNOG00000000593	Rev3l	protein_coding	0.0129437	0.261593	0.265162	0.106691	6.71089	0.0724226	0.034693	0.0222224	0.00467045	0.0222224	1201.99	853.488	894.068	643.169	593.41	495.85	818.57	923.526	547.091	512.893	1115.15	744.055	901.594	1183.12	774.012	863.071	1059.93	816.736	987.583	1034.58
ENSRNOT00000081705.1	ENSRNOG00000051623	Exosc8	protein_coding	0.0130122	0.262619	0.183782	0.0740034	4.89651	0.0348297	0.0100013	0.0173812	0.0145788	0.0173812	138.048	82.2307	138.481	117.748	119.053	161.095	120.512	99.5675	120.052	137.83	174.179	167.784	115.652	124.212	152.582	147.242	134.099	154.062	170.611	134.179
ENSRNOT00000090192.1	ENSRNOG00000003848	Med12	protein_coding	0.0130516	0.263154	0.366023	0.14745	5.65351	0.138242	0.0885406	0.0201664	0.00880489	0.0201664	208.214	177.969	299.639	269.594	122.309	285.827	238.934	410.687	439.748	123.977	296.492	308.147	337.23	489.38	318.348	338.276	318.789	385.17	376.498	292.3
ENSRNOT00000017884.6	ENSRNOG00000013312	Kcnt2	protein_coding	0.0130795	0.263457	-0.324999	0.130964	4.07734	0.10904	0.0468146	0.0389427	0.0259064	0.0389427	65.7224	71.0628	64.952	60.2062	52.5597	91.4434	71.7694	41.1194	111.361	83.3153	47.8778	87.5317	39.1711	49.2181	62.1152	40.617	63.3696	28.795	43.3909	56.0584
ENSRNOT00000073535.1	ENSRNOG00000045992	Tlr8	protein_coding	0.0131017	0.263643	-0.268255	0.108124	3.75564	0.0685039	0.0252963	0.0270244	0.0331575	0.0331575	43.9834	56.4158	51.4269	31.7001	46.8688	59.9466	57.006	43.0645	53.112	47.516	32.7354	54.9452	47.5523	27.852	29.4652	23.0056	43.4508	36.8773	42.8716	41.9316
ENSRNOT00000040985.5	ENSRNOG00000002134	Gbp6	protein_coding	0.0131646	0.264389	0.963317	0.388546	2.66505	0.959318	0.517267	0.237574	0.107204	0.237574	6.23655	0	14.3757	12.4879	6.49934	29.0826	9.47322	7.57386	16.2588	16.1986	44.266	24.0385	15.8507	26.0551	10.5005	15.927	14.7917	16.1338	40.9229	50.533
ENSRNOT00000092594.1	ENSRNOG00000011653	Washc2c	protein_coding	0.0131534	0.264389	-1.06279	0.428614	1.69266	1.08242	0.528768	0.300038	0.389779	0.389779	11.9491	8.25345	15.361	5.20933	6.7525	2.43242	8.38101	16.0211	10.166	13.3827	6.72765	12.1291	6.40941	2.29534	0	0	1.95378	13.6447	2.00111	2.38773
ENSRNOT00000003228.5	ENSRNOG00000002364	Rnf112	protein_coding	0.0131867	0.264477	0.110554	0.0446019	7.15298	0.0126395	0.00129598	0.00865066	0.00374778	0.00865066	1350.3	1068.38	1319.67	1127.37	1196.72	1289.83	1423.34	1116.88	1080.35	1169.61	1180.76	1226.3	1245.1	1449.73	1333.99	1292.67	1545.53	1598.57	1363.6	1324.57
ENSRNOT00000085826.1	ENSRNOG00000039582	RGD1561161	protein_coding	0.0131948	0.264477	0.09062	0.0365629	6.49027	0.00759437	0.00141387	0.00432129	0.00527035	0.00527035	662.019	722.887	542.408	615.75	627.149	675.399	645.797	576.803	579.897	663.064	652.19	784.891	655.049	714.739	715.202	643.273	725.72	688.593	662.377	658.004
ENSRNOT00000000785.5	ENSRNOG00000000634	Cabcoco1	protein_coding	0.0132943	0.264903	0.112203	0.0453203	5.90586	0.00992559	0.00278339	0.00419651	0.00748627	0.00748627	316.466	390.13	327.968	365.031	296.835	370.67	320.048	343.211	343.602	408.206	408.773	392.629	388.344	415.084	400.906	340.66	402.151	405.651	371.229	360.182
ENSRNOT00000002443.8	ENSRNOG00000001793	Heg1	protein_coding	0.0133584	0.264903	-0.0964371	0.0389792	6.59585	0.00964444	0.00140652	0.00619036	0.00497	0.00619036	856.066	762.091	831.563	738.708	704.147	755.328	712.576	908.268	695.876	740.818	616.097	733.748	750.931	726.846	728.595	761.841	709.079	712.193	593.382	660.154
ENSRNOT00000006638.3	ENSRNOG00000004882	Capn6	protein_coding	0.0132388	0.264903	0.0893104	0.0360518	8.3539	0.00825567	0.000246969	0.00625169	0.00249142	0.00625169	4402.92	4048.53	3664.58	3943.28	4200.63	3986.85	3963.55	3736.17	4147.28	4601.73	4515.81	4684.07	4218.27	4055.79	3914.41	4752.41	5074.49	4600.34	4806.48	3942.9
ENSRNOT00000016846.5	ENSRNOG00000012559	Man1b1	protein_coding	0.0133081	0.264903	-0.083627	0.033783	8.61378	0.0072465	0.000176613	0.00552984	0.00237951	0.00552984	5681.36	5461.81	5996.57	4894.3	6169.94	5459.14	5731.55	5966.38	6744.14	5504.3	4825.54	4922.18	5441.77	5074.45	5517.14	5885.02	5003.31	5257.32	5383.31	5595.18
ENSRNOT00000019577.5	ENSRNOG00000014505	Pmfbp1	protein_coding	0.0133007	0.264903	-1.34069	0.541558	1.28994	1.86225	0.458645	1.00778	0.664729	1.00778	8.58204	10.5182	5.82191	8.6454	5.57961	12.9884	8.14369	10.4398	0	14.0387	8.39367	5.72344	6.93457	0	0	0	0	0	9.74353	3.2255
ENSRNOT00000023527.7	ENSRNOG00000017295	Sh3glb2	protein_coding	0.0133144	0.264903	0.104195	0.0420949	6.89359	0.0112506	0.00166239	0.00719753	0.00424805	0.00719753	935.851	1128.51	780.858	1007.94	886.384	1025.98	849.207	866.714	985.779	934.811	1165.15	1097.33	1092.6	1054.77	957.982	957.685	1106.34	1036.94	1042.6	899.392
ENSRNOT00000031871.5	ENSRNOG00000026793	Nt5dc3	protein_coding	0.0133335	0.264903	-0.129444	0.0523064	6.18183	0.0173692	0.00200238	0.0116774	0.00631016	0.0116774	575.002	637.785	404.623	476.462	533.411	465.586	489.438	514.163	565.806	532.395	429.757	484.205	502.272	522.898	438.407	367.205	426.187	479.405	483.28	419.316
ENSRNOT00000034723.6	ENSRNOG00000011511	Stk24	protein_coding	0.0133473	0.264903	-0.0832523	0.0336459	6.76997	0.00410659	0.00113322	0.00127625	0.00452702	0.00452702	954.761	1020.27	880.079	839.572	902.781	891.207	907.21	972.213	832.45	894.165	840.209	884.847	831.175	845.442	832.17	822.009	821.866	851.636	835.022	791.325
ENSRNOT00000055711.4	ENSRNOG00000011723	Slc44a3	protein_coding	0.0133558	0.264903	0.268754	0.108625	4.04867	0.0748997	0.0191366	0.0398606	0.0264672	0.0398606	37.5468	59.2844	38.8128	48.0304	39.0573	56.9493	74.1079	36.5395	59.6155	60.4749	89.8125	75.5497	78.2632	63.79	64.2878	56.6293	63.7894	56.4684	78.9227	38.7061
ENSRNOT00000083558.1	ENSRNOG00000011619	Myo9a	protein_coding	0.0133075	0.264903	-0.10193	0.0411766	6.30022	0.00647234	0.00259783	0.00134805	0.00587975	0.00587975	580.964	647.434	590.067	553.675	564.596	501.943	550.734	579.812	613.496	556.043	471.266	517.79	501.368	550.715	520.553	478.694	545.188	508.262	525.867	559.017
ENSRNOT00000084726.1	ENSRNOG00000057862	Rsph1	protein_coding	0.013308	0.264903	0.150874	0.0609488	5.4038	0.0179271	0.00817327	0.00442669	0.0104005	0.0104005	228.939	198.418	239.454	192.488	164.129	200.169	217.884	216.902	199.442	208.143	255.277	247.834	266.9	278.825	253.994	234.617	196.232	196.293	225.978	250.675
ENSRNOT00000042914.4	ENSRNOG00000033531	Cacna2d1	protein_coding	0.0133903	0.265277	-0.0732385	0.0296126	7.61601	0.00556532	0.000655641	0.0037289	0.00309039	0.0037289	1962.08	2350.71	2003.97	1948.79	1853.96	2103.48	2249.1	2272.41	2199.57	2170.08	1729.42	1988.19	2128.27	1976.97	1965.55	1934.07	1916.36	1956.35	2010.95	1986.58
ENSRNOT00000009073.7	ENSRNOG00000006094	Cd44	protein_coding	0.0135167	0.26567	-0.164385	0.0665566	5.43323	0.0280944	0.0114294	0.0107195	0.0101963	0.0107195	299.922	271.886	252.12	238.053	234.775	263.818	234.088	230.338	222.582	241.849	156.856	258.724	229.625	251.401	226.684	242.424	181.24	244.599	182.903	162.233
ENSRNOT00000013991.8	ENSRNOG00000010392	Nrg1	protein_coding	0.0134464	0.26567	-0.258998	0.104785	5.66163	0.0696622	0.0227985	0.0321004	0.00875805	0.0321004	328.838	251.934	292.221	360.605	330.359	262.024	382.869	391.69	352.816	348.316	258.248	278.272	345.094	234.246	220.45	331.704	258.94	126.631	220.777	337.979
ENSRNOT00000019419.5	ENSRNOG00000014162	Plekhb2	protein_coding	0.0134713	0.26567	-0.0555568	0.022483	8.67905	0.00221437	0.000169104	0.00131091	0.00235832	0.00235832	6089.01	6542.32	6005.3	5730.99	6250.28	5719.91	5837.42	6035.55	6391.87	5888.74	5719.46	5718.88	5906.4	5787.82	5691.26	5788.57	5718.86	5308.03	5637.62	5915.58
ENSRNOT00000019560.7	ENSRNOG00000014173	Smc3	protein_coding	0.0135542	0.26567	0.0848509	0.0343684	7.77767	0.00605035	0.00298775	0.00139882	0.00291817	0.00291817	2254.34	2522.15	2127.19	2386.65	2107.01	2111.98	2380.82	2344.43	2346.59	2327.2	2501.22	2342.83	2291.7	2397.58	2294.96	2526.29	2615.93	2480.74	2613.22	2889.98
ENSRNOT00000024186.3	ENSRNOG00000016983	Myh7	protein_coding	0.0135742	0.26567	0.178906	0.0724802	4.7109	0.0224811	0.00982976	0.00500939	0.0164371	0.0164371	86.0657	114.542	88.9509	115.836	103.911	107.336	101.874	100.368	87.0745	111.026	146.708	114.923	122.528	130.902	98.4768	115.144	117.848	133.021	140.164	100.264
ENSRNOT00000064254.2	ENSRNOG00000019534	Ap2a2	protein_coding	0.0135233	0.26567	-0.0671615	0.0271944	7.70837	0.00469007	0.000587177	0.00311049	0.00298881	0.00311049	2191.03	2660.37	2417.17	2230.35	2384.19	2095.22	2154.44	2270.84	2308.24	2362.09	2137.07	2244.84	2248.04	2263.54	2191.48	2277.28	2116.05	1943.18	2028.85	2104.54
ENSRNOT00000071796.2	ENSRNOG00000049229	Pomp	protein_coding	0.0134684	0.26567	0.0681734	0.0275878	7.45636	0.00440015	0.000518071	0.00283552	0.00328737	0.00328737	1721.87	1703.09	1667.01	1599.42	1803.31	1535.65	1696.39	1665.16	1746.25	1601.82	1944.48	1718.21	1855.98	1885.52	1869.25	1938.67	1724.91	1626.06	1740.92	1635.41
ENSRNOT00000078082.1	ENSRNOG00000057945	Fancg	protein_coding	0.0135537	0.26567	-0.230652	0.0934236	4.08637	0.0503132	0.0179076	0.020423	0.0257323	0.0257323	74.0208	63.1092	53.3675	61.4789	54.6802	68.9386	52.9342	74.3841	87.7974	82.0731	52.0409	43.4983	40.6176	69.1807	49.1087	67.2473	46.2242	49.5539	44.8203	74.1867
ENSRNOT00000079990.1	ENSRNOG00000054519	AABR07053179.1	protein_coding	0.0135361	0.26567	0.347389	0.140681	4.09422	0.102354	0.0733733	0.00114506	0.0255819	0.0255819	34.3737	40.2462	72.6485	52.2325	60.8373	59.0177	69.6826	48.2881	37.1486	40.7205	57.8185	46.6919	67.4692	116.548	60.8766	108.017	69.6861	77.4411	56.6789	74.7022
ENSRNOT00000082849.1	ENSRNOG00000053599	Pogz	protein_coding	0.0135595	0.26567	-0.168738	0.0683501	5.53179	0.0286056	0.0138144	0.00847138	0.0095443	0.0095443	313.218	259.678	230.158	300.517	251.811	225.789	242.039	246.279	379.159	333.867	190.289	292.899	242.241	237.077	240.049	229.294	251.498	231.566	207.634	208.914
ENSRNOT00000085029.1	ENSRNOG00000018904	Dtymk	protein_coding	0.0134547	0.26567	0.240383	0.0972619	4.44059	0.0497914	0.0275501	0.00895637	0.0197493	0.0197493	82.082	49.356	87.3313	78.3407	51.1138	77.7314	116.437	68.7643	74.4098	82.5016	88.9903	103.914	83.1555	82.4938	115.014	89.0224	96.0265	95.2657	99.4521	102.995
ENSRNOT00000086481.1	ENSRNOG00000042471	RGD1560324	protein_coding	0.0134846	0.26567	0.103086	0.0417232	6.4768	0.0110425	0.00151561	0.00718853	0.00531053	0.00718853	546.638	514.387	651.314	593.535	608.567	657.277	622.81	669.843	689.029	637.01	593.434	598.793	637.826	706.776	730.664	746.955	646.475	752.378	764.165	687.41
ENSRNOT00000088722.1	ENSRNOG00000059618	Scarf1	protein_coding	0.0135789	0.26567	-0.213478	0.0864907	4.26534	0.0383097	0.0149128	0.0128661	0.0224904	0.0224904	70.8025	74.5836	77.6255	90.2972	85.926	71.936	80.6228	92.6538	57.4477	92.8722	61.274	64.1028	69.3472	60.1962	67.8594	92.0226	71.1853	53.0112	59.4356	46.2323
ENSRNOT00000073564.2	ENSRNOG00000049629	Reep2	protein_coding	0.0136072	0.265971	0.0737273	0.0298798	7.18159	0.00409475	0.000764987	0.00204732	0.00369901	0.00369901	1203.54	1222.09	1307.91	1302.19	1166.84	1278.95	1242.26	1239.6	1309.37	1413.23	1492.55	1458.86	1279.55	1310.24	1364.99	1337.98	1382.83	1362.87	1393.38	1272.16
ENSRNOT00000024034.7	ENSRNOG00000017872	LOC688778	protein_coding	0.0136205	0.265976	0.255659	0.103626	3.88685	0.0559111	0.0237817	0.0170795	0.0299105	0.0299105	30.5718	46.095	34.5559	34.8117	38.8957	50.9868	41.2066	50.0078	47.8059	56.6663	48.1007	55.4537	62.0811	45.394	46.0439	41.5765	49.1618	68.7384	76.4677	66.8432
ENSRNOT00000076318.2	ENSRNOG00000014083	Iqsec3	protein_coding	0.0136819	0.266413	-0.138569	0.0562031	8.12315	0.0200157	0.000305758	0.0154882	0.00263042	0.0154882	4083.19	3303.79	4147.48	2886.68	4471.64	3529.43	3318.75	4321.46	3665.76	2828.55	3080.14	2939.53	3060.74	3030.72	3087.37	3266	3003.01	2938.51	3553.39	3569.94
ENSRNOT00000084846.1	ENSRNOG00000059572	Tsen34l1	protein_coding	0.0136582	0.266413	-0.0655524	0.0265811	7.94158	0.00388656	0.000763909	0.00214493	0.00276886	0.00276886	2946.88	3233.32	2713.98	2965.4	2794.01	2776.58	3138.51	2779.6	2771.82	2975.15	2793.13	2961.86	2857.81	2755.82	2756.83	2712.82	2642.75	2586.18	2663.87	2504.28
ENSRNOT00000092952.1	ENSRNOG00000019730	Inppl1	protein_coding	0.0136727	0.266413	-0.208207	0.0844396	6.21738	0.0451819	0.0123515	0.0232988	0.0061765	0.0232988	696.625	494.4	575.552	441.943	471.347	551.909	540.937	748.828	557.254	547.729	297.402	588.394	392.495	494.747	492.476	450.402	401.562	620.737	404.523	461.185
ENSRNOT00000010481.6	ENSRNOG00000007892	Tram1	protein_coding	0.0137016	0.266543	-0.0625752	0.0253855	9.00779	0.00408298	0.000124393	0.00309773	0.00229122	0.00309773	8644.34	8758.79	8852.36	8230.38	9432.99	7424.39	8180.45	8355.92	8494.67	8036.68	8058.01	7804.6	8462.34	7952.28	8020.97	8569.64	7364.48	7512.86	7626.57	7855.19
ENSRNOT00000014775.4	ENSRNOG00000010914	Pigh	protein_coding	0.0137604	0.266591	0.0907254	0.0368285	6.51067	0.00524321	0.00157139	0.00167669	0.0052103	0.0052103	683.351	663.603	703.481	628.238	574.7	660.412	609.965	643.357	649.267	613.388	679.05	705.131	637.003	690.908	691.094	729.102	729.418	746.766	761.945	668.756
ENSRNOT00000019713.6	ENSRNOG00000014617	Tgoln2	protein_coding	0.0137676	0.266591	-0.0537446	0.0218184	9.22113	0.00172234	9.83621e-05	0.000917306	0.00228185	0.00228185	10162.3	10778.3	10717.2	9609.93	10519.8	10074	10568.9	10392.9	10519.4	10545.3	9240.62	9913.04	9880.98	10022.2	10110.2	10188	9700.61	9773.64	9579.85	10028.1
ENSRNOT00000080694.1	ENSRNOG00000017178	Hydin	protein_coding	0.0137692	0.266591	1.5414	0.625765	2.23021	2.4801	1.74925	0.20866	0.189895	0.20866	13.7163	10.5328	0	0	0	23.3711	0	16.418	17.3612	30.3376	23.0081	26.6125	67.2128	12.3685	7.98837	9.90497	40.8207	20.1617	12.4099	19.4474
ENSRNOT00000084959.1	ENSRNOG00000060105	Astn2	protein_coding	0.013764	0.266591	0.323959	0.131511	4.68596	0.0521274	0.0697675	-0.0438967	0.0167081	0.0167081	96.9515	84.2836	124.839	70.1405	90.1026	125.078	85.3022	101.149	85.0935	70.958	112.367	130.854	113.489	107.993	137.224	146.527	130.287	117.035	144.344	136.59
ENSRNOT00000087332.1	ENSRNOG00000011077	Tjp1	protein_coding	0.013754	0.266591	-0.112029	0.0454732	6.63537	0.0130977	0.00390641	0.00643265	0.00486397	0.00643265	881.079	922.866	879.9	828.45	831.52	707.981	797.33	857.906	689.864	693.43	600.942	792.803	779.511	770.59	685.607	669.161	710.978	657.672	755.604	802.286
ENSRNOT00000081780.1	ENSRNOG00000001120	Med13l	protein_coding	0.0137876	0.266695	-0.240035	0.0974663	5.31238	0.0601609	0.0179164	0.0295821	0.0110631	0.0295821	278.5	243.05	276.371	208.021	246.272	202.445	171.631	246.06	210.547	221.906	129.579	224.291	208.425	257.102	144.904	143.632	170.442	263.171	182.497	129.974
ENSRNOT00000091210.1	ENSRNOG00000061058	Csde1	protein_coding	0.0138256	0.267177	0.0615471	0.0250012	8.2971	0.0034183	0.000603291	0.00195268	0.00252202	0.00252202	3774.76	4407.57	3642.92	3866.35	3936.77	3832.63	3837.24	3774.88	3936.41	3936.73	4552.92	4272.98	3939.53	4319.48	3954.58	4009.21	4067.97	3866.87	4273.45	4162.88
ENSRNOT00000007595.7	ENSRNOG00000004973	Ppp2r5c	protein_coding	0.0139635	0.268831	-0.0742462	0.0302035	7.25325	0.0038195	0.00097926	0.00152118	0.00358199	0.00358199	1509.75	1501.08	1529.18	1543.09	1490.99	1366.56	1360.24	1478.82	1525.56	1367.68	1400.63	1332.07	1348.25	1319.27	1364.46	1388.85	1259.7	1309.38	1385.55	1513.97
ENSRNOT00000015223.2	ENSRNOG00000011154	Adgrf5	protein_coding	0.0139637	0.268831	-0.201836	0.0821074	5.39096	0.0426544	0.00998424	0.0237239	0.010491	0.0237239	282.168	292.221	192.191	261.511	301.115	211.795	276.133	182.718	178.565	291.736	202.106	235.841	193.223	190.918	157.711	202.434	232.164	150.413	217.542	215.481
ENSRNOT00000019569.7	ENSRNOG00000014170	Dbn1	protein_coding	0.0139573	0.268831	0.0982052	0.0399475	6.40956	0.00633515	0.00246122	0.00154691	0.00551777	0.00551777	624.898	596.173	592.062	582.604	578.738	617.116	592.945	545.766	545.942	513.354	669.751	563.407	591.288	632.96	618.264	677.803	678.904	618.748	651.144	687.1
ENSRNOT00000048653.4	ENSRNOG00000016031	Bicd2	protein_coding	0.0139464	0.268831	0.288862	0.117488	5.16135	0.0561487	0.056764	-0.0206741	0.0122536	0.0122536	136.609	164.027	193.763	154.956	174.928	120.936	138.148	155.224	113.303	171.706	226.95	172.641	214.234	152.157	186.591	273.12	228.187	140.306	222.413	232.111
ENSRNOT00000019044.7	ENSRNOG00000014209	Utp6	protein_coding	0.0140179	0.26962	-0.0890961	0.036265	6.53533	0.00667878	0.00143673	0.00340807	0.00513903	0.00513903	683.351	721.931	701.541	679.15	793.421	639.431	779.354	736.011	715.386	764.576	580.844	620.423	698.425	652.275	650.021	655.661	691.514	617.695	689.843	744.017
ENSRNOT00000002343.7	ENSRNOG00000001717	Opa1	protein_coding	0.0140577	0.270044	-0.0679798	0.0276815	7.4732	0.00455872	0.000566082	0.00296222	0.00326524	0.00326524	1749.68	1855.98	1738.81	1583.08	1914.92	1932.28	1781.85	1922.24	1792.8	1969.75	1545.28	1791.44	1686.13	1611.82	1615.23	1749.31	1713.99	1737.84	1796.71	1781.56
ENSRNOT00000010383.7	ENSRNOG00000007663	LOC100911372	protein_coding	0.0140663	0.270044	0.0730769	0.0297597	9.69357	0.00560047	0.000838031	0.00359017	0.00235617	0.00359017	14688	18084.9	14952.2	14721.5	15122.3	14666.5	16716.4	16322.8	15443.4	15931.4	17113	18620.9	15037.6	16531.6	17501	17681.2	16680	15935.7	17614.4	15753.1
ENSRNOT00000037857.5	ENSRNOG00000027447	Stam2	protein_coding	0.0140834	0.270119	-0.0874693	0.0356272	6.59075	0.00593223	0.00136256	0.00277399	0.00498393	0.00498393	779.9	783.128	843.207	710.85	814.624	774.311	671.857	823.444	728.393	694.381	703.392	692.539	688.518	707.08	684.844	668.048	789.509	673.011	669.382	697.785
ENSRNOT00000085233.1	ENSRNOG00000053343	AC098459.2	pseudogene	0.0141266	0.270695	-0.290194	0.118252	4.85065	0.088399	0.03379	0.0361277	0.0150155	0.0361277	172.112	111.293	138.08	133.24	166.664	111.791	142.237	129.355	239.229	166.064	98.2165	105.044	126.999	127.168	78.4898	89.4252	68.0534	121.049	149.855	180.287
ENSRNOT00000076191.1	ENSRNOG00000046699	Slpi	protein_coding	0.0141629	0.271136	-0.910101	0.371	2.34708	0.869951	0.108387	0.579817	0.16257	0.579817	22.5281	18.1678	14.5548	8.64547	21.2025	14.9867	19.5449	16.9648	14.0909	14.0388	6.71496	3.43408	8.91606	24.2582	5.35732	15.0422	18.4897	10.3717	0	2.15034
ENSRNOT00000085885.1	ENSRNOG00000056984	Baz2b	protein_coding	0.0142107	0.271574	0.104328	0.0425498	7.39554	0.0114403	0.00107288	0.00797956	0.00337011	0.00797956	1332.3	1363.63	1435.48	1627.44	1392.05	1850.61	1625.24	1616.36	1606.03	1684.61	1576.18	1646.21	1678.41	1745.89	1741.31	1512.77	1801.85	2051.22	1745.41	1707.77
ENSRNOT00000089579.1	ENSRNOG00000011120	Radx	protein_coding	0.0142123	0.271574	-1.84585	0.752841	1.3164	3.58132	1.45712	1.37672	0.642011	1.37672	6.0364	24.4603	0	25.7826	0	17.5456	16.7648	47.4306	15.8393	19.8084	20.1943	0	19.9579	0	0	0.0227511	0	0	14.2906	0
ENSRNOT00000003198.6	ENSRNOG00000002339	Mark1	protein_coding	0.0142356	0.271765	-0.14045	0.0572969	6.33849	0.0207419	0.00373769	0.012677	0.00574941	0.012677	632.233	497.24	698.663	574.915	741.968	623.77	581.626	627.79	687.601	459.771	447.501	547.035	552.661	632.144	563.099	573.013	508.51	483.649	513.331	474.803
ENSRNOT00000016352.6	ENSRNOG00000012274	Ddi2	protein_coding	0.0144435	0.273565	-0.137332	0.0561445	5.71582	0.0180842	0.00730738	0.00654267	0.00845362	0.00845362	302.739	274.365	322.934	341.167	399.397	269.025	320.429	334.833	393.408	313.965	286.117	270.088	325.97	297.904	277.447	308.386	239.345	308.831	239.354	289.87
ENSRNOT00000016904.3	ENSRNOG00000011470	Tsc1	protein_coding	0.0143795	0.273565	-0.110478	0.0451367	6.35669	0.0128624	0.00172044	0.00846616	0.00568881	0.00846616	491.326	624.398	651.084	587.892	627.149	650.421	544.815	651.187	626.505	654.425	516.212	564.333	511.188	491.452	508.052	497.276	568.558	561.227	552.459	707.462
ENSRNOT00000023319.4	ENSRNOG00000017367	Pabpc6	protein_coding	0.0144235	0.273565	-1.10501	0.451662	1.97823	1.28764	0.134206	0.885788	0.265972	0.885788	38.6195	4.781	13.5874	15.3697	5.57961	8.992	18.7306	16.9648	6.50351	15.1187	13.4299	17.1704	0	2.69535	3.57154	10.618	1.84897	0	8.76919	7.52619
ENSRNOT00000042281.6	ENSRNOG00000031890	Ncam1	protein_coding	0.0144335	0.273565	-0.129998	0.0531407	6.36894	0.015765	0.00847116	0.00347542	0.00564851	0.00564851	567.526	565.61	756.291	584.638	641.329	587.817	592.054	624.348	667.249	658.082	428.438	593.68	531.579	523.372	619.052	503.475	540.264	510.026	580.274	670.394
ENSRNOT00000046977.3	ENSRNOG00000033429	LOC100363112	protein_coding	0.0143675	0.273565	0.377517	0.154218	3.21594	0.0817096	0.0641265	-0.0174662	0.0547901	0.0547901	11.4755	26.0262	22.3192	17.9199	20.4162	22.5793	18.4338	28.0321	15.1862	25.1764	36.113	31.3038	25.3293	21.745	30.9141	29.0981	26.4945	35.6255	30.7996	31.7065
ENSRNOT00000068276.4	ENSRNOG00000021614	Kmt2e	protein_coding	0.0144624	0.273565	-0.599296	0.245054	3.19714	0.378969	0.183182	0.117075	0.0559266	0.117075	26.1061	33.0271	29.6944	42.0077	26.7685	15.527	37.3785	37.7609	48.7635	42.4945	2.51948	46.6779	16.2146	22.7682	20.5138	21.1463	14.1914	22.6453	24.4846	17.4079
ENSRNOT00000068682.2	ENSRNOG00000002940	Ankrd17	protein_coding	0.0144169	0.273565	0.102514	0.0418987	7.1182	0.0110811	0.00178561	0.00699188	0.0038087	0.00699188	1150.03	1321.03	1240.69	1178.88	1152.32	1126.73	1284.53	1288.47	998.95	1025.6	1448.82	1076.75	1381.57	1316.82	1188.07	1375.49	1282.2	1199.68	1413.19	1353.11
ENSRNOT00000079411.1	ENSRNOG00000059485	Cdkl3	protein_coding	0.0144769	0.273565	0.268419	0.109774	4.36422	0.0735113	0.0393781	0.0182035	0.0208732	0.0208732	61.0077	61.9473	86.0279	67.0947	95.418	88.9983	73.5011	34.5671	74.9935	61.6453	70.1146	84.0722	105.227	97.6967	78.8538	85.5485	118.451	114.855	78.1314	74.7828
ENSRNOT00000081747.1	ENSRNOG00000054626	Rps8	protein_coding	0.0144629	0.273565	0.0532705	0.0217826	9.33394	0.00193591	8.47964e-05	0.0011704	0.0022876	0.0022876	10844.9	11288.8	10501.4	10852.8	11077.6	10967.1	11658.4	11292	10847.9	10888.6	12457.7	12294	11515.3	11453.1	11912.8	11401.9	11661.4	11444.5	11301.5	10851.4
ENSRNOT00000088458.1	ENSRNOG00000015621	Nsd3	protein_coding	0.0144708	0.273565	-0.0954553	0.0390353	6.79831	0.0096156	0.00284793	0.00477083	0.00446058	0.00477083	1004.3	901.629	1009.94	928.225	1137.36	781.993	823.499	995.568	906.689	956.141	854.595	808.245	778.357	911.577	780.912	900.643	866.614	849.423	913.311	891
ENSRNOT00000090663.1	ENSRNOG00000059705	Elmo1	protein_coding	0.0143658	0.273565	-0.0975921	0.0398663	7.04452	0.0100348	0.00149825	0.00644838	0.00394382	0.00644838	1007.03	1250.44	1147.47	1054.89	1129.73	1267.03	1343.28	1428.48	1145.74	1327.77	982.496	1028.39	1043.78	1140.53	1088.22	1138.81	1112.59	1114.77	1199.34	1081.94
ENSRNOT00000032248.3	ENSRNOG00000008587	Tek	protein_coding	0.0145151	0.273781	-0.120206	0.0491791	6.5179	0.015259	0.00154997	0.010543	0.00518926	0.010543	763.808	757.31	820.89	749.274	800.117	592.473	756.552	618.562	713.219	652.265	572.45	733.748	575.581	566.024	573.233	729.102	657.308	724.87	602.151	671.981
ENSRNOT00000048945.4	ENSRNOG00000004560	Cacna1b	protein_coding	0.0145077	0.273781	0.112712	0.0461094	6.02715	0.0122248	0.00369223	0.00568281	0.00693815	0.00693815	391.752	410.611	429.36	373.146	383.599	460.266	358.092	379.602	437.198	311.329	508.543	406.187	411.847	394.007	438.263	430.576	488.443	439.672	445.992	429.549
ENSRNOT00000000890.5	ENSRNOG00000000701	Iscu	protein_coding	0.0145292	0.273794	0.069824	0.0285706	7.35157	0.00386074	0.000648627	0.00207233	0.00343278	0.00343278	1575.89	1531.83	1405.02	1560.03	1467.44	1536.63	1605.94	1401.55	1415.6	1564.79	1705.6	1666.67	1637.58	1561.51	1645.59	1655.52	1652.98	1644.5	1566.76	1418.15
ENSRNOT00000004947.7	ENSRNOG00000003724	Mrpl27	protein_coding	0.0145564	0.274055	0.0891205	0.0364765	6.52201	0.00679597	0.00147531	0.00349197	0.00517736	0.00517736	655.459	650.216	621.974	609.986	684.061	631.438	719.091	629.002	653.603	650.105	786.489	762.365	798.483	724.151	720.559	724.678	701.683	613.086	641.125	655.854
ENSRNOT00000019057.4	ENSRNOG00000014153	Lhfpl6	protein_coding	0.0146313	0.274707	-0.0929355	0.0380668	6.66147	0.00913697	0.00131416	0.00593125	0.00479576	0.00593125	730.553	933.251	945.091	695.48	743.204	895.203	812.743	803.87	771.75	896.324	710.107	782.97	718.238	741.221	769.668	791.925	760.85	717.955	790.202	682.733
ENSRNOT00000076430.2	ENSRNOG00000013176	Far1	protein_coding	0.0146294	0.274707	-0.0719114	0.0294547	7.25316	0.00497456	0.000755755	0.00305872	0.00358214	0.00358214	1459.72	1606.52	1536.44	1467.23	1572.27	1238.04	1468.5	1457.76	1475.91	1388.9	1419.86	1338.88	1432.71	1396.44	1332	1405.2	1391.2	1233	1405.04	1281.9
ENSRNOT00000089408.1	ENSRNOG00000025324	Spire1	protein_coding	0.0146279	0.274707	-0.141953	0.0581426	6.11189	0.021316	0.0053716	0.0115312	0.00658458	0.0115312	508.785	498.287	615.691	440.611	481.538	537.74	413.857	484.672	449.282	438.422	364.825	435.295	318.708	413.455	392.089	504.801	411.897	439.348	437.833	517.658
ENSRNOT00000036374.3	ENSRNOG00000026344	Togaram2	protein_coding	0.0146848	0.274986	0.149244	0.0611642	5.13417	0.0235823	0.00553617	0.0131691	0.0124805	0.0131691	134.096	149.167	118.379	156.579	151.765	181.838	181.605	163.123	149.581	200.863	170.392	226.649	175.349	203.948	168.755	162.809	160.86	210.892	179.281	176.328
ENSRNOT00000087372.1	ENSRNOG00000058101	AABR07067387.1	protein_coding	0.0146625	0.274986	-0.31694	0.129861	3.45221	0.08932	0.0411769	0.0252023	0.0431424	0.0431424	40.5336	31.1607	51.4862	33.0736	36.6887	19.6975	35.5905	44.4014	36.426	46.572	25.3179	30.8856	33.701	23.0593	14.4224	27.1561	22.6191	28.4269	32.5317	33.3738
ENSRNOT00000090152.1	ENSRNOG00000027833	Fnip2	protein_coding	0.0146865	0.274986	-0.174261	0.071418	5.67793	0.0321517	0.00502249	0.0204801	0.00866505	0.0204801	324.892	397.634	339.342	284.693	299.303	240.259	282.031	387.479	311.44	351.156	267.749	281.87	303.136	261.723	243.208	177.363	262.895	307.848	316.065	283.342
ENSRNOT00000018877.7	ENSRNOG00000013963	Il6st	protein_coding	0.0147787	0.275262	-0.0812271	0.0333204	8.05754	0.00699536	0.00031258	0.00523867	0.00267734	0.00523867	3038.07	3683.28	3164.21	3040.33	3211.63	3632.77	2921.97	3425.58	3188.89	3682.49	2812.73	3271.53	3018.58	3163.44	2724.2	2956.22	2953.73	3262.49	3032.19	3168.53
ENSRNOT00000025451.2	ENSRNOG00000018834	Sstr5	protein_coding	0.014782	0.275262	0.207372	0.0850696	5.3618	0.0455963	0.00476034	0.0314238	0.0106996	0.0314238	178.079	245.743	143.607	189.24	170.736	229.795	225.581	206.187	131.154	234.34	239.22	215.202	235.78	296.489	195.542	188.469	229.272	248.922	222.153	317.175
ENSRNOT00000026293.3	ENSRNOG00000019361	Inpp5j	protein_coding	0.0147403	0.275262	0.162388	0.066588	5.04444	0.0279424	0.00671715	0.0154527	0.0132462	0.0154527	134.096	104.226	154.281	146.012	133.911	181.838	167.761	116.144	144.161	160.906	156.962	175.138	149.592	203.948	166.077	171.657	167.332	208.587	148.102	142.998
ENSRNOT00000026414.4	ENSRNOG00000019414	Tmem79	protein_coding	0.0147472	0.275262	0.180918	0.0741916	5.3222	0.034687	0.0071095	0.0204125	0.0109899	0.0204125	149.489	141.629	228.908	207.257	139.563	251.576	191.923	232.288	170.862	190.607	199.085	195.136	213.345	214.315	208.406	224.485	255.979	241.213	258.565	236.791
ENSRNOT00000037848.6	ENSRNOG00000022060	Magi1	protein_coding	0.0147804	0.275262	-0.299793	0.122981	4.6435	0.0952932	0.046917	0.0287048	0.0171831	0.0287048	120.181	127.419	77.0614	107.031	168.776	138.481	110.646	70.6105	180.019	151.485	75.6526	160.022	76.637	88.689	97.8153	85.0581	78.3261	69.418	79.9451	103.981
ENSRNOT00000076705.1	ENSRNOG00000011425	Ptpn3	protein_coding	0.0147576	0.275262	-0.220462	0.0904174	5.45702	0.0515156	0.0135597	0.0273169	0.0100345	0.0273169	306.252	307.341	344.363	189.432	253.484	270.52	224.793	338.477	178.705	258.215	170.851	223.582	171.502	188.01	209.175	226.542	179.452	223.284	230.867	300.593
ENSRNOT00000005653.5	ENSRNOG00000004246	Spag7	protein_coding	0.0148072	0.275481	0.0754947	0.0309778	7.05917	0.00452487	0.00088184	0.00231123	0.00391628	0.00391628	991.985	1253.31	1082.32	1181.98	1040.38	1155.58	1116.89	1159.31	1153.93	1085.93	1242.31	1243.89	1206.48	1285.86	1200.09	1179.81	1201.54	1177.73	1249.08	1100.53
ENSRNOT00000063831.4	ENSRNOG00000009596	LOC103689945	protein_coding	0.0148565	0.275896	0.324346	0.133155	6.57361	0.110301	0.0836196	0.00358658	0.00503116	0.00503116	550.633	547.309	371.529	541.009	715.614	478.559	815.341	1004.74	643.935	633.404	618.472	520.768	635.555	825.873	939.474	804.458	790.88	1247.63	1396.35	1011.19
ENSRNOT00000080155.1	ENSRNOG00000009001	Mtss1	protein_coding	0.0148448	0.275896	-0.109493	0.0449454	6.11921	0.00798542	0.00354533	0.0015535	0.00655513	0.00655513	482.48	476.577	519.374	515.883	445.302	435.041	467.651	447.119	466.9	552.36	425.427	478.538	401.563	461.019	428.951	382.078	438.217	411.732	430.649	448.099
ENSRNOT00000010463.6	ENSRNOG00000007726	Mcam	protein_coding	0.0148839	0.276154	-0.161288	0.0662323	6.00946	0.027625	0.00328602	0.0186476	0.00701495	0.0186476	466.228	425.665	431.432	518.137	496.077	325.873	388.279	449.476	433.924	511.845	341.123	382.381	333.946	352.466	341.328	571.685	389.816	374.361	358.284	353
ENSRNOT00000010015.5	ENSRNOG00000007596	Rffl	protein_coding	0.0149513	0.276802	-1.67564	0.688558	2.48512	2.98468	1.39991	0.970648	0.135497	0.970648	29.0669	25.9126	41.3972	41.4177	57.6779	30.3121	8.3367	11.069	27.0332	38.5162	0	80.7195	9.21738	42.0414	0	0	24.6049	12.0985	20.9862	0
ENSRNOT00000045735.5	ENSRNOG00000022343	Alms1	protein_coding	0.0149653	0.276802	0.0731829	0.0300766	7.15782	0.00476032	0.000783557	0.00275352	0.00373945	0.00373945	1175.75	1379.8	1187.67	1138.32	1224.17	1332.81	1225.63	1246.26	1289.86	1194.38	1263.25	1380.5	1391.9	1453.69	1329.51	1248.5	1212	1281.49	1371.89	1403.1
ENSRNOT00000078625.1	ENSRNOG00000029910	Golga4	protein_coding	0.0149729	0.276802	-0.0895852	0.0368204	8.2825	0.00853389	0.000899666	0.00587903	0.00253025	0.00587903	3745.15	4595.94	4304.38	3757.04	4221.39	3853.24	4286.37	4750.53	4117.22	3847.08	3354.94	3816.71	4100.02	3760.76	3819.02	3503.96	3527.99	3791.32	3780.51	4461.92
ENSRNOT00000092282.1	ENSRNOG00000018320	Rps15a	protein_coding	0.0149341	0.276802	0.0716152	0.0294232	8.25052	0.00545046	0.00039404	0.00393457	0.00254884	0.00393457	3588.73	4062.82	3309.39	3436.05	3643.2	3803.96	4065.2	3678.85	3727.93	3697.54	4403.24	3855.46	3866.16	4151.14	4166.78	4071.85	4161.18	3709.86	3880.46	3500.95
ENSRNOT00000084173.1	ENSRNOG00000006264	Itfg2	protein_coding	0.0149988	0.277031	0.115996	0.0476877	5.97696	0.0084734	0.00421178	0.00099484	0.00715882	0.00715882	370.143	334.182	396.855	380.418	371.911	356.835	387.671	421.626	391.958	315.561	408.89	416.479	388.103	432.874	394.626	395.287	460.491	430.072	406.052	445.996
ENSRNOT00000015851.5	ENSRNOG00000011189	Acy1	protein_coding	0.0150292	0.277342	0.0909023	0.0373826	6.4415	0.00688042	0.00156935	0.00339798	0.00541794	0.00541794	561.056	580.413	586.073	647.45	549.034	615.452	624.623	630.307	536.54	673.863	694.159	650.185	653.845	599.266	643.771	747.683	675.798	595.799	656.715	655.854
ENSRNOT00000041051.4	ENSRNOG00000042971	LOC363337	protein_coding	0.0150849	0.27762	0.184812	0.0760437	6.14447	0.0363797	0.00234781	0.0265654	0.00645482	0.0265654	396.263	499.209	453.343	431.084	291.963	542.97	440.87	388.254	463.272	390.825	415.947	425.401	476.108	469.237	651.073	448.997	559.858	671.219	486.455	571.897
ENSRNOT00000080816.1	ENSRNOG00000019474	Rsph9	protein_coding	0.0150713	0.27762	0.112785	0.0464009	5.8449	0.0110537	0.00298386	0.00515049	0.00778138	0.00778138	337.789	326.042	322.756	375.055	293.328	360.754	301.614	283.402	343.047	327.954	418.006	377.247	368.531	401.379	340.929	336.091	403.075	314.388	343.068	361.257
ENSRNOT00000085644.1	ENSRNOG00000054140	Myl6	protein_coding	0.0150783	0.27762	0.180676	0.0743373	6.28814	0.0347665	0.00604229	0.0215879	0.00592175	0.0215879	523.55	553.377	474.191	501.244	458.6	576.075	481.106	534.619	478.56	364.875	726.082	426.235	741.825	749.571	651.096	611.502	532.265	571.205	494.185	484.202
ENSRNOT00000019759.6	ENSRNOG00000014496	Coro6	protein_coding	0.0151126	0.277879	0.276232	0.113691	4.45215	0.0813067	0.0193643	0.045264	0.0195877	0.045264	61.5289	41.4992	53.0607	78.7557	91.9443	100.365	98.8656	98.83	71.4658	73.7731	101.482	102.335	70.0637	77.5828	109.279	101.701	129.405	132.45	81.664	93.1461
ENSRNOT00000023017.5	ENSRNOG00000017123	B2m	protein_coding	0.0151279	0.277911	-0.0801976	0.0330126	9.36766	0.0068549	8.60659e-05	0.00536309	0.00229076	0.00536309	12399	12968.9	12904.3	11337.1	11286.4	10999.2	13753.9	11601.3	12198.4	12663	11784.7	11893.4	13099.7	10756.2	10807.5	11405.5	11180.7	9974.16	10582.5	11235.5
ENSRNOT00000006429.7	ENSRNOG00000004544	Ube2e3	protein_coding	0.0151681	0.278214	0.0685678	0.0282365	7.38536	0.00408985	0.00060209	0.00240899	0.00338441	0.00338441	1529.04	1741.24	1463.3	1557.15	1499.8	1581.59	1651.55	1486.92	1454.62	1632.82	1653.92	1823.56	1781.23	1653.15	1582.19	1628.98	1676.09	1576.67	1739.62	1583.72
ENSRNOT00000082242.1	ENSRNOG00000018709	Patz1	protein_coding	0.0151716	0.278214	-0.168215	0.0692739	5.82585	0.0266169	0.016118	0.00411758	0.00787634	0.00787634	307.186	433.771	357.83	439.057	373.099	411.086	355.952	340.7	371.655	316.351	366.873	375.032	291.541	364.75	256.849	330.265	288.209	251.458	263.22	358.681
ENSRNOT00000075061.1	ENSRNOG00000046581	AABR07048211.1	protein_coding	0.0151889	0.278283	-0.479812	0.197629	2.66329	0.245592	0.0857691	0.109517	0.107448	0.109517	16.0915	28.686	22.3173	27.8576	10.0433	9.99111	13.8443	20.8797	30.3497	11.879	10.9118	8.01285	24.7668	7.1876	6.2502	7.96349	6.47139	18.4387	13.641	16.1275
ENSRNOT00000004244.3	ENSRNOG00000003176	Mixl1	protein_coding	0.0152711	0.279003	0.281034	0.115848	3.57835	0.0662266	0.0286307	0.0193363	0.038473	0.038473	28.8556	23.6075	25.0571	34.2904	43.1186	42.0227	27.2679	32.6359	31.3864	24.3747	54.5778	41.4653	34.4122	48.6012	49.6479	49.6893	42.8864	30.402	27.405	37.4319
ENSRNOT00000019602.7	ENSRNOG00000014310	Tmtc4	protein_coding	0.0152613	0.279003	-0.0865923	0.0356917	7.33855	0.00800746	0.000648011	0.00572147	0.00345182	0.00572147	1346.73	1717.36	1835.91	1478.38	1526.58	1748.38	1554.64	1627.92	1747.3	1541.03	1401.51	1573.57	1418.32	1459.08	1430.4	1669.83	1431.1	1364.46	1552.95	1452.55
ENSRNOT00000027661.4	ENSRNOG00000020400	Mef2b	protein_coding	0.0152964	0.279003	0.700278	0.288741	2.02549	0.41677	0.167198	0.136507	0.249658	0.249658	3.21829	12.4306	3.88128	1.92122	6.69554	4.99555	4.88623	6.52492	1.08392	15.1187	8.3937	5.72346	11.8881	8.08605	9.82175	12.3877	11.0938	16.1338	6.82048	18.2779
ENSRNOT00000058436.3	ENSRNOG00000038375	AABR07026311.1	pseudogene	0.0152778	0.279003	0.123581	0.050946	6.74611	0.0163135	0.00121609	0.0117614	0.00458413	0.0117614	803.307	823.33	743.043	794.278	797.074	826.613	815.691	785.216	819.129	788.497	1367.43	853.26	877.794	872.593	989.12	861.575	806.515	911.319	811.946	806.059
ENSRNOT00000091609.1	ENSRNOG00000053518	Zscan26	protein_coding	0.0152879	0.279003	0.0828673	0.0341652	7.6519	0.00733624	0.000568768	0.00526755	0.00304989	0.00526755	1852.54	1802.78	2178.53	2019.55	2128.6	2306.22	1955.55	2174.78	1867.17	1962.22	2145.38	2185.74	2020.06	2106.13	2092.39	2059.24	2127.35	2485.84	2364.44	2395.36
ENSRNOT00000076882.2	ENSRNOG00000042333	Dnal1	protein_coding	0.0153214	0.27921	-0.0844549	0.0348312	6.73545	0.00402897	0.00145607	0.000815453	0.00461	0.00461	884.147	864.219	896.606	835.957	838.548	927.825	890.2	855.889	866.074	920.917	779.604	842.115	803.248	792.817	801.774	782.529	863.751	893.923	734.211	782.126
ENSRNOT00000018922.7	ENSRNOG00000013974	Fahd2a	protein_coding	0.0153455	0.279311	0.0979356	0.0404005	6.21839	0.0060314	0.00198826	0.00171394	0.00617273	0.00617273	439.834	510.611	445.376	461.092	466.449	459.591	506.539	489.369	470.421	533.475	548.108	542.584	465.613	500.437	560.729	510.548	562.086	530.112	540.767	512.856
ENSRNOT00000033529.6	ENSRNOG00000024751	Macroh2a2	protein_coding	0.0153679	0.279311	0.10255	0.0423133	6.08505	0.00894749	0.00225805	0.00426526	0.00669403	0.00669403	446.313	408.046	374.477	461.646	375.47	428.787	438.123	350.537	456.158	445.429	463.33	507.971	491.519	459.761	492.64	417.808	446.314	451.419	465.281	430.3
ENSRNOT00000084038.1	ENSRNOG00000054780	AC132740.1	protein_coding	0.0153592	0.279311	0.373756	0.154203	3.37596	0.149397	0.0662277	0.0526649	0.0464298	0.0526649	15.7866	20.4429	29.3187	21.6944	12.5637	31.49	25.4978	26.561	36.1725	28.587	44.8775	20.5372	51.3848	26.9029	57.5049	39.193	18.3773	39.4299	38.5879	31.7908
ENSRNOT00000086959.1	ENSRNOG00000051564	Rap2a	protein_coding	0.0154029	0.279699	-0.112761	0.0465425	6.94845	0.0136071	0.000936426	0.00989459	0.00413301	0.00989459	1208.54	1050.86	927.03	1342.81	1085.33	979.947	1184.96	979.831	1164.21	1156.26	921.843	1042.25	1142.07	1022.74	1040.78	1063.85	967.935	919.017	833.675	922.965
ENSRNOT00000002425.6	ENSRNOG00000001773	Senp2	protein_coding	0.0154564	0.280172	-0.0923056	0.0381191	6.5331	0.00912513	0.00200603	0.0052593	0.00514543	0.0052593	762.221	769.712	777.549	761.977	810.351	630.986	737.828	688.779	696.911	590.606	679.373	648.129	706.628	668.968	704.462	624.142	699.561	627.237	641.801	572.738
ENSRNOT00000037660.3	ENSRNOG00000025079	Fam126b	protein_coding	0.0154455	0.280172	-0.111257	0.0459405	5.86818	0.0102135	0.00288555	0.00445696	0.00766708	0.00766708	338.994	406.385	390.068	351.583	400.616	391.651	353.437	413.68	352.274	344.491	303.852	343.408	334.848	371.958	289.295	299.073	326.343	344.573	353.691	385.986
ENSRNOT00000017626.5	ENSRNOG00000012799	Prkaa1	protein_coding	0.0154976	0.280671	-0.0826946	0.0341637	6.71424	0.00325527	0.00117366	0.000362906	0.00466214	0.00466214	831.393	854.843	871.346	858.784	909.477	844.248	808.671	841.714	849.792	919.002	763.826	819.6	796.502	769.073	772.347	806.082	779.34	738.699	824.304	837.557
ENSRNOT00000082066.1	ENSRNOG00000055446	Amfr	protein_coding	0.0156033	0.282335	-0.0586965	0.0242741	8.09933	0.0025777	0.000299114	0.00146477	0.00264706	0.00264706	3411.39	3718.66	3330.13	3219	3472.75	3386.98	3204.55	3289.86	3262.6	3641.45	3158.55	3163.93	3230.59	3420.4	3211.71	3029.67	3195.02	3123.05	3177.37	3269.59
ENSRNOT00000079732.1	ENSRNOG00000013865	Zmym6	protein_coding	0.0156239	0.282458	0.506461	0.20949	4.16113	0.192935	0.195097	-0.0626945	0.024334	0.024334	41.8374	61.6779	65.3539	42.4844	37.9361	68.8066	68.723	58.3406	46.782	24.0129	90.961	50.5417	99.8422	54.9205	40.7262	117.449	98.6877	85.9266	97.6768	139.143
ENSRNOT00000087968.1	ENSRNOG00000020340	Brd8	protein_coding	0.0156467	0.282622	-0.0986896	0.0408305	7.37172	0.00964477	0.0049319	0.00254324	0.00340377	0.00340377	1747.16	1888.19	1739.49	1588.72	1460.97	1675.93	1620.76	1738.24	1470.39	1827.93	1675.01	1668.28	1321.5	1610.95	1459.77	1385.43	1555.44	1352.97	1607.08	1547.91
ENSRNOT00000028749.6	ENSRNOG00000021174	Macrod1	protein_coding	0.0157502	0.284239	0.210944	0.08736	4.74469	0.0457813	0.0220797	0.0138845	0.0160791	0.0160791	127.412	103.138	93.4516	122.015	96.7106	91.0098	103.662	76.5709	132.934	96.1747	149.368	152.146	81.6282	171.833	121.408	118.433	128.89	113.875	114.356	144.722
ENSRNOT00000072378.2	ENSRNOG00000046533	AABR07043421.1	pseudogene	0.0158343	0.285254	-0.0995615	0.0412654	7.06986	0.00999857	0.00461775	0.00318282	0.0038964	0.0038964	1316.58	1122.13	1170.83	1131.69	1367.21	1100.98	1264.8	1195.8	1357.45	1369.95	956.707	1065.86	1231.79	965.208	1187.55	1171.48	1115.61	1184.17	1148.83	1195.77
ENSRNOT00000086299.1	ENSRNOG00000007864	Vrk2	protein_coding	0.0158333	0.285254	-0.166121	0.0688516	4.9116	0.0297174	0.00860851	0.0150942	0.0144379	0.0150942	181.188	127.721	179.238	135.987	153.705	130.265	139.663	140.255	163.149	131.599	145.604	133.311	120.157	129.919	128.36	146.451	88.87	94.4992	127.771	146.627
ENSRNOT00000003327.6	ENSRNOG00000002408	Rbm47	protein_coding	0.0158759	0.285752	-0.16902	0.0700815	4.76062	0.0275023	0.00864333	0.0124514	0.0159138	0.0159138	133.023	136.737	143.607	112.391	166.272	116.896	100.982	138.328	105.14	126.349	88.1338	120.193	95.1047	102.423	110.718	110.604	111.863	132.528	118.871	87.0887
ENSRNOT00000032316.4	ENSRNOG00000030247	Eif4ebp3	protein_coding	0.0159439	0.286723	0.173152	0.0718414	4.78332	0.0180816	0.0101243	0.000633538	0.0156817	0.0156817	99.4441	96.6499	122.907	97.2109	107.759	114.013	102.972	127.279	113.611	113.596	139.319	122.84	122.041	103.508	142.061	132.722	140.447	152.01	118.141	132.083
ENSRNOT00000020476.7	ENSRNOG00000014876	Lpin2	protein_coding	0.0160379	0.287909	0.0917327	0.0380942	6.93685	0.00908839	0.00122307	0.00603276	0.00415691	0.00603276	1023.27	1021.48	853.613	1135.71	1051.16	954.189	995.117	1003.36	946.479	875.892	1083.87	1145.95	1124.34	1096.91	1068.17	1180.64	993.95	983.918	1207.94	922.962
ENSRNOT00000078838.1	ENSRNOG00000007120	Mtmr3	protein_coding	0.0160333	0.287909	-0.190585	0.0791412	5.33918	0.039227	0.0151958	0.0161209	0.0108644	0.0161209	176.061	191.679	239.801	325.627	189.507	263.972	206.801	223.131	261.548	245.66	195.339	229.084	147.135	167.034	186.356	168.574	227.038	224.804	213.228	153.855
ENSRNOT00000091046.1	ENSRNOG00000000105	Cplx2	protein_coding	0.0160935	0.288654	-0.113728	0.047253	7.21003	0.0139804	0.000813169	0.0103511	0.00365171	0.0103511	1484.9	1512.65	1227.15	1607.33	1370.21	1519.7	1332.51	1367.23	1503.88	1430.46	1160.78	1340.25	1340.95	1362.02	1292.64	1054.49	1427.38	1166.88	1120.19	1603.86
ENSRNOT00000082505.1	ENSRNOG00000009745	Ppp3cc	protein_coding	0.0161414	0.289259	0.145211	0.0603612	5.29027	0.0205856	0.00698753	0.0088844	0.0112299	0.0112299	155.509	166.714	163.31	190.749	166.406	241.372	192.388	186.411	184.083	207.701	195.955	247.334	185.545	213.802	182.959	232.118	218.251	258.786	188.626	219.262
ENSRNOT00000064478.3	ENSRNOG00000018951	Col4a5	protein_coding	0.0161753	0.289614	-0.0813766	0.0338373	7.47491	0.00716619	0.000576375	0.00514845	0.00326301	0.00514845	1882.7	1785.22	1815.47	2130.63	1872.52	1823.38	1731.35	1626.01	1896.86	1835.85	1734.98	1493.82	1605.88	1689.09	1591.12	1829.83	1725.09	2007.51	1652.51	1646.08
ENSRNOT00000019192.6	ENSRNOG00000014117	Hmox1	protein_coding	0.0162255	0.289752	-0.180184	0.074958	4.99078	0.0351587	0.00706702	0.0210265	0.0137179	0.0210265	163.06	179.766	190.183	191.161	149.534	177.842	164.503	113.534	118.147	180.345	136.817	139.652	137.704	131.174	108.039	175.197	115.561	126.766	119.846	161.275
ENSRNOT00000021624.7	ENSRNOG00000016036	Rprd1a	protein_coding	0.0162227	0.289752	-0.0941488	0.0391656	6.30548	0.00624213	0.00180812	0.00231857	0.00586159	0.00586159	568.565	653.084	574.429	552.35	593.671	577.486	523.641	563.753	543.043	593.95	489.352	508.243	487.411	552.547	529.482	507.009	588.896	552.007	540.767	474.15
ENSRNOT00000086539.1	ENSRNOG00000052887	Dnajc6	protein_coding	0.0162011	0.289752	0.380243	0.158148	5.85379	0.15652	0.080314	0.0447394	0.0077375	0.0447394	449.486	391.353	256.193	373.023	171.841	270.564	188.505	209.304	338.149	372.273	528.025	287.489	379.54	627.193	360.066	337.746	210.708	551.9	665.421	514.43
ENSRNOT00000078034.1	ENSRNOG00000023541	Ahctf1	protein_coding	0.0162404	0.289765	-2.09502	0.871664	2.44322	4.75407	2.01205	1.78694	0.143173	1.78694	163.524	68.252	65.5266	90.6737	25.1285	0	19.2278	98.8164	29.5239	27.7497	21.5038	0	0	22.9221	0	26.0222	73.769	0	0	35.8185
ENSRNOT00000078482.1	ENSRNOG00000006967	Xiap	protein_coding	0.0162944	0.290221	-1.80485	0.751314	2.00311	3.53105	1.00399	1.81837	0.257257	1.81837	9.63621	41.5787	43.1952	22.5903	11.4413	47.5549	26.9866	41.9857	28.3165	0	18.6784	0	6.49743	37.3104	0	0	25.2438	0	0	14.2681
ENSRNOT00000079381.1	ENSRNOG00000028703	Slc39a6	protein_coding	0.016281	0.290221	0.110332	0.0459229	6.45969	0.00999349	0.00518235	0.00198489	0.00536221	0.00536221	561.673	695.838	631.844	659.468	555.923	616.69	533.953	663.63	611.553	534.736	668.572	712.745	741.094	648.522	677.395	718.504	726.927	592.104	655.033	621.047
ENSRNOT00000021020.4	ENSRNOG00000015488	Tead1	protein_coding	0.0163504	0.290773	-0.188058	0.0783248	5.05209	0.0383662	0.0108867	0.0197871	0.0131799	0.0197871	226.089	176.396	181.031	147.837	180.294	162.391	110.777	185.327	165.627	204.191	118.304	203.457	137.474	157.266	129.434	150.017	129.904	127.522	128.972	152.37
ENSRNOT00000073537.2	ENSRNOG00000048973	NEWGENE_1306399	protein_coding	0.0163537	0.290773	0.185575	0.0772933	6.06121	0.0373618	0.00246666	0.0274046	0.00679319	0.0274046	512.782	368.594	270.564	401.847	413.551	402.642	474.187	280.618	491.668	367.169	520.409	462.456	467.598	476.456	537.634	492.67	454.648	470.11	493.228	352.017
ENSRNOT00000012219.6	ENSRNOG00000009198	Rab6b	protein_coding	0.0164594	0.291773	0.230947	0.0962854	5.89496	0.0579506	0.00300995	0.0433445	0.00753809	0.0433445	387.943	320.146	377.093	280.367	383.273	333.512	297.883	326.572	229.492	330.729	442.735	407.118	340.279	325.05	346.308	365.267	397.442	389.241	396.114	809.957
ENSRNOT00000047387.6	ENSRNOG00000020689	Cpeb3	protein_coding	0.0164585	0.291773	-0.137748	0.057429	5.72438	0.0206159	0.00315139	0.0133391	0.00840675	0.0133391	268.191	374.001	341.562	328.425	290.258	341.062	290.552	321.18	395.909	345.714	232.948	300.3	289.401	278.763	269.738	225.632	302.306	300.113	332.554	345.462
ENSRNOT00000080788.1	ENSRNOG00000009956	Wnk1	protein_coding	0.016467	0.291773	0.0618903	0.0258049	8.08463	0.0030127	0.000671906	0.00144416	0.00265755	0.00265755	2966.55	3301.78	3343.3	3128.43	3006.58	3200.67	3114.65	3217.12	3117.21	3072.86	3343.38	3169.76	3523.46	3226.88	3201.82	3635.11	3211.49	3535.63	3168.89	3482.32
ENSRNOT00000087398.1	ENSRNOG00000022999	Ppp2r3a	protein_coding	0.0164464	0.291773	-0.280354	0.11687	4.98818	0.0853823	0.0255013	0.0427916	0.0137411	0.0427916	184.621	229.018	203.959	114.708	112.672	185.373	157.322	118.465	207.706	226.885	141.713	142.902	162.765	125.204	129.275	78.8822	90.4925	139	168.529	122.077
ENSRNOT00000060500.5	ENSRNOG00000026120	Fam8a1	protein_coding	0.0165067	0.292223	-0.0849326	0.0354253	6.61314	0.0055692	0.00135157	0.00252327	0.00492318	0.00492318	808.865	724.799	764.611	824.202	816.855	729.351	802.156	789.515	751.084	762.416	686.604	746.339	743.996	664.853	752.703	620.267	747.908	746.766	779.484	662.305
ENSRNOT00000004703.5	ENSRNOG00000016156	Nptxr	protein_coding	0.0165293	0.292369	-0.105901	0.0441803	8.21898	0.0121972	0.000274066	0.00948545	0.0025679	0.00948545	4213.82	4466.41	3967.63	3565.78	3960.41	3400.97	3853.61	3916.25	4178.51	3711.65	2991.51	3656.15	4142.01	3609.97	3448.33	3730.45	3491.78	3312.04	2936.7	4073.82
ENSRNOT00000023502.6	ENSRNOG00000017408	Fam160a2	protein_coding	0.0166037	0.293432	-0.075645	0.0315797	6.9672	0.00552084	0.000891487	0.00334658	0.0040949	0.0040949	1175.75	959.068	1056.68	1066.28	1257.64	1029.08	1123.02	1174.49	1119.69	1084.23	992.974	986.725	1043.18	1070.05	1117	934.383	1032.65	984.164	1051.33	1012.81
ENSRNOT00000029202.5	ENSRNOG00000024632	Atf6	protein_coding	0.016669	0.294332	-0.075208	0.0314161	7.434	0.00616362	0.000604986	0.00432988	0.00331727	0.00432988	1661.71	1989.85	1830.99	1674.34	1953.98	1694.49	1565.22	1757.81	1550	1957.87	1614.95	1705.59	1598.95	1666.63	1718.81	1552	1586.41	1561.52	1601.84	1699.84
ENSRNOT00000001265.5	ENSRNOG00000000957	Rpl21	protein_coding	0.016684	0.294344	0.0527159	0.0220237	8.93558	0.00302344	0.000124803	0.00229467	0.00230041	0.00230041	7246.26	7962.76	7090.42	7343.78	7491.21	7461.69	7649.87	7212.52	7300.95	7272.49	8537.47	7746.3	7964.08	7880.79	8277.41	7895.72	7707.75	7508.49	7822.91	6786.65
ENSRNOT00000031231.5	ENSRNOG00000026787	Disp2	protein_coding	0.0168082	0.2956	0.0609345	0.0254863	9.08094	0.00405393	0.000109644	0.00313811	0.00228502	0.00313811	7486.83	9647.1	8344.74	8575.35	8609.34	8207.69	8291.12	8731.64	8350.51	9151.15	9392.55	8956.07	9514.43	9043.8	8778.86	8250.18	8900.93	8980.78	9266.11	9570.09
ENSRNOT00000032386.3	ENSRNOG00000021731	LOC103689949	protein_coding	0.0168312	0.2956	0.296242	0.123931	4.48697	0.0875857	0.0576811	0.0103929	0.0191134	0.0191134	90.922	83.0707	75.0214	69.2235	97.095	81.5896	83.4505	42.3199	80.9357	73.3951	109.965	101.135	97.0519	57.5328	132.879	91.1964	124.499	138.945	137.822	71.4636
ENSRNOT00000064907.3	ENSRNOG00000025512	Mettl17	protein_coding	0.0167872	0.2956	0.123137	0.0514932	5.5643	0.0119976	0.00391792	0.00453436	0.00933981	0.00933981	289.646	218.014	281.392	223.822	256.662	233.792	251.641	244.032	253.637	208.422	277.831	252.977	253.612	261.449	311.617	302.613	288.439	258.141	294.255	276.319
ENSRNOT00000071889.2	ENSRNOG00000049259	LOC102549842	protein_coding	0.0168037	0.2956	-0.102405	0.0428296	6.07637	0.0100787	0.00244198	0.00528369	0.00672991	0.00672991	468.175	479.095	486.685	422.089	501.274	502.865	438.892	479.877	411.565	401.822	406.422	467.149	415.236	425.345	369.541	388.948	446.014	365.029	475.702	388.759
ENSRNOT00000076043.1	ENSRNOG00000002783	Serpinc1	protein_coding	0.0168356	0.2956	0.13629	0.0570183	5.29409	0.0107648	0.00505454	0.00114863	0.0112009	0.0112009	187.734	214.189	186.301	190.2	194.171	174.844	171.833	194.443	181.014	165.226	218.236	202.611	203.088	179.69	216.971	237.135	223.725	214.349	236.768	201.057
ENSRNOT00000077963.1	ENSRNOG00000014060	Mras	protein_coding	0.0168419	0.2956	-0.240299	0.100537	5.7043	0.0630746	0.00548332	0.0450556	0.00851718	0.0450556	392.43	253.571	306.314	315.844	385.37	254.093	368.489	333.055	567.612	296.026	191.525	237.912	380.879	257.204	348.956	310.521	243.164	276.697	244.731	219.875
ENSRNOT00000046529.5	ENSRNOG00000014530	Nav2	protein_coding	0.0168935	0.29565	0.100194	0.0419393	6.29127	0.00830416	0.00288372	0.00309323	0.00591082	0.00591082	470.97	487.863	437.571	508.23	517.887	514.896	559.989	583.709	510.591	554.66	549.434	566.837	658.198	583.95	540.338	540.211	612.862	552.821	553.364	524.908
ENSRNOT00000075975.1	ENSRNOG00000010598	Hs3st1	protein_coding	0.0169115	0.29565	0.134646	0.0563695	5.47384	0.0181885	0.0059658	0.00819724	0.00992179	0.00992179	245.429	228.177	257.838	199.441	222.254	196.092	254.663	181.544	235.657	216.022	284.802	295.912	222.381	216.6	259.37	306.424	260.222	252.042	230.097	233.86
ENSRNOT00000078416.1	ENSRNOG00000046333	AABR07007032.1	protein_coding	0.0168675	0.29565	-0.299596	0.125376	4.16214	0.0980793	0.036313	0.0422825	0.0243157	0.0422825	91.7893	57.8152	94.5967	75.2224	73.2249	89.578	96.8571	73.4884	58.2865	48.3792	43.0422	71.103	37.408	49.9226	45.2849	72.9286	51.255	74.6645	36.633	91.5131
ENSRNOT00000080824.1	ENSRNOG00000008289	Slc25a3	protein_coding	0.0169233	0.29565	0.295518	0.123732	4.1366	0.0955013	0.0452265	0.0313218	0.024785	0.0313218	42.9344	58.1477	52.2998	50.6052	57.0556	76.3119	32.92	44.8955	50.7582	88.5876	86.8903	57.8961	67.5759	77.9559	91.7028	83.763	79.7096	103.812	51.6237	43.2801
ENSRNOT00000082815.1	ENSRNOG00000058238	AC120486.9	processed_pseudogene	0.0169315	0.29565	0.145642	0.0609844	6.1731	0.0231988	0.00282553	0.0157699	0.00634358	0.0157699	456.147	418.592	472.113	409.019	446.71	414.578	477.336	455.915	479.246	432.22	657.515	356.728	563.934	550.166	611.592	564.678	518.236	442.298	535.631	428.617
ENSRNOT00000091873.1	ENSRNOG00000027864	Ppia	protein_coding	0.0169189	0.29565	0.0520667	0.0217992	9.40286	0.00253344	8.12594e-05	0.00183988	0.00229477	0.00229477	11929.3	12703.4	10979.2	12086.4	11602.7	11554.6	12105.5	11480.8	11836.5	11911.2	13316.2	12313.7	13294.9	12397.2	12534.9	13107	11937.9	11571.5	12013.3	12067.1
ENSRNOT00000001685.7	ENSRNOG00000001247	Clip1	protein_coding	0.0170402	0.297042	-0.183071	0.0767324	5.4049	0.0367096	0.0157976	0.0136417	0.0103928	0.0136417	252.748	257.009	334.094	197.781	288.622	151.738	240.112	281.68	222.496	257.037	191.104	196.213	231.433	203.253	170.532	183.301	210.161	193.151	241.432	214.893
ENSRNOT00000077928.1	ENSRNOG00000060544	Kdm5b	protein_coding	0.0170287	0.297042	-0.0810391	0.0339632	7.03068	0.00338082	0.00179734	-5.2956e-05	0.00397015	0.00397015	1256.49	1172.4	1177.26	1173.01	1244.58	1137.92	1183.29	1224.09	1074.97	1137.96	1053.05	1062.87	1113.78	1072.25	1080.77	1050.06	1139.88	1027.74	1135.02	1124.99
ENSRNOT00000004495.4	ENSRNOG00000003258	Cdc73	protein_coding	0.0171191	0.297911	-0.0892132	0.0374195	6.43818	0.00571887	0.00157289	0.00225285	0.00542819	0.00542819	687.642	699.938	741.324	619.592	671.785	618.449	645.797	631.612	635.176	595.03	592.595	604.398	563.693	674.736	622.342	565.408	572.256	575.056	590.459	622.523
ENSRNOT00000017420.5	ENSRNOG00000033570	Arhgap8	protein_coding	0.0171068	0.297911	-0.0871942	0.0365686	6.81105	0.00833513	0.00121629	0.00547001	0.00443121	0.00547001	1093.15	840.5	1123.63	929.869	977.548	858.236	947.929	897.829	946.261	901.724	827.618	801.285	944.112	965.834	829.491	937.922	880.109	818.216	860.355	838.632
ENSRNOT00000090735.1	ENSRNOG00000055226	Dab2ip	protein_coding	0.0171536	0.298004	0.113499	0.0476204	6.61736	0.0133617	0.00642668	0.00409907	0.00491186	0.00491186	633.984	770.077	674.822	696.695	603.057	768.663	777.86	714.328	583.834	893.84	821.795	796.605	683.019	798.88	856.805	743.031	804.626	812.273	799.558	808.347
ENSRNOT00000092445.1	ENSRNOG00000011841	Map2	protein_coding	0.0171415	0.298004	0.0695935	0.0291961	8.69761	0.00531228	0.000185463	0.00407659	0.00235278	0.00407659	5550.07	6620.98	5705.55	5974.34	5702.28	5651.13	5815.09	6092.41	5808.49	5039.04	5992.58	5824.19	6556.49	6368.03	6666.82	5732.95	5760.58	6202.59	6248.57	6751.06
ENSRNOT00000091022.1	ENSRNOG00000000857	Msh5	protein_coding	0.0171696	0.298029	1.47916	0.620698	0.771615	1.90145	0.630818	0.768522	1.29551	1.29551	0	0	0	0	0	5.42766	7.45461	0	0	3.23973	7.77631	5.72346	10.879	0	8.03598	6.09264	5.17856	10.7335	0	6.45102
ENSRNOT00000014095.5	ENSRNOG00000010475	Casp3	protein_coding	0.0172278	0.298533	-0.123554	0.051874	6.22607	0.0167637	0.00192223	0.0115323	0.00614441	0.0115323	542.819	605.274	606.449	420.746	494.354	523.534	517.941	550.703	468.253	694.381	462.493	472.758	462.645	501.335	438.407	478.694	428.036	516.283	444.306	559.088
ENSRNOT00000037068.3	ENSRNOG00000026953	Gpr88	protein_coding	0.0172222	0.298533	0.414326	0.173946	5.73845	0.188498	0.00382751	0.147458	0.00833051	0.147458	343.449	203.359	161.504	296.131	316.516	545.37	283.351	160.844	184.653	212.287	355.928	672.472	691.5	538.899	264.656	246.183	379.312	386.555	322.582	237.827
ENSRNOT00000081816.1	ENSRNOG00000005070	Spopl	protein_coding	0.0172773	0.299136	-0.127301	0.0534708	5.96063	0.0178078	0.00309101	0.0112046	0.00723249	0.0112046	394.973	454.017	428.21	391.585	312.645	470.101	358.998	426.013	450.237	472.591	336.283	342.109	418.391	401.24	357.693	314.094	351.65	424.171	323.469	383.999
ENSRNOT00000010180.5	ENSRNOG00000007650	Cd63	protein_coding	0.0173224	0.299158	-0.0857772	0.036044	9.22096	0.0080902	0.000100932	0.00639491	0.00228185	0.00639491	9840.82	10577.1	11784.6	9654.19	10951.3	9872.19	11045.7	11347.8	10904.7	9752.95	9514.21	9652.64	10324	9619.79	9858.63	11602.9	8804.95	9971.34	8299.21	9521.02
ENSRNOT00000084044.1	ENSRNOG00000061582	Scamp1	protein_coding	0.0173142	0.299158	-0.233193	0.0979818	5.18969	0.059786	0.0354359	0.0125662	0.012021	0.0125662	247.453	233.141	114.15	194.934	231.001	177.018	210.895	197.896	213.706	230.906	144.03	147.984	129.912	215.877	156.499	178.16	121.418	142.952	149.806	240.675
ENSRNOT00000087495.1	ENSRNOG00000025481	Dctn2	protein_coding	0.0173193	0.299158	-0.117153	0.0492268	6.33612	0.01432	0.00635906	0.00494408	0.00575735	0.00575735	682.484	596.03	688.785	570.386	638.949	497.876	608.182	559.108	619.454	547.552	586.356	571.045	495.533	548.582	515.01	601.616	529.086	467.195	432.078	602.629
ENSRNOT00000089729.1	ENSRNOG00000018337	Caly	protein_coding	0.0173381	0.299177	0.134792	0.0566482	7.5056	0.0199819	0.00200939	0.0140357	0.00322359	0.0140357	1687.14	2177.51	1487.76	1887.18	1648.69	1678.98	1742.69	1287.1	1646.11	1903.19	2210.82	2104.87	2002.02	2318.96	1816.09	1744.59	1904.18	1667.37	2016.32	1763.21
ENSRNOT00000002408.4	ENSRNOG00000001767	RGD1562339	protein_coding	0.0174194	0.299346	-0.129681	0.0545399	5.63334	0.0185158	0.00348415	0.0113889	0.00892247	0.0113889	301.447	341.363	332.819	327.567	301.299	263.765	269.557	289.706	236.294	333.692	240.06	312.501	332.866	252.465	237.508	246.868	272.723	224.721	257.23	256.966
ENSRNOT00000021818.7	ENSRNOG00000016298	Lysmd3	protein_coding	0.0173636	0.299346	-0.0911796	0.0383282	6.59265	0.00914649	0.00129762	0.00604764	0.00497873	0.00604764	723.043	771.653	729.68	718.211	788.456	858.056	672.421	803.87	695.355	902.317	647.76	754.652	694.87	755.439	730.847	604.341	656.384	764.351	681.074	695.635
ENSRNOT00000046983.3	ENSRNOG00000020710	Raver1	protein_coding	0.017421	0.299346	-0.059071	0.0248438	7.958	0.00370619	0.000330858	0.00261196	0.00275521	0.00275521	3068.11	2899.2	3328.19	2936.58	3217.2	2860.45	2654.04	2942.74	2775.92	2815.32	2904.22	2723.22	2777.85	2672.89	2696.52	2881.01	2889.94	2633.27	2744.76	2838.45
ENSRNOT00000089657.1	ENSRNOG00000050183	RT1-CE1	retained_intron	0.0174026	0.299346	0.584749	0.24589	2.44393	0.325674	0.159271	0.0895153	0.143039	0.143039	6.4283	7.92433	11.0959	13.3308	5.65742	10.2304	13.8981	14.2359	4.6456	2.77077	17.7248	16.7773	13.3618	4.50916	14.3882	12.9708	16.8275	37.4865	18.0138	13.8157
ENSRNOT00000092476.1	ENSRNOG00000028505	Rps18	protein_coding	0.0173944	0.299346	0.0520137	0.0218705	9.15145	0.00237416	0.000109591	0.00164496	0.002282	0.002282	8894.17	9611.06	8992.45	9012.2	9266.67	9092.79	9838.37	9323.04	9049.17	8826.39	10633.2	10032.6	9656.1	9873.59	9823.59	9610.73	9538.81	9557.74	9269.87	8865.06
ENSRNOT00000073746.1	ENSRNOG00000046493	Pnpo	protein_coding	0.0174393	0.299408	-0.118715	0.0499365	7.57006	0.0155208	0.000500873	0.0119674	0.00314422	0.0119674	2046.18	2227.59	2080.27	1931.3	2141.16	2034.01	2189.99	2096.16	2299.54	1613.66	2005.17	1682.84	1654.6	1983.71	1549.89	1972.59	2072.36	2069.55	1901.41	1500.52
ENSRNOT00000056405.2	ENSRNOG00000004742	Chp1	protein_coding	0.017476	0.299787	-0.0577581	0.0243035	8.0872	0.00297417	0.000297583	0.00191516	0.00265571	0.00265571	3364.19	3648.54	3322.05	3276.63	3496.66	3161.19	3337.3	3218.09	3553.09	3133.9	3192.12	3166.22	3115.67	3220.94	3245.64	3316.35	3163.58	2823.42	3247.52	3129.82
ENSRNOT00000004942.5	ENSRNOG00000003691	Tmed7	protein_coding	0.0176371	0.300555	-0.0530512	0.0223548	8.73392	0.00301272	0.000156113	0.00224219	0.00234256	0.00234256	6321.8	7065.36	5869.46	5864.51	6716.74	6146.53	6604.56	6357.88	6330.09	6586.36	5907.48	6432.03	6210.53	6160.67	5761.79	6054.02	5923.17	5727.51	6257.3	6072.56
ENSRNOT00000025845.4	ENSRNOG00000019077	Lipa	protein_coding	0.0176382	0.300555	-1.96045	0.826103	2.29217	4.24405	1.86131	1.55092	0.174861	1.55092	66.7994	41.9249	48.0705	94.3343	51.8608	59.9099	17.6635	25.4203	0	16.1319	16.8543	0	0	0	43.2761	30.8692	40.3034	3.19592e-05	15.906	0
ENSRNOT00000033494.6	ENSRNOG00000021552	Uprt	protein_coding	0.0176237	0.300555	-0.171032	0.072061	4.7334	0.027658	0.0097663	0.0113027	0.0161976	0.0161976	125.513	141.518	109.646	128.722	130.563	122.891	119.713	97.8738	128.986	133.909	88.9732	141.942	105.011	115.002	107.146	80.5197	125.73	85.2788	108.153	95.6901
ENSRNOT00000035814.3	ENSRNOG00000027491	Vldlr	protein_coding	0.0175469	0.300555	-0.132285	0.0556981	6.6954	0.0193001	0.00122716	0.0142842	0.00470919	0.0142842	645.804	985.842	902.397	790.581	985.36	967.139	741.893	1006.14	816.191	873.646	747.039	758.931	680.593	642.392	691.094	864.481	800.603	789.405	755.125	867.662
ENSRNOT00000057587.2	ENSRNOG00000005975	Rpl30	protein_coding	0.017627	0.300555	0.195502	0.0823736	7.53394	0.0421996	0.000588396	0.0333386	0.00318813	0.0333386	1764.73	1987.8	1685.98	1804.43	1881.33	1986.98	851.264	1799.78	1748.55	1839.86	2289.56	1900.41	2049.39	2180.8	2306.32	2145.93	1932.36	1996.94	2077.22	1801.61
ENSRNOT00000072130.2	ENSRNOG00000046797	Rpusd2	protein_coding	0.0175992	0.300555	-1.31057	0.552065	3.60712	1.89567	1.02173	0.502144	0.0375219	0.502144	87.3413	44.9808	75.5277	45.6211	90.0747	64.0727	99.3744	62.2279	73.8949	84.5149	0	94.4646	29.7633	1.78807	26.1659	67.0826	111.383	19.112	9.51577	50.1979
ENSRNOT00000075433.1	ENSRNOG00000046212	LOC102547811	protein_coding	0.0176236	0.300555	0.916334	0.38608	1.55353	0.620109	0.276119	0.145199	0.469168	0.469168	7.78824	1.28849	4.67411	4.10653	0	1.05636	2.66308	1.36032	6.73524	4.3832	5.50886	4.73794	6.2373	8.73527	9.13166	8.82416	4.22858	12.9655	6.98004	6.01068
ENSRNOT00000077942.1	ENSRNOG00000020730	Nbr1	protein_coding	0.0175921	0.300555	0.1558	0.0656249	6.17151	0.0267876	0.0136341	0.00789898	0.00634967	0.00789898	376.694	341.063	417.942	388.811	526.803	596.449	438.523	398.905	447.802	560.281	597.274	590.446	489.505	510.383	472.558	466.222	486.629	511.088	592.29	479.027
ENSRNOT00000013804.6	ENSRNOG00000010361	Kif3b	protein_coding	0.017704	0.300696	-0.0657648	0.0277284	7.47003	0.00348523	0.000574929	0.00190253	0.00326938	0.00326938	1938.49	1915.27	1715.52	1780.74	1697.32	1856.35	1758.72	1898.53	1764.62	1820.41	1614.43	1656.09	1764.51	1821.32	1556.39	1670.56	1802.44	1705.31	1778.68	1625.51
ENSRNOT00000024678.5	ENSRNOG00000018320	Rps15a	protein_coding	0.0177019	0.300696	0.071791	0.0302687	7.90183	0.00569616	0.000662276	0.00391868	0.00280285	0.00391868	2644.16	2736.31	2405.23	2371.74	2577.47	2936.42	2797.19	2543.77	2544.92	2558.18	3156.46	3055.09	2740.96	2925.8	2844.43	2729.38	2757.27	2526.02	2762.64	2568.39
ENSRNOT00000054761.1	ENSRNOG00000012536	Sgms1	protein_coding	0.0177053	0.300696	-0.123892	0.0522371	6.39196	0.0169648	0.00231325	0.0113303	0.0055739	0.0113303	569.512	728.884	623.972	660.501	634.702	643.469	528.807	610.116	633.087	743.114	564.336	721.064	534.845	575.11	563.818	488.701	509.139	607.255	459.035	627.015
ENSRNOT00000068020.2	ENSRNOG00000008064	Naga	protein_coding	0.0176979	0.300696	0.0727363	0.0306661	7.09191	0.00376614	0.000846099	0.00165967	0.00385595	0.00385595	1067.3	1202.56	1152.35	1121.16	1098.34	1248.31	1176.83	1153.96	1164.46	1214	1223.99	1367.75	1249.23	1202.39	1233.78	1185.88	1247.39	1171.7	1364.68	1231.34
ENSRNOT00000016871.7	ENSRNOG00000012156	Ostf1	protein_coding	0.0177446	0.301114	0.0691119	0.02915	7.27364	0.00518834	0.000698634	0.00345115	0.00354998	0.00354998	1304.48	1520.35	1372	1321.8	1436.19	1389.76	1459.3	1297.15	1409.08	1429.79	1682.09	1633.47	1591.96	1391.66	1418.79	1528.98	1372.86	1525.73	1444.96	1367.54
ENSRNOT00000085886.1	ENSRNOG00000054669	RGD1305110	protein_coding	0.0178321	0.302347	-0.280162	0.118257	4.43078	0.086036	0.0500357	0.0189771	0.0198881	0.0198881	103.469	107.12	113.099	80.8297	66.6568	101.939	121.208	89.1674	112.728	80.2437	67.8095	86.1285	72.0767	80.3812	34.0115	66.671	86.0064	61.1127	85.4578	116.269
ENSRNOT00000055540.5	ENSRNOG00000036960	Abcc9	protein_coding	0.0178515	0.302399	-0.284187	0.119977	3.88707	0.089437	0.0393778	0.0325941	0.0299054	0.0325941	30.0716	67.3261	60.0367	82.7682	50.3487	68.3686	55.2142	55.9294	51.5169	52.1398	29.7855	46.5729	51.1263	34.7948	35.0404	61.5897	33.3634	65.8426	33.9595	40.907
ENSRNOT00000078816.1	ENSRNOG00000026985	Phldb1	protein_coding	0.0178794	0.302399	0.098843	0.0417393	6.44646	0.0108234	0.00284137	0.00586946	0.00540265	0.00586946	523.529	588.254	759.319	604.53	530.687	675.379	578.361	585.127	630.291	555.42	664.158	644.229	633.837	611.314	686.001	584.327	687.45	719.491	676.706	725.718
ENSRNOT00000080759.1	ENSRNOG00000057855	F5	protein_coding	0.017876	0.302399	0.400374	0.169064	3.97554	0.177576	0.0321742	0.11074	0.0279594	0.11074	20.7471	45.8403	24.9389	71.722	49.9389	28.5579	61.9559	46.4596	44.6965	70.3456	60.3687	36.0746	61.4313	46.7369	66.4963	103.513	71.2591	103.01	75.2827	52.9122
ENSRNOT00000021114.8	ENSRNOG00000015658	Sorbs1	protein_coding	0.0179803	0.303411	-0.470406	0.198817	3.46012	0.17624	0.154818	-0.030254	0.0428231	0.0428231	23.713	38.8929	38.3859	47.2921	54.3786	56.578	36.8591	36.097	51.6581	27.7454	25.0443	19.1935	38.4005	9.26197	38.6113	30.6499	21.0273	25.2766	34.2391	22.0812
ENSRNOT00000024545.4	ENSRNOG00000018123	Ccny	protein_coding	0.0179589	0.303411	-0.0874006	0.036933	7.0683	0.00847149	0.000867238	0.00595298	0.00389928	0.00595298	1468.61	1252.62	1140.12	1202.68	1256.53	1068.05	1111.62	1187.53	1349.48	1273.21	1046.69	1080.59	1174.94	1230.88	1208.08	1091.88	1018.78	1059.07	1124.41	1223.54
ENSRNOT00000092419.1	ENSRNOG00000000481	Cuta	retained_intron	0.0179837	0.303411	0.380493	0.16082	3.18314	0.157581	0.0725188	0.0536014	0.0567973	0.0567973	10.4827	9.1461	24.3773	35.8742	26.7055	20.0485	32.8481	21.5241	15.0206	15.793	35.9183	30.2161	19.1944	25.5895	35.5457	21.0435	30.1067	35.5231	37.0753	23.6807
ENSRNOT00000027047.5	ENSRNOG00000019968	Trim8	protein_coding	0.0180324	0.303964	0.0768779	0.0325072	7.76285	0.00656082	0.000426006	0.00485758	0.00293288	0.00485758	2513.49	2078.78	2189.04	2539.85	2305.5	2261.99	2282.68	1960.08	2339.1	2215.97	2617.99	2455.37	2470.74	2390.78	2657.23	2486.38	2528.46	2410.86	2376.45	2085.83
ENSRNOT00000027957.7	ENSRNOG00000051344	Psme3	protein_coding	0.018054	0.303964	0.0839053	0.0354853	6.72665	0.00715224	0.00166451	0.0039295	0.00463152	0.00463152	801.882	833.816	751.196	899.826	881.317	743.282	755.858	738.078	761.453	849.147	871.2	839.411	864.917	814.549	986.128	974.133	919.978	802.535	839	806.537
ENSRNOT00000089392.1	ENSRNOG00000050841	Ache	protein_coding	0.0180611	0.303964	0.164496	0.0695733	5.05096	0.0300492	0.0107222	0.01348	0.0131896	0.01348	159.532	159.255	103.176	138.386	120.005	172.919	163.488	176.07	116.459	145.046	153.801	199.727	177.704	159.341	185.234	165.302	147.594	163.922	143.541	206.18
ENSRNOT00000014202.6	ENSRNOG00000010155	Pcm1	protein_coding	0.018098	0.30423	0.0643189	0.0272122	7.91403	0.00453098	0.000910237	0.00272332	0.00279227	0.00279227	2578.01	2821.2	2524.91	2616.05	2742.97	2592.72	2768.93	2691.56	2679.32	2487.58	2682.84	2866.57	3071.39	2742.55	2365.93	2812.8	2923.75	2909.29	3040.78	2895.94
ENSRNOT00000086562.1	ENSRNOG00000059702	Tex9	protein_coding	0.0181066	0.30423	0.101595	0.0429863	6.07371	0.00942202	0.00249813	0.00458024	0.00674098	0.00674098	389.414	410.21	439.554	447.643	393.921	374.666	414.515	412.375	469.337	381.208	465.011	484.205	494.346	463.6	455.372	435.338	493.675	474.796	456.972	358.032
ENSRNOT00000065942.1	ENSRNOG00000029235	Sfmbt2	protein_coding	0.0181578	0.30484	-0.296476	0.125499	4.42417	0.0977358	0.0135528	0.0651967	0.0199825	0.0651967	106.204	114.744	95.0913	83.5729	97.0853	110.901	76.551	97.8738	92.1331	95.032	46.1653	78.9838	66.3751	109.611	62.502	33.6236	74.8832	73.7546	96.4611	116.118
ENSRNOT00000086185.1	ENSRNOG00000057676	Polr2m	protein_coding	0.0181865	0.305071	1.2916	0.546871	1.99166	1.76053	1.23411	0.160828	0.261233	0.261233	0	4.79008	0	10.2954	0	7.39907	5.00468	15.5986	7.95521	16.0635	12.4742	15.8733	5.83296	12.8823	5.85038	25.6905	7.14173	48.3349	4.87977	46.8528
ENSRNOT00000024030.6	ENSRNOG00000017628	Tagln	protein_coding	0.0182494	0.305591	-0.230787	0.0977696	6.18469	0.0592955	0.00217651	0.045618	0.00629925	0.045618	647.95	377.903	579.341	661.832	474.755	815.274	462.016	708.229	485.794	393.686	399.684	419.231	593.119	330.159	409.835	492.852	352.196	429.851	461.844	487.052
ENSRNOT00000054775.2	ENSRNOG00000014891	Ptar1	protein_coding	0.0182772	0.305591	-0.154121	0.0653068	5.32163	0.0264534	0.00502536	0.0162995	0.0109941	0.0162995	205.971	242.875	226.084	184.437	191.939	248.779	189.749	260.997	220.036	251.619	135.139	206.045	184.265	221.019	183.935	172.542	208.933	169.405	189.025	241.913
ENSRNOT00000075589.2	ENSRNOG00000043233	Cyp4f6	protein_coding	0.0182699	0.305591	0.583636	0.247293	3.42407	0.379316	0.19013	0.115639	0.0443107	0.115639	30.9326	2.84623	35.8251	17.3614	16.2405	38.4271	26.7302	22.3281	48.1381	29.3266	44.168	31.8952	36.2029	26.4658	42.8901	44.7896	43.584	55.9182	44.08	43.5207
ENSRNOT00000079678.1	ENSRNOG00000011573	Csad	protein_coding	0.0182676	0.305591	0.388887	0.164772	4.85373	0.168403	0.0485144	0.0872348	0.0149856	0.0872348	64.1312	127.023	114.449	100.999	68.3489	246.965	115.994	80.8912	111.372	98.3629	174.677	122.628	178.257	142.017	159.328	203.105	227.363	240.543	117.209	72.1064
ENSRNOT00000043170.6	ENSRNOG00000028426	Mcf2l	protein_coding	0.0183284	0.306196	-0.0830824	0.0352206	7.03235	0.00718761	0.00223548	0.00343403	0.00396696	0.00396696	1109.53	1228.96	1168.02	1174.64	1013.08	1323.8	1159.64	1304.13	1106.86	1248.6	958.706	1111.85	1041.81	1068.39	1044.8	1070.28	1144.7	1226.98	1057.01	1159.56
ENSRNOT00000016567.3	ENSRNOG00000012095	Pkia	protein_coding	0.0183766	0.306752	-0.112088	0.0475363	5.75295	0.0102894	0.00304567	0.00432545	0.00825285	0.00825285	312.175	386.305	353.196	332.37	295.72	319.715	308.647	347.126	315.42	368.249	305.531	317.08	311.072	286.606	278.58	268.104	257.931	306.543	308.87	344.054
ENSRNOT00000011945.4	ENSRNOG00000008816	Gpnmb	protein_coding	0.0184282	0.307112	-0.382594	0.162329	4.23531	0.16334	0.0154859	0.116268	0.0230109	0.116268	30.0374	74.5836	80.5365	112.391	108.244	146.869	100.168	76.994	67.203	93.9521	47.0047	66.3922	52.5057	34.1411	50.0016	89.3681	79.5056	61.0781	41.8972	65.5854
ENSRNOT00000079053.1	ENSRNOG00000006726	Zfp9	protein_coding	0.0184244	0.307112	-0.303709	0.128855	4.20335	0.076334	0.0594446	-0.00449182	0.0235739	0.0235739	56.6135	105.441	72.2454	65.8927	94.1774	110.513	70.4594	89.7719	51.8403	79.2404	87.107	64.698	54.2264	62.1134	49.0948	37.2732	61.6846	52.5654	58.1457	55.02
ENSRNOT00000089396.1	ENSRNOG00000021410	Negr1	protein_coding	0.0184557	0.307133	-0.112163	0.0476002	6.32341	0.0140433	0.00215603	0.00917288	0.00580026	0.00917288	569.399	692.789	615.812	582.308	492.933	576.228	634.389	529.672	560.158	665.912	477.787	589.665	465.954	502.907	507.161	442.125	584.55	548.002	591.89	583.884
ENSRNOT00000092303.1	ENSRNOG00000002451	Fndc3c1	protein_coding	0.0184595	0.307133	0.184867	0.0784576	4.96792	0.0381518	0.00703993	0.0237381	0.0139227	0.0237381	131.95	198.89	136.815	119.115	114.94	111.9	101.797	143.548	118.147	151.187	189.698	159.112	161.48	153.635	201.792	135.379	146.993	131.375	183.179	126.87
ENSRNOT00000017989.3	ENSRNOG00000013030	Pip4k2b	protein_coding	0.0185772	0.308683	-0.0909196	0.038625	6.36023	0.00536253	0.00178231	0.00158192	0.00567713	0.00567713	618.985	590.931	653.995	647.45	628.264	591.473	549.701	610.732	588.568	575.591	553.984	500.231	549.824	590.282	587.519	581.335	593.519	526.654	533.946	513.931
ENSRNOT00000093137.1	ENSRNOG00000013604	Gpx4	retained_intron	0.0185828	0.308683	0.435329	0.184948	3.10449	0.176083	0.108929	0.024294	0.0620988	0.0620988	15.6226	6.50208	24.0208	17.899	11.7731	32.972	18.6783	23.6712	14.7665	22.7737	33.4331	34.8582	17.6044	20.8757	24.3328	20.7827	24.6317	43.111	29.8104	32.3601
ENSRNOT00000007851.5	ENSRNOG00000005935	A3galt2	protein_coding	0.0186743	0.309555	-0.139094	0.0591394	5.98709	0.0216583	0.00252852	0.0149588	0.00711361	0.0149588	416.233	490.53	471.575	313.158	436.326	490.563	500.024	458.049	370.7	362.849	352.535	376.604	380.419	351.294	403.585	369.86	431.734	334.201	309.845	417.166
ENSRNOT00000081866.1	ENSRNOG00000030572	Smc5	protein_coding	0.0186807	0.309555	-0.135854	0.0577648	5.98799	0.0206627	0.00597817	0.0107057	0.0071096	0.0107057	374.019	474.831	446.92	489.432	445.662	371.479	376.166	475.927	455.316	376.578	317.676	371.383	279.059	340.97	373.937	395.164	395.178	402.602	431.804	444.489
ENSRNOT00000091715.1	ENSRNOG00000002879	Psen2	protein_coding	0.0186656	0.309555	0.127366	0.0541489	5.72902	0.0129971	0.006279	0.00293398	0.0083815	0.0083815	231.131	326.943	279.743	286.075	311.067	310.319	259.143	298	282.691	310.017	360.946	340.932	273.973	291.019	321.167	331.909	324.368	362.952	331.521	346.623
ENSRNOT00000015948.6	ENSRNOG00000011975	Crtc3	protein_coding	0.0187625	0.30966	-0.16643	0.0708149	4.94166	0.025492	0.0109129	0.00830118	0.0141609	0.0141609	117.64	194.1	188.913	139.684	160.702	159.762	134.846	186.271	129.274	128.021	116.913	127.366	137.678	134.397	114.434	125.874	119.484	129.319	138.267	142.785
ENSRNOT00000018436.5	ENSRNOG00000013795	Asb7	protein_coding	0.0187627	0.30966	-0.139933	0.0595406	5.29012	0.0185985	0.0064944	0.00769807	0.011231	0.011231	191.531	216.617	210.981	209.36	227.187	179.967	246.499	274.476	181.783	201.257	163.927	210.344	216.687	200.606	175.377	184.256	186.321	155.52	175.571	185.089
ENSRNOT00000022945.7	ENSRNOG00000017057	Tbc1d22a	protein_coding	0.0187506	0.30966	-0.111694	0.0475202	5.76517	0.0126567	0.0031027	0.00679177	0.00818813	0.00818813	347.576	310.765	378.424	316.04	349.284	330.706	329.006	390.19	265.56	369.329	274.474	325.093	294.23	274.926	321.439	282.262	329.116	273.123	305.947	340.829
ENSRNOT00000036189.7	ENSRNOG00000024210	Nlrc3	protein_coding	0.0187087	0.30966	-0.408497	0.173734	3.16843	0.157573	0.0931819	0.0267923	0.0577347	0.0577347	32.1829	22.9488	38.8128	30.7395	29.014	27.9751	32.9282	26.0997	34.6854	17.4405	9.10011	34.3408	15.8508	20.6644	16.9345	26.545	18.4897	9.35945	23.3845	30.1048
ENSRNOT00000038313.4	ENSRNOG00000006831	Pgr	protein_coding	0.018719	0.30966	-0.135077	0.0574532	5.2848	0.0156218	0.00523283	0.00618852	0.0112715	0.0112715	208.116	219.926	194.064	227.664	198.634	230.795	212.551	165.733	222.203	236.5	183.822	194.598	213.986	192.268	150.005	168.118	193.217	179.777	207.538	165.576
ENSRNOT00000006070.6	ENSRNOG00000004554	Dcn	protein_coding	0.0187818	0.309726	0.169027	0.0719315	8.14538	0.0320275	0.000301494	0.0255692	0.00261529	0.0255692	3034.85	3421.28	2589.78	2545.61	3826.5	3333.03	3144.29	3477.78	2874.55	3705.17	4909.47	3769.47	2937.35	3502.16	3437.61	3589.76	3514.89	3896.32	5272.23	3250.24
[truncated: 980 more rows]

## Sheet: RNA-seq_Metascape
GroupID	Category	Term	Description	LogP	Log(q-value)	InTerm_InList	Genes	Symbols
[truncated: 470 more rows]

## Sheet: 5mC
chr	start	end	pvalue	qvalue	meth.diff	original.row	target.row	dist.to.feature	RefSeq mRNA Accession	Gene Symbol	feature.strand	CpGi	shores
[truncated: 1,005 more rows]

[truncated: 2 more sheets: 5mC-Metascape, Metascape comparison]
