# Supplementary material for: Mapping of pituitary stress-induced gene regulation connects Nrcam to negative emotions
Source: iScience. 2022 Aug 17;25(9):104953. doi: 10.1016/j.isci.2022.104953 (PMC9437855; doi:10.1016/j.isci.2022.104953)
Supplement: Data S2. seq_RNA_5vs5, related to Figure 3 — Comparison of RNA expression (DE-Ts) for 5 stressed vs. 5 control rats corresponding to the (5 + 5) samples used for bisulfite sequencing. [file mmc3.xlsx]

## Sheet: Control_vs_Stressed_transcripts
Transcript_ID_Version	Gene_ID	Gene_name	transcript_biotype	pval	qval	b	se_b	mean_obs	var_obs	tech_var	sigma_sq	smooth_sigma_sq	final_sigma_sq	Con_1	Con_3	Con_5	Con_7	Con_9	Trt_1	Trt_10	Trt_2	Trt_3	Trt_8
ENSRNOT00000089615.1	ENSRNOG00000012240	Supt6h	protein_coding	5.67397e-09	0.000116243	-0.305999	0.0525222	7.48524	0.0280075	0.00409185	-0.00184458	0.00280461	0.00280461	2115.34	2144.53	2024.12	2067.29	2029.33	1442.22	1695.34	1516.97	1475.83	1523.15
ENSRNOT00000037043.3	ENSRNOG00000028690	LOC100362366	protein_coding	5.15029e-08	0.00052757	0.407407	0.0748079	6.95809	0.0585418	0.000945725	0.0130448	0.00362749	0.0130448	794.144	934.487	922.396	854.7	791.578	1414.99	1018.6	1220.37	1394.83	1448.84
ENSRNOT00000080651.1	ENSRNOG00000003261	Usp9x	protein_coding	9.02265e-08	0.000616157	0.164069	0.0306936	8.85127	0.00954276	0.000395746	0.00192776	0.0019595	0.0019595	6261.89	6630.14	6368.49	6898.48	6039.13	7583.71	7038.02	7933.08	7703.59	7670.47
ENSRNOT00000027271.6	ENSRNOG00000019977	Ptprf	protein_coding	1.97013e-07	0.000807243	-0.337994	0.0649721	7.06902	0.0411141	0.00573707	0.00481637	0.0034209	0.00481637	1363.99	1337.47	1284.73	1506.8	1473.73	887.338	1226.8	1006.13	906.713	966.343
ENSRNOT00000066542.4	ENSRNOG00000031974	Pcdh10	protein_coding	1.7443e-07	0.000807243	-0.30233	0.0578655	6.73101	0.0328308	0.00122594	0.00714511	0.00411632	0.00714511	1021.52	1104.11	973.747	934.284	855.37	657.423	695.487	695.302	827.406	735.217
ENSRNOT00000057461.4	ENSRNOG00000023972	Col4a2	protein_coding	2.49096e-07	0.000850537	-0.198246	0.0384318	7.31479	0.0128971	0.000664436	0.00156311	0.00302807	0.00302807	1686.03	1655.22	1617.36	1612.6	1723.44	1268.39	1357.27	1477.15	1405.44	1302.17
ENSRNOT00000023150.7	ENSRNOG00000038436	RGD1307100	retained_intron	3.40497e-07	0.00087197	0.569789	0.111734	5.35144	0.117926	0.012377	0.018834	0.00996248	0.018834	128.976	156.139	158.161	184.999	167.758	406.758	258.696	269.114	251.52	241.312
ENSRNOT00000073950.3	ENSRNOG00000006178	Dync1h1	protein_coding	3.00788e-07	0.00087197	0.166724	0.0325446	8.88176	0.010075	0.000135251	0.00251262	0.00195487	0.00251262	6729.21	6464.72	6667.29	7106.51	6183.01	7585.97	7484.84	8536.46	7747.42	7811.84
ENSRNOT00000025315.5	ENSRNOG00000018441	Ggt7	protein_coding	8.57006e-07	0.00195083	-0.218924	0.0444793	6.85397	0.0167349	0.00110698	0.00274245	0.00383905	0.00383905	979.393	1028.62	1064.85	1091.7	1125.32	898.579	765.148	875.206	817.713	895.837
ENSRNOT00000043704.5	ENSRNOG00000033473	Rpl36	protein_coding	1.01536e-06	0.00208018	0.214686	0.0439154	7.39327	0.0170885	0.000635149	0.00418625	0.00292041	0.00418625	1374.16	1556.34	1523.96	1432.06	1417	2030.25	1609.03	1794.56	1785.89	1848.62
ENSRNOT00000029546.5	ENSRNOG00000027503	Rps25	protein_coding	1.33644e-06	0.00248907	0.164329	0.0339926	7.84989	0.00923831	0.00045331	0.00150101	0.00243544	0.00243544	2354.37	2452.73	2346.59	2340.73	2320.78	3076	2670.01	2682.8	2712.85	2801.15
ENSRNOT00000027499.5	ENSRNOG00000020261	Fam53c	protein_coding	2.21764e-06	0.00378606	-0.218261	0.0461196	6.79893	0.0179595	0.00105583	0.00426171	0.00395917	0.00426171	926.737	920.093	1099.14	1026.43	1038.51	812.922	798.855	717.669	852.078	844.209
ENSRNOT00000047936.5	ENSRNOG00000032803	Rpl21	protein_coding	2.66446e-06	0.00419899	0.243392	0.0518393	7.84798	0.0224273	0.000422321	0.00629596	0.00243705	0.00629596	2211.78	2331.88	2356.64	2282.07	2157.08	3150.13	2412.82	2899.65	3166.27	2896.08
ENSRNOT00000027318.5	ENSRNOG00000020159	Dalrd3	protein_coding	3.11214e-06	0.00439868	0.169981	0.036451	7.52725	0.0100869	0.00056646	0.00175207	0.00275523	0.00275523	1747.11	1722.23	1719.24	1699.63	1644.05	2085.43	1855.01	1957.54	2198.49	2031.65
ENSRNOT00000083088.2	ENSRNOG00000004067	Nrcam	protein_coding	3.22059e-06	0.00439868	-4.86685	1.04523	1.74201	6.60693	2.30261	-2.27175	0.428681	0.428681	67.1637	65.8591	49.9361	94.7952	53.5464	0	0.00066555	0.00367534	5.96522e-07	0
ENSRNOT00000092571.1	ENSRNOG00000047339	Pja1	protein_coding	3.54622e-06	0.00454071	-0.194136	0.0418727	7.48361	0.0143654	0.000588939	0.00379437	0.00280657	0.00379437	1811.86	1883.44	2182.68	1983.42	1955.25	1649.55	1501.48	1738.71	1667.15	1523.77
ENSRNOT00000042547.4	ENSRNOG00000031864	AABR07021871.1	protein_coding	3.82921e-06	0.00461465	0.203269	0.0439934	7.35639	0.0157782	0.000645978	0.00419256	0.00296997	0.00419256	1509.57	1352.46	1418.47	1339.09	1459.24	1872.27	1545.71	1627.64	1794.31	1850.61
ENSRNOT00000057386.2	ENSRNOG00000016281	Col4a1	protein_coding	4.27718e-06	0.00486814	-0.197474	0.042953	7.74968	0.0149321	0.000416903	0.00419551	0.00252414	0.00419551	2822.34	2694.22	2383.43	2407.38	2525.88	1967.65	2103.31	2329.02	2045.16	2082.32
ENSRNOT00000092756.1	ENSRNOG00000010702	Ube3c	protein_coding	5.40734e-06	0.00583053	-0.211852	0.046578	7.12343	0.0172882	0.00180485	0.00361892	0.00332641	0.00361892	1404.67	1228.79	1386.58	1460.14	1426.12	1028.41	1260.9	1133.53	1117.35	1051.62
ENSRNOT00000055124.4	ENSRNOG00000011130	Calca	protein_coding	8.26087e-06	0.00807113	-0.857109	0.19225	3.37831	0.286199	0.037287	0.055113	0.0491755	0.055113	44.6532	41.6896	47.562	55.1485	35.7528	16.9931	28.907	28.1328	12.3362	12.9488
ENSRNOT00000064822.2	ENSRNOG00000005623	Ankmy2	protein_coding	8.27324e-06	0.00807113	0.729887	0.163726	5.3957	0.198269	0.0573497	-0.000776409	0.00966551	0.00966551	122.481	120.861	222.224	209.662	119.704	290.157	282.683	368.46	344.516	307.69
ENSRNOT00000000072.2	ENSRNOG00000000064	Atp5me	protein_coding	1.36896e-05	0.0107869	0.24003	0.0551949	6.57346	0.022774	0.0013818	0.00623439	0.0045188	0.00623439	652.929	630.382	618.143	668.077	604.476	905.168	665.151	819.776	857.365	806.922
ENSRNOT00000003696.6	ENSRNOG00000002755	Pafah1b1	protein_coding	1.28532e-05	0.0107869	-0.145918	0.0334475	8.19623	0.00742585	0.00060389	0.00109646	0.00219294	0.00219294	4037.83	4084.02	3609.87	3948.95	3844.32	3255.64	3520.49	3347.2	3437.51	3303.43
ENSRNOT00000021812.6	ENSRNOG00000015519	Ces1d	protein_coding	1.22324e-05	0.0107869	0.32512	0.0743402	6.68789	0.041643	0.00146585	0.0123503	0.0042212	0.0123503	673.992	718.146	703.671	563.752	766.737	1101.64	857.873	1014.61	823.386	948.504
ENSRNOT00000072795.2	ENSRNOG00000060344	AABR07073045.1	protein_coding	1.25538e-05	0.0107869	0.25695	0.0588291	6.08202	0.0230555	0.00251334	0.00279176	0.00613883	0.00613883	398.466	354.738	397.806	401.967	372.37	551.254	451.662	466.969	486.61	538.395
ENSRNOT00000080188.1	ENSRNOG00000036698	Nploc4	protein_coding	1.34222e-05	0.0107869	-3.99931	0.918726	2.07148	6.24163	1.83649	0.187061	0.273659	0.273659	117.344	158.101	33.981	89.6943	11.4119	0	1.20062e-06	22.4126	0	0
ENSRNOT00000073131.2	ENSRNOG00000049067	Igip	protein_coding	1.43264e-05	0.0108705	0.383002	0.0882737	5.02645	0.0424	0.00704642	-0.00518716	0.0124342	0.0124342	117.948	119.848	136.168	125.424	128.094	188.611	186.512	182.821	177.994	184.521
ENSRNOT00000030761.4	ENSRNOG00000023385	Rpl37a	protein_coding	1.78436e-05	0.0127096	0.269044	0.06271	7.83591	0.0288459	0.000391127	0.00944024	0.00244728	0.00944024	2281.48	2335.98	2348.12	2076.81	2032.61	3248.81	2432.87	2839.88	3261.68	2770.81
ENSRNOT00000087748.1	ENSRNOG00000057451	Itga5	protein_coding	1.79908e-05	0.0127096	-0.356433	0.0831143	5.13662	0.0449906	0.00571748	0.00519556	0.0115525	0.0115525	233.791	199.118	180.251	211.174	193.729	152.371	158.423	121.556	131.292	149.147
ENSRNOT00000072411.2	ENSRNOG00000009037	Sulf1	protein_coding	2.56105e-05	0.0174894	0.240922	0.057235	6.45413	0.0217779	0.00333084	0.00303064	0.00485878	0.00485878	489.328	548.829	605.609	577.037	601.198	773.739	773.544	683.263	689.688	667.888
ENSRNOT00000085125.1	ENSRNOG00000019534	Ap2a2	protein_coding	2.74679e-05	0.0181528	-0.332816	0.0793647	6.07409	0.0447657	0.00616009	0.00958678	0.00617041	0.00958678	522.964	457.865	481.894	562.966	544.869	298.946	359.444	358.633	462.273	375.494
ENSRNOT00000051394.3	ENSRNOG00000031778	Mef2d	protein_coding	2.92775e-05	0.018744	-0.157001	0.0375689	7.37441	0.00763669	0.000583035	0.000305325	0.00294552	0.00294552	1721.84	1702.41	1727.08	1743.14	1727.68	1396.05	1514.57	1427.56	1539.38	1496.25
ENSRNOT00000009581.4	ENSRNOG00000007006	Slc3a1	protein_coding	3.42743e-05	0.0212781	0.161597	0.0390046	7.2771	0.00981532	0.000720653	0.00216104	0.00308275	0.00308275	1412.22	1304.17	1306.82	1277.28	1374.1	1518.77	1602.2	1573.43	1713.85	1444.62
ENSRNOT00000023478.5	ENSRNOG00000017431	RGD1304884	protein_coding	3.7549e-05	0.0213685	-0.14015	0.034	8.20928	0.00802503	0.000274305	0.0026157	0.00218558	0.0026157	3881.77	3760.59	3615.8	4260.59	4228.15	3429.59	3544.85	3425.94	3314.91	3416.99
ENSRNOT00000036232.6	ENSRNOG00000026432	Syt7	protein_coding	3.59234e-05	0.0213685	-0.152204	0.0368332	7.67576	0.00887309	0.000796201	0.00194664	0.00259551	0.00259551	2434.22	2389.49	2183.81	2335.89	2291.64	1861.93	2108.39	2148.35	1955.29	1926.04
ENSRNOT00000038395.4	ENSRNOG00000021725	Unc119b	protein_coding	3.68886e-05	0.0213685	-0.145189	0.0351875	8.22106	0.00860697	0.000296953	0.00279845	0.00217904	0.00279845	4135.29	3775.13	3989.24	4233.93	3873.49	3113.74	3553.13	3634.03	3602.19	3412
ENSRNOT00000085062.1	ENSRNOG00000054121	AABR07061178.1	protein_coding	4.13297e-05	0.0228844	-0.226028	0.05513	6.23893	0.0202242	0.00204565	0.0047413	0.00555264	0.00555264	483.378	593.578	605.408	570.809	623.531	427.464	478.639	475.528	477.587	429.275
ENSRNOT00000022897.4	ENSRNOG00000016961	Rps27	protein_coding	4.76209e-05	0.0256739	0.118096	0.0290377	8.81951	0.00538841	0.000143085	0.00156052	0.00196488	0.00196488	6223.88	6337.79	6661.45	6267.38	6401.51	7668.81	7508.79	6866.48	6981.4	6893.26
ENSRNOT00000004867.6	ENSRNOG00000003670	Sumo2	protein_coding	4.96517e-05	0.0260824	0.243154	0.0599305	6.02027	0.0242202	0.00258951	0.00618207	0.00638966	0.00638966	346.959	371.288	380.8	357.996	364.168	505.708	391.001	478.446	535.502	426.407
ENSRNOT00000042661.2	ENSRNOG00000030747	LOC685963	protein_coding	5.75576e-05	0.0294796	0.165044	0.041029	7.77902	0.0113073	0.00042879	0.00377966	0.00249724	0.00377966	2202.05	2278.06	2242.36	2216.68	2067.5	2908.23	2302.19	2577.94	2661.97	2561.31
ENSRNOT00000050859.4	ENSRNOG00000004162	Pfkfb2	protein_coding	6.44991e-05	0.0309423	-0.274948	0.0688107	5.87121	0.0280594	0.00479279	0.00315013	0.00704449	0.00704449	451.824	361.985	427.614	420.312	377.329	265.814	312.785	324.892	329.893	314.18
ENSRNOT00000058148.5	ENSRNOG00000009987	Akap11	protein_coding	6.49445e-05	0.0309423	0.149693	0.0374786	7.71226	0.00796461	0.000951994	0.00100571	0.00255962	0.00255962	1925.12	2021.75	2105.63	2241.52	2088.35	2330.63	2513.74	2376.38	2400.34	2426.94
ENSRNOT00000064636.2	ENSRNOG00000005261	Fbxl5	protein_coding	6.44454e-05	0.0309423	0.1764	0.0441452	7.08994	0.0116762	0.00148795	0.00192366	0.00338404	0.00338404	1153.62	1073.17	1172.35	1010.14	1088.77	1399.8	1297.71	1233.13	1249.02	1378.76
ENSRNOT00000012175.4	ENSRNOG00000008354	Slc9a8	protein_coding	6.66508e-05	0.0310335	-0.173322	0.0434615	6.85632	0.0125421	0.000872023	0.00385023	0.00383408	0.00385023	950.959	938.967	1121.67	1096.82	1082.97	837.631	926.941	834.363	905.829	851.858
ENSRNOT00000043250.5	ENSRNOG00000052141	Rps10	protein_coding	6.87385e-05	0.0312944	0.229972	0.0577732	6.40273	0.0221081	0.00166213	0.00668222	0.00501442	0.00668222	546.34	561.692	536.929	542.684	501.428	768.733	574.947	754.328	674.733	629.974
ENSRNOT00000003173.7	ENSRNOG00000002292	Hnrnpd	protein_coding	7.20213e-05	0.0313936	0.204647	0.0515548	7.10641	0.0162688	0.00328926	0.0019255	0.00335549	0.00335549	1095.8	1188.85	1128.85	1072.17	1024.32	1535.87	1308.66	1238.41	1283.64	1406.93
ENSRNOT00000012996.6	ENSRNOG00000009625	Dpysl2	protein_coding	7.15752e-05	0.0313936	-0.23547	0.0592975	8.44339	0.0232154	0.000207956	0.00858253	0.0020733	0.00858253	5060.2	4915.66	5802.32	4887.71	5515.44	3620.67	4676.28	4481.05	4175.8	3783.17
ENSRNOT00000077040.1	ENSRNOG00000047513	AABR07047789.1	protein_coding	8.4971e-05	0.0351651	0.237213	0.0603606	5.97489	0.023727	0.00250436	0.00660414	0.00658152	0.00660414	345.934	353.355	366.527	383.04	301.358	443.199	391.654	504.972	413.22	468.215
ENSRNOT00000079593.1	ENSRNOG00000002730	Rgs5	protein_coding	8.58229e-05	0.0351651	-0.257086	0.0654575	6.3233	0.0278808	0.00199381	0.00871789	0.00526642	0.00871789	678.203	742.681	591.694	581.048	588.596	446.407	510.099	488.17	564.821	448.396
ENSRNOT00000086591.1	ENSRNOG00000051482	Hmg1l1	protein_coding	8.5239e-05	0.0351651	0.216956	0.0552166	6.3051	0.018367	0.00229568	0.00365784	0.00532651	0.00532651	481.152	436.692	550.094	469.186	524.011	657.602	587.056	640.968	594.681	571.962
ENSRNOT00000088054.1	ENSRNOG00000053640	Kcng2	protein_coding	9.21925e-05	0.0370343	0.296986	0.0759503	5.35365	0.0313154	0.00447369	0.00319336	0.00994744	0.00994744	175.869	179.3	204.742	171.499	178.908	282.505	230.331	226.581	225.576	263.875
ENSRNOT00000008961.7	ENSRNOG00000006418	Samhd1	protein_coding	0.000106959	0.0372293	-0.256964	0.0663264	5.87062	0.0281178	0.00272431	0.00827368	0.00704723	0.00827368	420.191	402.954	421.239	378.833	391.291	307.214	253.926	378.283	314.573	314.547
ENSRNOT00000019688.5	ENSRNOG00000014571	Dbndd2	protein_coding	0.000101609	0.0372293	0.191162	0.0491834	6.55871	0.0154605	0.00148833	0.00448515	0.00455918	0.00455918	567.627	658.692	673.002	677.036	633.059	807.157	728.07	772.126	710.212	870.979
ENSRNOT00000022669.6	ENSRNOG00000016816	Phf2	protein_coding	0.000106905	0.0372293	4.31261	1.11312	2.53727	7.6622	2.9527	-0.144782	0.144864	0.144864	0.0102002	2.55644e-06	0.0271716	0.00419808	98.5807	162.357	103.788	82.0603	113.169	97.1143
ENSRNOT00000043171.2	ENSRNOG00000031315	Rpl36al	protein_coding	0.000107216	0.0372293	0.144891	0.0374043	7.62633	0.00894059	0.000652467	0.00284523	0.00264617	0.00284523	1905.1	1831.62	1931.22	2033.94	1843.18	2443.9	2078.61	2054.74	2296.75	2175.05
ENSRNOT00000043210.5	ENSRNOG00000049965	LOC100910275	protein_coding	0.000106306	0.0372293	-0.337259	0.0870181	5.8248	0.0484224	0.0075375	0.0113929	0.00726293	0.0113929	446.531	443.929	333.985	399.198	388.832	241.119	317.435	349.151	281.359	252.479
ENSRNOT00000044407.4	ENSRNOG00000011814	Cbx3	protein_coding	0.000105888	0.0372293	0.255671	0.0659508	6.31472	0.0252331	0.00557912	0.0023808	0.00529465	0.00529465	458.861	522.769	448.68	554.199	453.746	661.489	553.559	672.406	655.668	602.689
ENSRNOT00000048198.5	ENSRNOG00000031022	LOC108348287	protein_coding	0.000105842	0.0372293	0.122986	0.0317237	8.12744	0.00602873	0.000282214	0.00177337	0.00223376	0.00223376	3237.26	3269.87	3122.07	3239.28	3055.2	3936.95	3483.05	3479.43	3691.16	3435.16
ENSRNOT00000078975.1	ENSRNOG00000054489	AABR07042821.1	pseudogene	9.98113e-05	0.0372293	0.251589	0.0646584	7.16035	0.0268729	0.000787058	0.0096647	0.00326477	0.0096647	1088.01	1241.68	1196.46	1110.96	1047.46	1563.24	1192.02	1434.95	1668.24	1484.24
ENSRNOT00000081482.1	ENSRNOG00000016047	Macf1	protein_coding	0.000112894	0.0385477	0.204684	0.0530122	7.33049	0.0154999	0.00401987	0.00032521	0.00300587	0.00300587	1348.96	1363.02	1556.5	1330.24	1301.24	1767.21	1780.19	1659.89	1533.31	1722.21
ENSRNOT00000027067.6	ENSRNOG00000019948	Phf20	protein_coding	0.000121542	0.0408202	-0.169957	0.0442251	6.8615	0.00915281	0.00106653	0.000203704	0.00382312	0.00382312	1044.69	1052.21	1062.89	1046.91	989.816	822.805	910.088	900.489	857.365	894.881
ENSRNOT00000021630.4	ENSRNOG00000015904	Wfdc1	protein_coding	0.000128849	0.0425764	0.282418	0.0737643	7.65448	0.034247	0.000487572	0.0131154	0.00261703	0.0131154	1892.44	1598.6	2098.36	1670.19	1944.7	2600.2	2707.79	2434.04	2493.67	1980.98
ENSRNOT00000022367.3	ENSRNOG00000016507	LOC687679	protein_coding	0.00013658	0.0444146	0.183486	0.048105	6.58458	0.0140955	0.00129656	0.00403995	0.00448866	0.00448866	676.097	691.721	666.145	689.834	582.245	795.626	715.711	877.151	814.189	770.592
ENSRNOT00000026654.6	ENSRNOG00000019587	Ptprn	protein_coding	0.000140377	0.044936	-0.151034	0.0396676	10.0867	0.0098332	3.96889e-05	0.0038941	0.00219319	0.0038941	25291.5	25451.2	25021.6	29465.8	24578.1	21987.6	21261.2	24183.9	21621.8	22423.6
ENSRNOT00000003349.7	ENSRNOG00000002461	Nid1	protein_coding	0.000155749	0.0449412	-0.154016	0.0407264	7.47114	0.010275	0.00058558	0.00356102	0.00282165	0.00356102	1915.34	2042.59	1928.51	1699.95	1913.98	1586.63	1592.88	1696.5	1761.43	1504.56
ENSRNOT00000023728.5	ENSRNOG00000042160	Tmem167b	protein_coding	0.000148581	0.0449412	-0.167759	0.0442236	6.85898	0.0097301	0.00106088	0.00109075	0.00382844	0.00382844	1024.68	977.703	1064.85	1069.95	1041.69	852.49	957.331	862.564	880.351	828.912
ENSRNOT00000025669.5	ENSRNOG00000018958	Mt3	protein_coding	0.000155007	0.0449412	0.152916	0.0404229	7.16961	0.0101265	0.000818005	0.00326702	0.00324962	0.00326702	1250.04	1309.84	1235.31	1090.42	1143.32	1443.82	1367.38	1500.49	1306.76	1399.69
ENSRNOT00000038691.5	ENSRNOG00000002116	Rplp2	protein_coding	0.000152289	0.0449412	0.176041	0.0464819	6.6638	0.0102566	0.00111991	0.00073417	0.00428151	0.00428151	738.444	733.804	722.735	694.835	696.405	883.769	802.984	812.81	906.809	874.141
ENSRNOT00000057030.2	ENSRNOG00000037607	LOC100911575	protein_coding	0.000152289	0.0449412	0.176041	0.0464819	6.6638	0.0102566	0.00111991	0.00073417	0.00428151	0.00428151	738.444	733.804	722.735	694.835	696.405	883.769	802.984	812.81	906.809	874.141
ENSRNOT00000089447.1	ENSRNOG00000017154	Atp11a	protein_coding	0.000144523	0.0449412	-0.396284	0.104277	5.45886	0.0606973	0.0179241	0.00128494	0.00926021	0.00926021	298.978	249.207	249.334	343.97	298.331	158.72	185.088	234.853	192.957	196.583
ENSRNOT00000093186.1	ENSRNOG00000006096	Slc26a7	protein_coding	0.000145914	0.0449412	-2.99897	0.789635	1.43514	3.55175	0.911044	0.274106	0.647765	0.647765	15.6775	41.883	15.7773	26.167	7.42152	11.0985	0	0	0	0
ENSRNOT00000025070.5	ENSRNOG00000018507	Gfpt1	protein_coding	0.000174245	0.0491046	-0.263442	0.0701819	6.50203	0.0302237	0.00310719	0.00920655	0.00471871	0.00920655	780.326	644.906	740.511	784.302	866.51	483.279	652.678	577.96	605.155	614.34
ENSRNOT00000092456.1	ENSRNOG00000043348	LOC103693375	protein_coding	0.000176868	0.0491046	0.13211	0.0352297	7.90278	0.00760614	0.000359304	0.00274353	0.00239218	0.00274353	2642.18	2674.15	2557.78	2440.14	2357.05	3142.95	2677.89	2835.12	2931.4	2877.04
ENSRNOT00000092712.1	ENSRNOG00000002755	Pafah1b1	protein_coding	0.000177368	0.0491046	0.122888	0.0327768	8.32108	0.00658226	0.000514176	0.00217163	0.00212738	0.00217163	3636.19	4179.73	3800.01	3866.92	3857.89	4496.12	3993.75	4426.44	4372.62	4583.13
ENSRNOT00000006341.7	ENSRNOG00000004680	Kif5c	protein_coding	0.000190607	0.0507618	-0.22853	0.0612491	6.96433	0.0228438	0.00166172	0.00771693	0.00361537	0.00771693	1265.33	1069.73	1123.87	1280.66	1203.44	782.307	1038.04	923.041	1006.65	990.548
ENSRNOT00000076956.2	ENSRNOG00000037919	Chic1	protein_coding	0.000190787	0.0507618	-0.204189	0.0547291	6.25766	0.0176305	0.0020008	0.00480434	0.00548738	0.00548738	591.848	559.606	562.305	582.328	592.831	392.783	474.145	492.06	535.692	471.342
ENSRNOT00000089950.1	ENSRNOG00000055179	Tsen34	protein_coding	0.000187257	0.0507618	4.14612	1.10989	3.18173	7.51255	1.05818	2.02147	0.0619609	2.02147	0	0	53.8279	37.1271	0	235.843	130.93	221.025	177.724	209.395
ENSRNOT00000091159.1	ENSRNOG00000009967	Otof	protein_coding	0.000197896	0.0519782	0.2175	0.0584413	6.57758	0.0207304	0.00327733	0.00526112	0.00450761	0.00526112	654.431	627.542	704.337	578.44	663.203	899.027	679.278	765.59	846.049	832.917
ENSRNOT00000091044.1	ENSRNOG00000053288	Ank3	protein_coding	0.000204741	0.0530954	3.3002	0.888801	2.3537	4.78085	1.45691	0.518006	0.186022	0.518006	0	5.60696e-05	12.1675	20.7916	0	99.2191	79.2494	40.3251	27.5708	53.7582
ENSRNOT00000055711.4	ENSRNOG00000011723	Slc44a3	protein_coding	0.000223981	0.0559597	0.489068	0.132528	4.08455	0.096335	0.0187042	0.0149265	0.0252047	0.0252047	36.8589	47.1843	55.8386	35.8355	59.2831	88.1283	74.1553	76.8236	62.5621	77.4416
ENSRNOT00000065112.2	ENSRNOG00000008298	Dock7	protein_coding	0.000219568	0.0559597	0.468828	0.126869	5.52037	0.0968238	0.011438	0.0288014	0.00888492	0.0288014	187.463	215.75	235.391	241.764	129	387.942	279.755	306.887	304.369	306.876
ENSRNOT00000087636.1	ENSRNOG00000011627	Zfr	protein_coding	0.000221793	0.0559597	0.512343	0.138741	5.83875	0.115691	0.0280102	0.0201123	0.00719655	0.0201123	273.315	279.201	174.424	327.906	300.808	460.479	432.193	343.436	426.636	585.714
ENSRNOT00000003950.4	ENSRNOG00000002941	Uhmk1	protein_coding	0.000239185	0.0582231	-0.151543	0.0412523	7.05783	0.00903552	0.0008135	0.00217478	0.00344089	0.00344089	1298.56	1185.88	1209.82	1248.8	1326.92	995.05	1182.29	1075.34	1073.31	1065.4
ENSRNOT00000025888.7	ENSRNOG00000019106	Rps17	protein_coding	0.000241251	0.0582231	0.185815	0.0506118	7.97926	0.0152832	0.000367145	0.00603675	0.00233375	0.00603675	2575.47	2804.77	2813.96	2614.33	2507.08	3695.8	2885.63	3118.7	3396.77	2986.57
ENSRNOT00000044608.5	ENSRNOG00000034066	Hspa8	protein_coding	0.000241566	0.0582231	-0.332243	0.0905037	8.05488	0.0488646	0.00197282	0.0185045	0.00228062	0.0185045	4041.2	3541.95	3256.98	3851.68	3955.15	2611.87	3418.27	2959.43	2362.27	2160.28
ENSRNOT00000028409.6	ENSRNOG00000020915	Setd2	protein_coding	0.00024972	0.0592007	0.205408	0.0560834	7.35177	0.0187098	0.0027817	0.00508166	0.0029763	0.00508166	1306.7	1627.83	1237.91	1532.02	1363.46	1836.29	1613.08	1773.23	1769.31	1653.45
ENSRNOT00000082511.1	ENSRNOG00000059827	LOC691995	protein_coding	0.000251401	0.0592007	0.145456	0.0397332	8.53487	0.00938537	0.000198364	0.00374845	0.0020391	0.00374845	4651.59	4791.09	5071.52	4447.45	4718.3	5621.27	5051.55	6052.53	5590.94	5108.28
ENSRNOT00000002700.6	ENSRNOG00000001971	Bbx	protein_coding	0.000290993	0.0648488	-0.294494	0.0812804	5.71133	0.0344603	0.00868977	0.0029759	0.00782649	0.00782649	340.798	344.566	376.03	375.018	315.928	222.304	239.208	305.478	292.48	251.917
ENSRNOT00000014493.5	ENSRNOG00000010746	Rpl32	protein_coding	0.000291777	0.0648488	0.104989	0.0289825	8.90909	0.00404916	0.0001488	0.000961912	0.00195117	0.00195117	6872.47	7054.99	7163.74	7124.73	6889.54	8407.48	7721.14	7614.29	7715.97	7556.77
ENSRNOT00000024564.7	ENSRNOG00000018126	Abca1	protein_coding	0.000298753	0.0648488	0.222886	0.0616324	7.81271	0.0222407	0.000387221	0.00910917	0.0024673	0.00910917	1946.15	1980.8	2548.98	2215.4	2425.31	2476.65	2806.67	2965	2869.05	2721.93
ENSRNOT00000065079.2	ENSRNOG00000042714	RGD1559459	protein_coding	0.000291901	0.0648488	-0.292633	0.0807847	5.68827	0.0382899	0.00324732	0.0130681	0.00794654	0.0130681	379.12	290.609	317.38	397.905	333.429	286.57	244.937	247.003	289.836	213.195
ENSRNOT00000073677.1	ENSRNOG00000050465	AABR07041109.1	protein_coding	0.000283272	0.0648488	-0.309227	0.0851833	5.21996	0.033419	0.00722717	0.000487631	0.0109133	0.0109133	238.11	211.032	182.559	229.766	219.712	160.65	161.679	173.936	148.593	146.37
ENSRNOT00000075306.1	ENSRNOG00000049598	LOC100912571	protein_coding	0.0002888	0.0648488	0.259365	0.0715461	7.35392	0.0300614	0.0027866	0.0100105	0.00297336	0.0100105	1557.17	1290.61	1076.05	1560.09	1439.84	1865.67	1782.95	1696.17	1795.58	1754.58
ENSRNOT00000075371.1	ENSRNOG00000047598	Ctdsp2	protein_coding	0.00030139	0.0648488	-0.16582	0.0458813	6.72149	0.0113519	0.0011236	0.00305474	0.00413913	0.00413913	797.205	871.965	912.031	945.802	991.933	747.855	793.237	722.531	780.705	775.372
ENSRNOT00000089292.1	ENSRNOG00000011292	NEWGENE_621351	protein_coding	0.000303875	0.0648488	-0.215274	0.0596002	6.41945	0.0207668	0.00284066	0.0060398	0.00496319	0.0060398	611.265	664.205	684.657	754.504	708.156	504.876	646.624	506.33	585.377	522.685
ENSRNOT00000089564.1	ENSRNOG00000052925	NEWGENE_621351	protein_coding	0.000303875	0.0648488	-0.215274	0.0596002	6.41945	0.0207668	0.00284066	0.0060398	0.00496319	0.0060398	611.265	664.205	684.657	754.504	708.156	504.876	646.624	506.33	585.377	522.685
ENSRNOT00000085933.1	ENSRNOG00000019584	Dlk1	protein_coding	0.000321765	0.0679588	-0.243613	0.0677246	11.875	0.0266779	6.94449e-06	0.0114596	0.00494692	0.0114596	175510	146920	142400	193742	158014	115178	130388	143647	123356	124954
ENSRNOT00000039540.6	ENSRNOG00000003494	Ppfia4	protein_coding	0.000338364	0.0707354	0.239057	0.0667012	5.7849	0.0257613	0.00290271	0.0082199	0.00745617	0.0082199	282.234	284.049	303.684	262.367	311.236	417.58	382.012	408.429	316.335	319.327
ENSRNOT00000023226.6	ENSRNOG00000017237	Lama1	protein_coding	0.000353902	0.0708057	0.31769	0.0889323	6.84213	0.0456107	0.00117109	0.0186013	0.00386435	0.0186013	692.669	758.497	964.456	793.961	806.57	1096.39	999.939	1441.73	1016.97	989.228
ENSRNOT00000027980.7	ENSRNOG00000020602	Ndufa13	protein_coding	0.00034624	0.0708057	0.14035	0.039226	7.2528	0.00671387	0.000727652	0.000669746	0.00311905	0.00311905	1299.52	1337.2	1336.21	1356.63	1252.36	1537.72	1419.06	1516.05	1594.89	1508.68
ENSRNOT00000085635.1	ENSRNOG00000057125	Ddr1	protein_coding	0.000355981	0.0708057	-0.271551	0.076049	6.33611	0.029676	0.00923396	0.00110786	0.00522467	0.00522467	621.693	556.738	663.76	647.39	757.599	459.144	497.09	455.415	571.109	487.691
ENSRNOT00000086321.1	ENSRNOG00000033162	Chia	protein_coding	0.000342799	0.0708057	-1.22379	0.341784	5.59821	0.675609	0.0136605	0.278379	0.00843511	0.278379	290.901	841.157	357.946	663.766	522.726	105.044	96.3995	136.132	108.787	439.826
ENSRNOT00000088459.1	ENSRNOG00000011945	Cyfip1	protein_coding	0.000350788	0.0708057	-0.375176	0.104957	5.75554	0.0522327	0.019938	-0.00516272	0.00760173	0.00760173	337.398	423.142	386.232	437.145	331.403	257.422	295.543	223.896	290.899	246.273
ENSRNOT00000005746.5	ENSRNOG00000004303	Timp3	protein_coding	0.000361649	0.0712414	-0.173335	0.0485995	7.74549	0.0135945	0.000426415	0.00547835	0.00252805	0.00547835	2219.96	2518.7	2630.29	2389.46	2891.11	2174.38	2258.37	2031.45	2069.84	2067.98
ENSRNOT00000002885.6	ENSRNOG00000002115	Sod1	protein_coding	0.000367127	0.0714741	0.11536	0.0323804	8.7294	0.00602663	0.000178363	0.00244286	0.00198326	0.00244286	6143.85	5938.61	5851.3	5436.76	5827.74	6811.41	6144.78	6839.25	6829.84	6159.95
ENSRNOT00000082598.1	ENSRNOG00000006180	Pum2	protein_coding	0.000369808	0.0714741	-0.192163	0.0539672	6.55907	0.012692	0.00272297	1.59536e-05	0.00455819	0.00455819	746.037	824.424	751.382	802.967	759.66	612.502	617.906	677.8	688.525	610.186
ENSRNOT00000002058.4	ENSRNOG00000001506	Tmem35a	protein_coding	0.00040698	0.0767661	-0.239809	0.0678285	6.21676	0.0261983	0.00197507	0.0095267	0.00563115	0.0095267	606.592	536.013	572.101	646.32	476.382	454.643	475.268	375.366	452.033	470.386
ENSRNOT00000023132.5	ENSRNOG00000017194	Prdx1	protein_coding	0.000411135	0.0767661	0.111058	0.031436	8.23403	0.00438811	0.000298611	0.000783667	0.00217195	0.00217195	3661.67	3575.69	3491.38	3374.94	3722.13	4068.55	3952.06	4080.4	3829.51	3982.69
ENSRNOT00000088378.1	ENSRNOG00000004696	Arhgap5	protein_coding	0.000412177	0.0767661	-0.12618	0.0357232	7.6044	0.00650178	0.000520922	0.00181814	0.00266944	0.00266944	2108.33	2210.11	2125.79	2104.06	2139.48	1929.76	1958.37	2026.59	1786.99	1733.35
ENSRNOT00000093370.1	ENSRNOG00000010479	Mycbp2	protein_coding	0.000409495	0.0767661	0.137142	0.0388076	7.7373	0.00857115	0.000643461	0.00312162	0.00253574	0.00312162	2093.45	1995.85	2359.49	2153.07	2113.81	2242.7	2377.21	2620.47	2521.33	2529.02
ENSRNOT00000057587.2	ENSRNOG00000005975	Rpl30	protein_coding	0.000419832	0.0774874	0.131424	0.0372593	7.56312	0.0078829	0.000541551	0.00292909	0.00271456	0.00292909	1732.4	1772.64	1948.23	1765.11	1803.6	2246.62	1865.33	2011.69	2138.83	2038.23
ENSRNOT00000081335.1	ENSRNOG00000020860	Tdrkh	protein_coding	0.000433363	0.0791739	0.214358	0.0609165	6.26784	0.02101	0.00341257	0.00586449	0.00545235	0.00586449	516.427	416.148	556.346	413.275	480.344	593.685	585.072	589.505	553.289	612.517
ENSRNOT00000089827.1	ENSRNOG00000032058	Pogk	protein_coding	0.000436699	0.0791739	-0.365255	0.103859	4.97056	0.0581483	0.0140633	0.00966251	0.0129032	0.0129032	228.689	152.696	182.603	160.808	148.853	115.204	118.177	149.374	107.946	111.242
ENSRNOT00000023430.6	ENSRNOG00000042879	Cep192	protein_coding	0.000441923	0.0794182	-0.146944	0.0418204	7.04758	0.00886768	0.000913012	0.00231544	0.00345936	0.00345936	1215.84	1162.46	1265.82	1281.76	1264.34	947.726	1119.81	1071.48	1123.04	1088.6
ENSRNOT00000014023.5	ENSRNOG00000010517	Fam126a	protein_coding	0.000476545	0.0820419	-0.246852	0.0706581	6.12762	0.0280212	0.0023228	0.0101586	0.00596102	0.0101586	597.594	549.097	445.082	506.152	504.771	371.348	404.84	475.971	424.907	356.706
ENSRNOT00000022864.5	ENSRNOG00000016912	Btf3	protein_coding	0.000470448	0.0820419	0.139321	0.0398396	7.51563	0.00891882	0.000556274	0.0034117	0.00276869	0.0034117	1732.96	1637.14	1772.17	1681.33	1742.03	2080.33	1720.5	1945.15	1992.02	2131.41
ENSRNOT00000035875.6	ENSRNOG00000023541	Ahctf1	protein_coding	0.000474064	0.0820419	0.136812	0.039145	7.38408	0.00758419	0.000898226	0.0017848	0.00293259	0.00293259	1496.01	1556.71	1508.62	1508.01	1448.52	1654.16	1558.39	1819.46	1819.14	1783.07
ENSRNOT00000039588.2	ENSRNOG00000021671	Rtl6	protein_coding	0.000465854	0.0820419	-0.18704	0.0534451	6.28961	0.0125385	0.00176258	0.00141084	0.00537836	0.00537836	609.751	557.718	573.081	588.727	629.883	452.172	506.728	503.73	466.132	526.794
ENSRNOT00000040559.5	ENSRNOG00000013351	Stxbp5	protein_coding	0.000467595	0.0820419	-0.251087	0.0717666	6.27427	0.0289579	0.00470418	0.00817195	0.00543037	0.00817195	522.033	559.767	600.009	645.756	693.85	404.811	479.361	555.552	454.992	455.832
ENSRNOT00000018532.6	ENSRNOG00000013176	Far1	protein_coding	0.000491365	0.0825131	-0.240581	0.0690251	5.77051	0.0265689	0.00438402	0.00741871	0.00752714	0.00752714	347.151	351.404	372.318	364.867	370.962	259.921	343.648	233.156	285.608	309.786
ENSRNOT00000055879.3	ENSRNOG00000032871	Mlc1	protein_coding	0.000489902	0.0825131	0.202921	0.0582067	7.03717	0.018967	0.000871221	0.00759882	0.00347828	0.00759882	861.445	1119.42	1124.2	992.691	1066.04	1353.22	1239.59	1349.8	1161.97	1203.3
ENSRNOT00000080274.1	ENSRNOG00000012325	Adk	protein_coding	0.000488477	0.0825131	0.238469	0.0683882	6.72164	0.0261898	0.0055706	0.00612176	0.00413877	0.00612176	846.951	635.246	636.656	820.526	770.298	869.273	1027.17	965.755	926.673	893.341
ENSRNOT00000011484.4	ENSRNOG00000008569	Ndufa6	protein_coding	0.000501245	0.0828146	0.149721	0.0430223	6.96352	0.00749865	0.00101036	0.000420463	0.00361694	0.00361694	1020.46	946.517	1003.14	1013.63	923.122	1167.08	1135.92	1176.67	1120.83	1096.61
ENSRNOT00000047287.2	ENSRNOG00000001299	Sun1	protein_coding	0.000499746	0.0828146	-0.228406	0.0656172	6.32317	0.0230063	0.00549718	0.00408196	0.00526685	0.00526685	726.857	585.966	637.097	648.691	538.609	487.885	572.27	474.18	471.071	484.696
ENSRNOT00000007723.7	ENSRNOG00000005818	RGD1563349	protein_coding	0.000515122	0.0844264	-0.135186	0.0389275	7.88535	0.00844392	0.000381599	0.00340678	0.00240617	0.00340678	2772.84	2885.79	2803.69	2941.07	2817.01	2215.56	2621.28	2531.29	2729.82	2355.75
ENSRNOT00000027246.5	ENSRNOG00000037897	Rps19l2	protein_coding	0.00053914	0.0876617	0.137537	0.0397446	8.09389	0.00851034	0.00169414	0.00196862	0.00225494	0.00225494	3130.51	2951.96	2901.4	2985.16	3331.71	3754.73	3565.99	3512.49	3150.92	3579.8
ENSRNOT00000028725.6	ENSRNOG00000021153	Fkbp2	protein_coding	0.000545636	0.0880193	0.140398	0.0406091	7.66564	0.00914008	0.000482188	0.00364057	0.00260569	0.00364057	2126.23	2087.43	1960.23	1926.16	1855.77	2520.31	2180.84	2337.77	2330.66	2095.7
ENSRNOT00000002812.8	ENSRNOG00000002051	Synj1	protein_coding	0.00055081	0.0881598	-0.21444	0.0620711	6.68749	0.018875	0.00540987	0.00145432	0.00422218	0.00422218	908.694	808.358	854.997	890.908	1012.73	672.174	656.217	723.194	761.435	797.911
ENSRNOT00000089501.1	ENSRNOG00000010633	Acsl1	protein_coding	0.000578897	0.0919369	-0.234442	0.0681256	6.61015	0.025581	0.00358108	0.00802166	0.00442034	0.00802166	897.424	731.817	910.567	969.918	697.485	632.292	694.538	629.376	684.387	661.818
ENSRNOT00000048880.2	ENSRNOG00000006426	Syt1	protein_coding	0.00058675	0.0924673	-0.177046	0.0515018	6.6112	0.0138872	0.00221354	0.00361417	0.00441755	0.00441755	760.243	799.151	777.864	921.326	809.16	651.635	707.044	702.437	607.086	739.457
ENSRNOT00000068323.1	ENSRNOG00000042886	Rps28	protein_coding	0.00060372	0.0944154	0.119426	0.0348186	7.68957	0.00516862	0.000449059	0.000908611	0.00258178	0.00258178	2123.07	2100.64	2056.23	2027.27	1987.04	2470.06	2249.38	2229.83	2393.22	2263.97
ENSRNOT00000067384.1	ENSRNOG00000012782	Cemip2	protein_coding	0.000641916	0.0991437	0.453782	0.132947	5.23266	0.0947872	0.0333699	0.00891619	0.0108174	0.0108174	217.424	165.854	114.777	112.443	156.515	250.683	215.253	257.916	208.452	244.375
ENSRNOT00000092442.1	ENSRNOG00000023593	Upf2	protein_coding	0.000643633	0.0991437	0.172588	0.0505748	6.45726	0.00973979	0.00154503	0.00010394	0.00484949	0.00484949	616.214	583.51	594.625	564.347	563.559	711.669	711.746	642.836	700.724	706.842
ENSRNOT00000093044.1	ENSRNOG00000060123	Kifc2	retained_intron	0.000650741	0.0994905	2.44404	0.716825	1.60768	2.73666	0.770604	0.441472	0.513993	0.513993	0	5.27698	9.02029	0.000214302	0	7.10985	23.2403	17.3816	19.2941	21.3177
ENSRNOT00000091809.1	ENSRNOG00000016229	Bicral	protein_coding	0.000659271	0.100048	-0.421434	0.123734	5.22075	0.0812885	0.0273677	0.0085798	0.0109073	0.0109073	245.595	221.692	223.338	242.528	208.841	100.94	174.548	142.636	146.62	201.969
ENSRNOT00000090847.1	ENSRNOG00000005652	Cntn4	protein_coding	0.000682494	0.102811	0.55508	0.163426	4.44187	0.144939	0.0472086	0.0195618	0.0188165	0.0195618	61.3684	71.1838	40.5777	65.7572	90.9102	125.534	99.8224	87.7995	154.322	101.921
ENSRNOT00000086238.1	ENSRNOG00000018450	Slc25a22	protein_coding	0.000705071	0.105436	-0.309195	0.0912727	6.16969	0.0450687	0.00747153	0.0133552	0.00580247	0.0133552	574.404	519.472	542.511	651.852	510.171	306.182	475.352	417.69	472.112	399.041
ENSRNOT00000038547.6	ENSRNOG00000023109	Icoslg	protein_coding	0.000736017	0.106942	-0.254495	0.0753882	5.76511	0.0306208	0.00308434	0.0111241	0.00755395	0.0111241	442.306	377.474	335.032	357.076	310.178	252.031	305.61	312.157	252.011	285.865
ENSRNOT00000043170.6	ENSRNOG00000028426	Mcf2l	protein_coding	0.000727212	0.106942	-0.161076	0.0476682	7.01516	0.0109045	0.00216178	0.00199786	0.00351885	0.00351885	1089.2	1153.94	1297.98	1279.01	1223.99	940.728	1091.33	1022.65	1047.82	1037.17
ENSRNOT00000055808.2	ENSRNOG00000009598	Ncaph2	protein_coding	0.000732448	0.106942	-0.217571	0.0644248	6.19592	0.0201319	0.00467019	0.00318534	0.00570618	0.00570618	600.555	568.203	495.891	493.537	584.449	394.267	437.921	417.675	472.38	482.236
ENSRNOT00000085936.1	ENSRNOG00000001275	Tmem184a	protein_coding	0.00073123	0.106942	-0.23396	0.0692683	5.98319	0.0238823	0.00544932	0.00431286	0.00654592	0.00654592	468.929	452.57	515.653	394.33	406.35	357.177	306.209	367.49	349.164	387.309
ENSRNOT00000082685.1	ENSRNOG00000004093	Rhot1	protein_coding	0.000746334	0.107677	-0.240056	0.0711916	5.95477	0.0236895	0.00600195	0.0026404	0.00666867	0.00666867	383.8	474.215	493.203	395.949	434.501	312.913	326.84	363.102	335.012	373.199
ENSRNOT00000051693.4	ENSRNOG00000033916	AC141489.1	protein_coding	0.000781355	0.111941	0.327706	0.0975514	5.47724	0.0509782	0.00423911	0.0195516	0.00914613	0.0195516	196.739	205.26	225.796	208.579	179.192	313.141	203.033	329.122	318.952	263.732
ENSRNOT00000084236.1	ENSRNOG00000001004	Ncor2	protein_coding	0.000825795	0.117487	-0.150363	0.044965	7.36241	0.00721906	0.00209288	-0.00103676	0.00296175	0.00296175	1654.84	1744.75	1661.72	1705.27	1726.02	1369.61	1446.91	1509.54	1481.27	1502.3
ENSRNOT00000025845.4	ENSRNOG00000019077	Lipa	protein_coding	0.000843755	0.11845	-3.05991	0.916682	2.23701	4.46819	1.70892	0.391846	0.2182	0.391846	65.5756	92.6724	58.7415	24.9306	15.814	16.5382	0	0	0	15.6075
ENSRNOT00000032158.6	ENSRNOG00000025209	Plxnd1	protein_coding	0.000844129	0.11845	-0.153374	0.0459493	6.70904	0.00921755	0.00110908	0.0019095	0.00416926	0.00416926	965.702	860.641	808.191	876.691	919.946	742.913	788.743	758.512	785.992	719.92
ENSRNOT00000078830.1	ENSRNOG00000057626	Kif1b	protein_coding	0.000859631	0.119805	0.10868	0.0326089	8.08858	0.0048497	0.000399989	0.00136484	0.00225837	0.00225837	2971.97	3047.12	3127.64	3340.96	2949.48	3377.66	3317.31	3603.71	3483.56	3416.85
ENSRNOT00000003052.6	ENSRNOG00000002225	Scarb2	protein_coding	0.000884747	0.122472	-0.114534	0.0344481	7.76161	0.00607849	0.000453565	0.00228537	0.00251311	0.00251311	2409.52	2393.19	2516.66	2385.62	2746.08	2081.31	2333.65	2214.27	2283.96	2182.71
ENSRNOT00000014988.7	ENSRNOG00000011077	Tjp1	protein_coding	0.000900956	0.12275	0.157765	0.0475231	6.98853	0.0108275	0.00207721	0.0023257	0.00356891	0.00356891	1059.1	977.259	989.802	928.643	1058.5	1289.85	1073.47	1178.76	1105.25	1229.03
ENSRNOT00000015759.4	ENSRNOG00000011775	Mfap3l	protein_coding	0.000916023	0.12275	-0.320915	0.0968032	5.92387	0.0494314	0.00266028	0.0207669	0.00680501	0.0207669	354.898	452.025	447.689	385.232	585.42	336.041	368.529	310.212	289.019	292.557
ENSRNOT00000016871.7	ENSRNOG00000012156	Ostf1	protein_coding	0.000906239	0.12275	0.136647	0.041182	7.25572	0.00895555	0.000705203	0.00353468	0.00311464	0.00353468	1280.58	1298.51	1362.66	1272.16	1401.61	1650.54	1603.32	1562.68	1364.87	1417.85
ENSRNOT00000080760.1	ENSRNOG00000055226	Dab2ip	protein_coding	0.000916718	0.12275	-0.308584	0.0930896	5.72622	0.0377147	0.0139142	-0.00124261	0.00775002	0.00775002	326.399	319.997	338.013	380.798	434.297	231.055	292.347	262.404	248.71	282.396
ENSRNOT00000083152.1	ENSRNOG00000030314	Golgb1	protein_coding	0.000893879	0.12275	0.209824	0.0631628	8.25402	0.0210952	0.000815061	0.00915879	0.00216126	0.00915879	3610.52	3643.01	3160.97	3917.53	3043.55	4513.95	3807.69	4841.58	4038.02	4212.67
ENSRNOT00000077518.1	ENSRNOG00000058572	Nek9	protein_coding	0.00093558	0.124463	-0.120622	0.0364503	7.53481	0.00699406	0.000518928	0.00280263	0.00274654	0.00280263	2024.08	1821.31	2027.82	1987.59	2089.73	1686.79	1912.31	1707.62	1855.72	1661.65
ENSRNOT00000029608.2	ENSRNOG00000028092	Cpa2	protein_coding	0.000959304	0.126795	-0.301702	0.0913639	4.97969	0.0438341	0.00754637	0.013322	0.0128255	0.013322	136.904	204.78	160.659	156.141	193.729	134.252	120.221	131.281	138.342	102.299
ENSRNOT00000023414.7	ENSRNOG00000017406	Atrnl1	protein_coding	0.000995036	0.130675	-0.202105	0.0613942	6.79646	0.0197223	0.00118856	0.00823455	0.00396472	0.00823455	1001.86	871.596	983.583	1065.13	1035.91	680.386	935.245	802.213	816.177	827.54
ENSRNOT00000014948.5	ENSRNOG00000011130	Calca	protein_coding	0.00105501	0.13696	-0.638095	0.194812	4.18737	0.197439	0.0156463	0.0792334	0.0231651	0.0792334	139.641	78.1585	78.8097	113.791	60.5822	37.3664	51.9897	72.0297	35.2463	48.2396
ENSRNOT00000070919.2	ENSRNOG00000047620	Golph3l	protein_coding	0.00106127	0.13696	-0.171464	0.0523751	6.57079	0.0125294	0.00233179	0.00257631	0.00452609	0.00452609	676.5	736.114	793.811	862.647	832.296	667.6	644.213	642.886	659.205	660.323
ENSRNOT00000090457.1	ENSRNOG00000058793	Vma21	protein_coding	0.00106295	0.13696	-0.263765	0.0805804	5.87639	0.0280933	0.0092125	0.00065129	0.0070205	0.0070205	424.728	345.908	398.477	463.414	408.016	309.127	308.818	273.212	321.44	352.467
ENSRNOT00000081634.1	ENSRNOG00000058908	Hmgb1	protein_coding	0.0010848	0.138901	0.115545	0.0353612	7.68348	0.0064872	0.000520356	0.00260568	0.00258781	0.00260568	1965.96	2118.06	2056.44	1898.38	2225.71	2412.78	2417.78	2245.73	2157.27	2281.63
ENSRNOT00000046035.4	ENSRNOG00000032204	Uqcrb	protein_coding	0.00113043	0.143453	0.434442	0.133433	5.10296	0.091993	0.00717647	0.0373345	0.0118167	0.0373345	135.516	130.334	139.576	138.473	116.892	260.117	125.704	228.307	241.893	195.184
ENSRNOT00000088246.1	ENSRNOG00000014289	Arpc2	protein_coding	0.00113435	0.143453	-3.75631	1.15405	1.62489	4.4809	2.82737	-2.1957	0.502208	0.502208	13.7953	25.5034	36.7146	56.6331	50.6617	3.92695	0	0.00932629	1.79365e-05	2.37947e-05
ENSRNOT00000014819.5	ENSRNOG00000011140	Prxl2a	protein_coding	0.00114347	0.143719	0.126104	0.03877	7.30517	0.00581999	0.000715939	0.000862103	0.00304184	0.00304184	1460.66	1287.19	1407.72	1424.46	1409.03	1513.83	1570.74	1590.93	1630.14	1618.62
ENSRNOT00000033733.5	ENSRNOG00000013508	Rpl31	protein_coding	0.00120838	0.150733	0.0954965	0.0295025	8.67361	0.00336221	0.000179013	0.000753609	0.00199698	0.00199698	5492.46	5543.23	5831.45	5501.75	5505.74	6461.4	6225.54	6082.39	5985.33	5920.29
ENSRNOT00000077078.1	ENSRNOG00000020361	Ip6k2	protein_coding	0.00121399	0.150733	0.10453	0.0323065	8.12731	0.00522889	0.000375427	0.00209254	0.00223384	0.00223384	3073.62	3297.37	3254.02	3473.64	2988.05	3727.77	3431.8	3460.45	3690.32	3533.95
ENSRNOT00000019174.5	ENSRNOG00000014183	Gnaq	protein_coding	0.0012357	0.151591	-0.149204	0.0461859	6.70715	0.0102165	0.00115899	0.0033777	0.00417386	0.00417386	815.108	832.331	951.216	875.411	940.06	704.203	822.45	743.925	800.971	729.481
ENSRNOT00000028234.7	ENSRNOG00000020811	Il6r	protein_coding	0.00122834	0.151591	0.108122	0.0334514	7.87576	0.00531084	0.0003835	0.00193795	0.00241398	0.00241398	2543.26	2488.5	2545.07	2439.38	2453.9	2926.35	2765.09	2820.11	2912.22	2491.52
ENSRNOT00000071913.2	ENSRNOG00000049912	Atp5f1e	protein_coding	0.00124643	0.151997	0.130907	0.0405532	7.82415	0.00841478	0.000415663	0.00369574	0.00245737	0.00369574	2274.72	2242.2	2378.53	2566.08	2260.17	2861.29	2399.94	2750.09	2787.98	2571.83
ENSRNOT00000021528.7	ENSRNOG00000015633	Cul3	protein_coding	0.00131002	0.156624	0.195372	0.0607922	6.32838	0.011903	0.00398941	-0.00252683	0.00524982	0.00524982	543.866	523.061	502.412	480.142	491.105	626.963	617.365	606.018	603.15	633.258
ENSRNOT00000024752.4	ENSRNOG00000018305	St8sia3	protein_coding	0.00130006	0.156624	-0.146442	0.0455358	6.78039	0.00846226	0.00118267	0.00163575	0.00400111	0.00400111	930.95	910.657	943.379	1008.51	943.236	785.742	913.459	776.016	809.783	810.747
ENSRNOT00000076168.2	ENSRNOG00000003812	Nlgn3	protein_coding	0.00131495	0.156624	-0.59538	0.185321	4.10176	0.174785	0.0499094	0.0359501	0.0248489	0.0359501	65.2552	86.1217	115.463	54.561	97.8036	54.3684	34.4955	46.9137	31.6411	61.75
ENSRNOT00000091046.1	ENSRNOG00000000105	Cplx2	protein_coding	0.00130078	0.156624	-0.160062	0.0497735	7.20085	0.012622	0.000828395	0.00536512	0.00319943	0.00536512	1457.7	1579.01	1490.06	1340.89	1402.26	1139.01	1315.51	1316.28	1335.8	1099.17
ENSRNOT00000071796.2	ENSRNOG00000049229	Pomp	protein_coding	0.0013463	0.159432	0.118175	0.0368615	7.43271	0.00597518	0.000527526	0.00183037	0.0028694	0.0028694	1690.33	1571.25	1505.7	1633.08	1570.25	1908.01	1686.5	1821.84	1849.23	1708.25
ENSRNOT00000083806.1	ENSRNOG00000006987	Tmem263	protein_coding	0.00135416	0.159441	-0.111216	0.0347088	7.73672	0.00402078	0.000475462	0.000182639	0.00253629	0.00253629	2472.41	2392.4	2355.44	2526.02	2365.43	2105.26	2183.08	2166.27	2155.83	2223.89
ENSRNOT00000044081.5	ENSRNOG00000006997	App	protein_coding	0.00137664	0.161162	-0.137792	0.0430668	8.69117	0.00939576	0.000488168	0.0041487	0.00199246	0.0041487	6352.87	6307.34	6106.94	6182.21	6954.98	5127.63	6048.85	5560.47	5997.47	5107.07
ENSRNOT00000091210.1	ENSRNOG00000061058	Csde1	protein_coding	0.00140758	0.163847	0.106505	0.0333547	8.28666	0.00447207	0.000636957	0.000849362	0.00214438	0.00214438	3705.61	3798.24	3757.89	3702.15	3859.14	4467.54	4194.12	3867.06	4236.33	4193.25
ENSRNOT00000016759.6	ENSRNOG00000012240	Supt6h	protein_coding	0.00144941	0.163873	0.124148	0.0389835	8.30366	0.00765846	0.00093473	0.00286456	0.00213589	0.00286456	4011.86	3640.91	3546.59	4086.83	3718.2	4297.42	3950.26	4648.16	4440.95	4179.37
ENSRNOT00000022921.6	ENSRNOG00000017078	Selenon	protein_coding	0.00144511	0.163873	-0.134091	0.0420945	7.0217	0.00661038	0.000923152	0.000894617	0.00350672	0.00350672	1208.97	1183.38	1196.12	1169.77	1232.24	975.177	1131.43	1014.27	1078.54	1044.98
ENSRNOT00000028426.6	ENSRNOG00000020946	Ccdc12	protein_coding	0.00146255	0.163873	0.173112	0.0544034	6.2571	0.0111228	0.00190998	0.00123823	0.00548934	0.00548934	441.253	504.872	472.179	496.578	477.441	616.898	573.018	579.581	550.649	525.753
ENSRNOT00000040540.2	ENSRNOG00000010389	Ndrg2	protein_coding	0.0014638	0.163873	0.211411	0.0664444	7.22172	0.0222259	0.00249382	0.00854334	0.00316667	0.00854334	1216.23	1374.49	1199.34	1021.27	1380.73	1569.25	1515.38	1660.66	1328.87	1551.01
ENSRNOT00000065729.3	ENSRNOG00000049814	LOC100910882	protein_coding	0.00142614	0.163873	-0.489976	0.153631	6.68443	0.119138	0.0343129	0.0246931	0.00422979	0.0246931	1230.22	1157.31	1011.92	968.274	796.866	521.056	404.24	787.981	799.544	721.752
ENSRNOT00000086194.1	ENSRNOG00000020601	Hmg20b	protein_coding	0.00143667	0.163873	0.270802	0.084966	5.60361	0.0311706	0.00964315	0.00250706	0.00840489	0.00840489	215.137	250.132	280.909	210.682	232.481	323.932	300.749	271.836	358.927	302.434
ENSRNOT00000091677.1	ENSRNOG00000004067	Nrcam	protein_coding	0.00142732	0.163873	-0.361627	0.113396	5.62037	0.0649008	0.0212936	0.0108528	0.00831186	0.0108528	300.532	262.32	344.595	441.24	327.401	184.391	235.538	211.81	288.77	241.428
ENSRNOT00000055408.3	ENSRNOG00000036897	Defb24	protein_coding	0.00147735	0.164492	0.444137	0.139705	4.25677	0.0981661	0.0159462	0.0328477	0.021892	0.0328477	65.2929	56.6211	61.7164	44.7944	53.99	81.5393	113.48	107.942	91.6403	56.4081
ENSRNOT00000037030.5	ENSRNOG00000024967	Uqcrb	protein_coding	0.00148564	0.164521	0.192751	0.0606617	5.97651	0.0150754	0.00262505	0.00272455	0.00657455	0.00657455	352.074	354.72	391.381	349.146	341.493	481.973	383.272	417.4	461.27	430.085
ENSRNOT00000015638.5	ENSRNOG00000011756	Phf3	protein_coding	0.00154269	0.168112	0.11104	0.0350669	7.66144	0.00473648	0.000464276	0.00101114	0.00260995	0.00260995	1976.69	2093.09	1904.39	2065.66	2013.51	2148.85	2165.11	2360.14	2276.91	2284.05
ENSRNOT00000038207.6	ENSRNOG00000042289	Plcxd2	protein_coding	0.00152799	0.168112	-0.421241	0.132912	4.69396	0.0885471	0.0092053	0.0349589	0.0155664	0.0349589	96.5983	99.087	161.638	177.243	159.853	83.261	93.2559	93.3553	82.9096	87.9584
ENSRNOT00000089024.1	ENSRNOG00000036841	Cbx5	protein_coding	0.00154201	0.168112	-0.245996	0.0776833	6.4131	0.0302199	0.00509344	0.00999329	0.00498259	0.00999329	697.476	655.419	588.412	772.613	747.605	481.758	584.619	598.308	598.292	449.99
ENSRNOT00000092476.1	ENSRNOG00000028505	Rps18	protein_coding	0.00155308	0.168349	0.0906272	0.028638	9.1344	0.00361727	0.000113959	0.00138881	0.00193638	0.00193638	8731.22	8853.43	8915.46	9143.42	8652.45	10433.8	9847.41	9478.48	9683.54	9095.9
ENSRNOT00000089729.1	ENSRNOG00000018337	Caly	protein_coding	0.00156564	0.168818	0.240483	0.0760486	7.52369	0.0289165	0.00194785	0.0125106	0.00275934	0.0125106	1656.23	1853.94	1646.24	1262.3	1865.68	2169.36	2066.02	1965.2	2274.33	1978.48
ENSRNOT00000002111.5	ENSRNOG00000001547	Agps	protein_coding	0.00162588	0.168894	-0.183035	0.0580839	6.05703	0.0120183	0.00219544	0.000855742	0.00623892	0.00623892	465.475	478.449	480.016	437.706	477.441	367.339	377.518	411.347	425.599	368.087
ENSRNOT00000018425.7	ENSRNOG00000013314	Avl9	protein_coding	0.00159608	0.168894	-0.160031	0.0506971	6.44396	0.0101377	0.00153636	0.00186536	0.00488913	0.00488913	702.425	661.524	618.143	716.711	710.338	533.712	576.389	594.167	580.682	618.577
ENSRNOT00000022348.6	ENSRNOG00000016580	Rps23	protein_coding	0.00157723	0.168894	0.0901	0.0285119	9.23658	0.0034255	9.34606e-05	0.00122335	0.00193886	0.00193886	9893.97	9497.25	10093.1	10002	9593.27	11198.1	10991.8	10804.9	10759.8	9978.49
ENSRNOT00000027346.2	ENSRNOG00000020151	Cdh1	protein_coding	0.00159023	0.168894	0.227108	0.0719222	6.89823	0.0258224	0.00109893	0.0118331	0.00374695	0.0118331	877.241	791.752	1049.18	807.58	915.712	1139.08	966.266	1321.56	1066.2	1082.27
ENSRNOT00000085725.1	ENSRNOG00000010895	Tmem30a	protein_coding	0.00162198	0.168894	-0.132273	0.0419657	7.21723	0.00643779	0.00122913	0.000545861	0.00317368	0.00317368	1386.81	1399.86	1522.73	1515.38	1457.56	1262.39	1327.37	1334.52	1227.89	1227.07
ENSRNOT00000086119.1	ENSRNOG00000009958	Nkapd1	protein_coding	0.00162519	0.168894	0.229944	0.0729669	5.94202	0.0217254	0.00658586	0.00133205	0.00672455	0.00672455	365.892	379.109	355.267	291.855	310.608	459.071	400.314	406.562	428.318	441.434
ENSRNOT00000092282.1	ENSRNOG00000018320	Rps15a	protein_coding	0.00160107	0.168894	0.101148	0.0320525	8.23109	0.00498786	0.000394863	0.00201928	0.00217354	0.00217354	3522.98	3375.52	3729.78	3607.97	3624.67	4320.67	3784.3	3795.04	4071.24	3807.63
ENSRNOT00000092581.1	ENSRNOG00000052087	Ubap2	protein_coding	0.0016381	0.168894	-0.228565	0.0725826	6.31336	0.0186915	0.00787145	-0.00316918	0.00529913	0.00529913	644.198	603.516	597.09	646.44	601.761	540.66	436.635	487.435	469.864	532.094
ENSRNOT00000092814.1	ENSRNOG00000011300	AABR07031193.1	protein_coding	0.00164055	0.168894	0.233907	0.0742891	6.79037	0.027462	0.00142755	0.0123696	0.00397845	0.0123696	725.464	936.382	761.446	817.899	730.046	1091.8	1006.7	1126.47	811.699	990.389
ENSRNOT00000059419.4	ENSRNOG00000017132	Snx30	protein_coding	0.00168424	0.171667	-0.163052	0.0519125	6.39809	0.0118412	0.00170854	0.00330464	0.00502873	0.00502873	608.278	645.113	684.758	662.19	658.241	490.9	622.571	573.18	563.059	525.11
ENSRNOT00000090230.1	ENSRNOG00000059539	LOC103693564	protein_coding	0.00167969	0.171667	0.341841	0.108808	5.63286	0.058769	0.00797597	0.0216218	0.00824329	0.0216218	318.713	165.997	263.449	216.386	237.852	348.005	326.727	324.294	335.471	321.45
ENSRNOT00000082989.1	ENSRNOG00000000999	Smurf1	protein_coding	0.00171372	0.173807	0.197465	0.0629706	6.47806	0.019643	0.00197038	0.00794287	0.00478819	0.00794287	626.665	585.303	636.27	522.269	581.757	839.469	724.398	761.98	657.548	625.11
ENSRNOT00000021739.6	ENSRNOG00000016245	Neto2	protein_coding	0.00172631	0.174222	-0.326319	0.104133	4.57765	0.0375584	0.010172	-0.00119499	0.0169371	0.0169371	129.533	106.636	107.759	103.667	124.918	76.5975	82.0203	74.8787	93.4026	85.0901
ENSRNOT00000010845.4	ENSRNOG00000007456	Calb1	protein_coding	0.00181072	0.180589	-0.246558	0.079034	5.30124	0.0230098	0.00530275	0.00158617	0.0103132	0.0103132	219.047	205.723	244.906	249.569	215.96	176.257	178.647	182.821	193.854	154.883
ENSRNOT00000025797.3	ENSRNOG00000019005	Pde8a	protein_coding	0.00182246	0.180589	-0.185646	0.0595452	6.988	0.0174526	0.000860752	0.00800331	0.00356992	0.00800331	1254.25	1411.75	1094.24	1090.42	1122.14	1028.71	1017.95	1063.86	944.6	890.1
ENSRNOT00000048996.3	ENSRNOG00000033844	LOC100912195	protein_coding	0.00182466	0.180589	0.125141	0.0401431	7.60402	0.00793114	0.000479674	0.003549	0.00266984	0.003549	2072.76	1936.66	1926.92	1732.9	1771.08	2209.17	2165.11	2112.16	2240.78	1960.9
ENSRNOT00000084109.1	ENSRNOG00000016047	Macf1	protein_coding	0.00179848	0.180589	0.650995	0.208543	5.66018	0.190947	0.10063	-0.01825	0.0080955	0.0080955	204.868	132.168	166.031	325.168	259.244	455.793	330.114	519.969	335.158	376.964
ENSRNOT00000022765.5	ENSRNOG00000016978	LOC308990	protein_coding	0.00189395	0.185006	0.48036	0.154637	3.73672	0.117235	0.0246784	0.035103	0.0341311	0.035103	25.2747	29.2543	29.3888	38.3952	43.4037	50.2414	55.0547	74.8787	35.2463	56.4081
ENSRNOT00000056789.4	ENSRNOG00000020297	Gon4l	protein_coding	0.00189483	0.185006	0.423578	0.136364	5.51022	0.0623756	0.037542	-0.0234376	0.00894558	0.00894558	201.289	218.336	209.458	186.425	184.249	344.865	333.079	266.832	251.339	342.69
ENSRNOT00000092292.1	ENSRNOG00000001079	Daglb	protein_coding	0.00189639	0.185006	0.263453	0.0848208	5.44156	0.0352678	0.00585733	0.0121291	0.00936916	0.0121291	213.43	270.191	186.968	178.149	174.275	254.572	264.873	244.869	265.369	286.069
ENSRNOT00000090616.1	ENSRNOG00000013002	Gpbp1	protein_coding	0.00194952	0.189288	0.243629	0.0786453	6.18617	0.0302321	0.00844212	0.00702057	0.00574176	0.00702057	491.01	499.338	464.247	366.108	351.703	582.931	514.631	522.741	571.823	553.303
ENSRNOT00000001265.5	ENSRNOG00000000957	Rpl21	protein_coding	0.00199344	0.192639	0.0889705	0.0287818	8.92205	0.00294479	0.000121419	0.000717795	0.00194956	0.00194956	7113.5	7214.41	7316.16	7073.56	7129.17	8377.37	7603.34	7817.59	7729.1	7676.1
ENSRNOT00000007218.7	ENSRNOG00000005307	Slc4a10	protein_coding	0.00203674	0.195899	-2.79767	0.906915	1.30347	3.04999	1.28462	-0.299316	0.771615	0.771615	15.1863	28.0378	10.2257	15.5734	9.06119	0	0	0	9.43202	0
ENSRNOT00000080218.1	ENSRNOG00000008639	Pabpc1	protein_coding	0.00205138	0.196386	-0.180352	0.0585048	7.32079	0.0166415	0.00134084	0.00721619	0.00301954	0.00721619	1518.7	1582.39	1598.83	1778.68	1808.68	1313.92	1643.53	1252.05	1406.48	1318.82
ENSRNOT00000004947.7	ENSRNOG00000003724	Mrpl27	protein_coding	0.00207927	0.196492	0.153431	0.0498367	6.51206	0.0103924	0.00151927	0.00281563	0.00468997	0.00468997	643.451	599.24	619.123	616.883	637.293	771.74	748.295	783.795	710.212	629.093
ENSRNOT00000049609.4	ENSRNOG00000032840	Sumo4	protein_coding	0.00208126	0.196492	0.111514	0.0362248	7.54796	0.00579702	0.000549007	0.0020866	0.00273159	0.00273159	1660.27	1795.41	1859.6	1821.57	1837.78	2073.07	1903.32	1897.25	2167.89	1997.23
ENSRNOT00000090808.1	ENSRNOG00000006197	Calu	protein_coding	0.00207337	0.196492	-3.89991	1.2664	2.13608	5.93072	3.75893	-1.83979	0.250515	0.250515	58.2868	70.4534	56.0008	59.5318	52.2257	0.00387316	39.3538	1.65818e-07	1.93262e-05	0.00514087
ENSRNOT00000045379.3	ENSRNOG00000001335	Zkscan1	protein_coding	0.00212346	0.198645	-0.144252	0.046951	6.67033	0.0100418	0.00124594	0.00354836	0.00426504	0.00426504	814.055	795.527	856.192	917.646	857.488	660.551	807.844	716.696	782.467	708.447
ENSRNOT00000086765.1	ENSRNOG00000007175	Mier1	protein_coding	0.0021205	0.198645	-0.287255	0.0934826	5.42978	0.0423409	0.00901578	0.0128317	0.0094442	0.0128317	237.882	219.501	351.039	267.552	255.722	168.066	227.436	190.565	201.361	202.7
ENSRNOT00000087928.1	ENSRNOG00000052802	Aldoa	protein_coding	0.00213437	0.198758	0.140807	0.0458524	7.94547	0.00881968	0.00289713	0.000829223	0.00235898	0.00235898	2462.1	2682.3	2574.17	2797.7	2647.43	3314.06	3027.32	3063.49	2709.2	3057.81
ENSRNOT00000064686.1	ENSRNOG00000019181	Synpo	protein_coding	0.002159	0.200142	-0.260801	0.0850224	6.04872	0.0349577	0.0069343	0.0111377	0.00627264	0.0111377	447.989	378.539	557.428	487.925	564.41	376.026	335.238	369.283	430.099	352.4
ENSRNOT00000024941.6	ENSRNOG00000018494	Ppp1r3c	protein_coding	0.00218435	0.201581	-0.258899	0.0844983	5.11211	0.0288376	0.00610543	0.00539042	0.0117445	0.0117445	212.728	150.99	181.231	200.935	203.256	145.782	160.67	135.171	139.223	147.235
ENSRNOT00000022281.6	ENSRNOG00000016388	Sphkap	protein_coding	0.00222087	0.204031	-0.27148	0.0887482	6.95032	0.0379753	0.00290265	0.016788	0.00364269	0.016788	1078.06	1161.36	1526.44	1185.32	1074.33	757.533	840.885	966.42	1083.73	938.087
ENSRNOT00000017794.5	ENSRNOG00000012985	Pfdn5	protein_coding	0.00227318	0.206835	0.108877	0.0356739	7.59144	0.0049086	0.000498146	0.0013196	0.00268341	0.00268341	1778.7	1813.76	1961.21	1894.16	1937.29	2122.49	2001.07	2229.83	2091.87	2020.17
ENSRNOT00000082585.1	ENSRNOG00000004956	Jade2	protein_coding	0.00228162	0.206835	-0.136247	0.0446581	7.01457	0.00879974	0.00146591	0.00263278	0.00351995	0.00351995	1193.17	1156.01	1194.16	1152.74	1260.36	1008.95	1005.2	1170.74	1082.94	941.41
ENSRNOT00000083515.1	ENSRNOG00000059362	Has3	protein_coding	0.00228168	0.206835	0.253104	0.0829607	5.2105	0.0246858	0.00622134	0.00153102	0.0109849	0.0109849	151.824	176.939	171.75	170.425	137.182	223.203	205.101	218.864	189.853	201.731
ENSRNOT00000002174.7	ENSRNOG00000001597	Atf2	protein_coding	0.00234226	0.207088	-0.130879	0.0430097	6.97302	0.00683183	0.001026	0.0013069	0.00359859	0.00359859	1105.18	1085.86	1247.87	1110.52	1153.35	963.502	1059.92	994.016	1017.25	965.102
ENSRNOT00000010680.3	ENSRNOG00000007706	Prkaa2	protein_coding	0.00234043	0.207088	-0.240999	0.0791914	5.28883	0.027663	0.005276	0.00769475	0.0104022	0.0104022	213.781	260.457	189.068	218.853	239.25	158.137	199.995	155.592	183.281	182.609
ENSRNOT00000032026.3	ENSRNOG00000024309	Cox6b1	protein_coding	0.00234511	0.207088	0.201423	0.0662001	6.55216	0.0210086	0.00147633	0.0094798	0.00457729	0.0094798	650.379	657.749	649.491	586.167	624.59	864.744	619.085	799.355	872.345	746.516
ENSRNOT00000041241.3	ENSRNOG00000033615	Mt-nd3	protein_coding	0.00234046	0.207088	0.15452	0.050775	8.85675	0.0123615	0.000136387	0.00630886	0.00195863	0.00630886	6397.65	6736.03	6621.29	5779.76	7030.34	8233.82	7053.74	7432.44	6949.68	8369.43
ENSRNOT00000075725.2	ENSRNOG00000047934	RGD1566359	protein_coding	0.00233634	0.207088	-0.169018	0.0555291	6.55476	0.0147874	0.00132424	0.00638445	0.00457007	0.00638445	760.346	696.44	702.391	843.415	829.963	586.424	738.182	654.459	617.691	638.654
ENSRNOT00000079956.1	ENSRNOG00000057619	LOC100912068	protein_coding	0.00230435	0.207088	-0.424281	0.139204	4.12359	0.0686005	0.0240377	-0.00311658	0.0244064	0.0244064	74.1382	80.8808	73.0159	59.1268	97.1374	46.6299	51.9925	50.0746	43.325	56.3277
ENSRNOT00000013841.3	ENSRNOG00000010420	Sem1	protein_coding	0.00237158	0.208526	0.154853	0.0509507	7.20471	0.0124298	0.000749536	0.0057404	0.00319333	0.0057404	1267.95	1329.65	1236.29	1251.68	1146.49	1541.01	1275.25	1551.06	1594.01	1335.63
ENSRNOT00000023287.5	ENSRNOG00000017212	Spsb1	protein_coding	0.00240212	0.208642	-0.370866	0.12218	4.62236	0.0662232	0.0209324	0.010587	0.0163875	0.0163875	104.038	109.406	141.967	115.139	145.003	117.629	72.8585	83.9979	71.3389	81.4682
ENSRNOT00000044346.5	ENSRNOG00000017106	Csnk1a1	protein_coding	0.00240703	0.208642	-0.139897	0.0460978	7.34711	0.0101587	0.00106664	0.00424587	0.00298273	0.00424587	1721.52	1624.02	1572.6	1740.32	1665.43	1336.38	1671.94	1495.36	1423.84	1330.58
ENSRNOT00000078872.1	ENSRNOG00000052968	Hnrnpa3	protein_coding	0.00238399	0.208642	0.118934	0.0391529	8.05673	0.00733584	0.000319031	0.00351335	0.00227937	0.00351335	2893.21	2855.46	2948.43	3264.39	2917.6	3388.68	2985.52	3418.02	3602.39	3375.69
ENSRNOT00000087753.1	ENSRNOG00000029910	Golga4	protein_coding	0.00241363	0.208642	0.158422	0.0522163	7.91861	0.0130305	0.00168515	0.0051312	0.00237969	0.0051312	2555.77	2451.6	2702.12	2534.98	2454.52	3115.81	2453.56	3010.11	3180.24	3178.92
ENSRNOT00000007320.5	ENSRNOG00000020346	Best1	protein_coding	0.00242815	0.209015	0.21969	0.0724534	7.6162	0.0250721	0.000533362	0.0125904	0.00265687	0.0125904	1766.92	2022.73	1895.1	1744.23	1685.98	2650.75	1794.3	2424.9	2282.03	2270.53
ENSRNOT00000028247.5	ENSRNOG00000020821	LOC108348122	protein_coding	0.00244403	0.209501	-0.439177	0.144934	5.62243	0.100256	0.0196187	0.0328958	0.00830051	0.0328958	354.984	313.299	353.638	281.215	435.351	259.786	262.745	265.274	214.244	137.503
ENSRNOT00000010118.6	ENSRNOG00000026319	Akap9	protein_coding	0.00251608	0.209888	0.232713	0.0770214	7.31394	0.028226	0.00352724	0.0113035	0.00302928	0.0113035	1452.42	1111.65	1251.1	1675.07	1256.46	1516.61	1660.22	1810.84	1690.7	1766.26
ENSRNOT00000011654.6	ENSRNOG00000008604	Nsfl1c	protein_coding	0.00252448	0.209888	0.101174	0.0334971	7.9127	0.00383986	0.000420804	0.000700217	0.00238433	0.00238433	2696.53	2615.9	2562.7	2543.66	2566.58	3013.87	2702.17	2885.26	2938.66	2834.67
ENSRNOT00000015094.6	ENSRNOG00000011280	Mllt3	protein_coding	0.00251269	0.209888	-0.203521	0.0673509	5.73509	0.0179473	0.00363552	0.00361118	0.00770483	0.00770483	331.773	326.028	383.562	295.488	382.735	260.003	290.327	286.874	275.632	283.687
ENSRNOT00000019638.4	ENSRNOG00000014443	Pde5a	protein_coding	0.00256708	0.209888	-0.270065	0.0895641	4.96068	0.0259423	0.00706638	-0.000673468	0.0129879	0.0129879	146.382	169.863	174.373	165.099	159.853	137.546	132.581	126.419	115.432	110.904
ENSRNOT00000027015.6	ENSRNOG00000027290	Pcdhga7	protein_coding	0.00254996	0.209888	-0.240866	0.0798269	5.95098	0.0302764	0.00277275	0.0131581	0.00668521	0.0131581	494.962	430.321	384.013	435.146	426.627	358.279	259.544	354.945	384.184	358.526
ENSRNOT00000036951.2	ENSRNOG00000026941	Tril	protein_coding	0.0024772	0.209888	-0.209523	0.0692384	5.70624	0.0228477	0.00346121	0.00852367	0.00785284	0.00852367	354.898	362.375	281.152	351.956	323.94	222.38	299.992	273.259	284.614	278.216
ENSRNOT00000042301.5	ENSRNOG00000010270	Espn	protein_coding	0.00257946	0.209888	0.228625	0.0758578	6.71449	0.0273068	0.00156988	0.0128161	0.00415604	0.0128161	632.9	685.473	866.672	675.149	843.393	1048.54	901.071	974.923	822.5	886.998
ENSRNOT00000048030.5	ENSRNOG00000030639	Usp13	protein_coding	0.00255057	0.209888	-0.103807	0.0344041	7.77205	0.00545384	0.000455548	0.00231257	0.00250356	0.00250356	2371.05	2340.74	2567.14	2646.43	2586.2	2093.44	2229.54	2343.99	2374.88	2233.22
ENSRNOT00000068360.2	ENSRNOG00000025269	Slc25a44	protein_coding	0.00249898	0.209888	-0.369078	0.122071	4.82874	0.0563419	0.0230691	-0.00225259	0.0141843	0.0141843	179.503	166.635	130.143	128.146	151.682	109.287	109.178	81.18	116.782	104.875
ENSRNOT00000070957.1	ENSRNOG00000048961	Bhlhe41	protein_coding	0.00250675	0.209888	-0.153201	0.0506864	6.58363	0.0122287	0.0014545	0.00496827	0.00449123	0.00496827	722.434	704.933	764.108	915.086	811.967	631.724	710.093	670.991	653.818	682.633
ENSRNOT00000083655.1	ENSRNOG00000002790	Abcb7	protein_coding	0.00258172	0.209888	-0.184863	0.0613432	6.17693	0.0136867	0.00363178	0.00108619	0.00577568	0.00577568	501.632	489.123	559.467	512.687	581.11	432.458	410.07	468.997	467.705	416.774
ENSRNOT00000090165.1	ENSRNOG00000051986	Plcg2	protein_coding	0.0025226	0.209888	0.183009	0.0605867	6.73452	0.0174607	0.00131051	0.00786637	0.00410796	0.00786637	680.309	838.936	695.534	787.102	849.019	964.47	1025.82	864.509	940.194	824.132
ENSRNOT00000090857.1	ENSRNOG00000052549	Chga	protein_coding	0.00256296	0.209888	0.134219	0.044505	11.1673	0.00940562	1.27166e-05	0.00493903	0.00333069	0.00493903	65172.8	61422.6	70799.5	68145.1	65738.6	85353.4	72513.8	76419.1	77262.4	67970.8
ENSRNOT00000011008.5	ENSRNOG00000008173	Sesn3	protein_coding	0.00262672	0.210209	-0.129423	0.0430213	7.29998	0.00876585	0.000698794	0.0039283	0.00304933	0.0039283	1671.29	1455.16	1627.16	1663.79	1489.49	1262.62	1404.46	1387.69	1537.62	1356.66
ENSRNOT00000017386.5	ENSRNOG00000012534	Mfsd10	protein_coding	0.00262364	0.210209	-0.182825	0.0607654	6.0922	0.0174901	0.00216117	0.00706991	0.00609858	0.00706991	461.848	465.14	467.375	540.666	490.492	409.063	425.989	470.409	343.545	378.616
ENSRNOT00000078302.1	ENSRNOG00000019977	Ptprf	protein_coding	0.00260426	0.210209	0.12554	0.0416943	8.27257	0.00824098	0.000715888	0.00363015	0.00215158	0.00363015	3814.16	3457.4	3855.36	3667.59	3601.33	4024.79	4052.83	4635.06	4418.12	3766.2
ENSRNOT00000086968.1	ENSRNOG00000012227	Stambp	protein_coding	0.00260707	0.210209	-0.371073	0.123254	5.36267	0.0720079	0.0168243	0.0211548	0.0098861	0.0211548	290.314	251.766	198.949	263.57	288.404	144.662	257.582	182.518	167.543	151.023
ENSRNOT00000073321.2	ENSRNOG00000045636	Fasn	protein_coding	0.00264195	0.210605	0.107158	0.0356409	8.5812	0.00601248	0.000198031	0.00297765	0.00202375	0.00297765	4489.41	5164.79	4990.21	5372.77	5293.13	5775.29	5335.81	5826.93	5558.34	5634.12
ENSRNOT00000007957.6	ENSRNOG00000005723	Grin3a	protein_coding	0.00265754	0.211027	-0.380783	0.126725	4.51629	0.0759638	0.0109158	0.0292322	0.0177443	0.0292322	105.311	158.539	97.9625	94.7082	104.804	104.601	62.9197	73.9063	70.4925	69.793
ENSRNOT00000078153.1	ENSRNOG00000019959	Kcnc3	protein_coding	0.00268348	0.212265	-0.313564	0.104457	5.33011	0.051559	0.00824828	0.0190299	0.0101097	0.0190299	237.812	240.42	227.328	295.284	211.84	213.965	162.374	188.118	129.645	199.264
ENSRNOT00000082631.1	ENSRNOG00000017784	Lrif1	protein_coding	0.0027712	0.21831	0.277166	0.0926344	5.42267	0.0326131	0.0119629	0.000720298	0.00948987	0.00948987	169.641	203.784	202.63	193.438	217.156	233.801	256.201	224.209	296.441	296.405
ENSRNOT00000085175.1	ENSRNOG00000004290	Grb10	protein_coding	0.00278122	0.21831	-0.256238	0.0856714	6.43895	0.0345485	0.00447301	0.013876	0.00490416	0.013876	855.364	659.209	622.773	814.415	634.349	450.545	552.194	586.379	557.127	619.238
ENSRNOT00000059181.4	ENSRNOG00000024501	Rgs3	protein_coding	0.00282216	0.219854	-0.448682	0.150238	4.24572	0.10608	0.020716	0.0357128	0.0220899	0.0357128	75.3743	85.9535	98.4311	87.0564	89.0591	48.2743	96.3511	45.4494	43.6007	55.9007
ENSRNOT00000086549.1	ENSRNOG00000010952	Ift122	protein_coding	0.00282235	0.219854	0.102675	0.0343801	7.81589	0.00502691	0.000490449	0.00187043	0.00246453	0.00246453	2324.4	2436.52	2450.24	2408.74	2167.58	2677.36	2405.63	2690.9	2628.47	2657.77
ENSRNOT00000000990.5	ENSRNOG00000000763	RT1-M3-1	protein_coding	0.00287038	0.222748	0.136194	0.0456829	6.75779	0.00763793	0.00116414	0.00163203	0.00405318	0.00405318	771.01	864.515	848.086	757.666	782.325	949.644	941.412	936.706	930.501	849.945
ENSRNOT00000059486.5	ENSRNOG00000001424	Cux1	protein_coding	0.00289462	0.223782	-0.11667	0.0391679	7.36315	0.00719023	0.000635393	0.00319991	0.00296075	0.00319991	1613.37	1629.74	1654.59	1603.64	1867.42	1348.28	1503.33	1479.1	1586.96	1527.8
ENSRNOT00000021650.2	ENSRNOG00000015749	Nme3	protein_coding	0.00293281	0.225882	0.11893	0.0399806	7.20306	0.00573059	0.000800205	0.00122659	0.00319593	0.00319593	1161.58	1325.88	1280.37	1267.04	1298.93	1504.77	1412.32	1415.89	1444.22	1353.79
ENSRNOT00000005825.6	ENSRNOG00000004292	Sptssa	protein_coding	0.00298662	0.229164	0.106953	0.036022	7.58822	0.00470823	0.000557048	0.00116501	0.00268692	0.00268692	1875.59	1964.75	1843.65	1830.17	1846.24	2212.27	1938.15	2154.95	2083.94	2035.47
ENSRNOT00000019162.6	ENSRNOG00000014272	Rpl35	protein_coding	0.00302059	0.230048	0.0857951	0.0289298	8.97104	0.00390452	0.000131466	0.00196086	0.00194431	0.00196086	7680.33	7945.82	7550.95	7284.83	7263.23	9008.84	8144.73	8076.2	7919.82	7978.38
ENSRNOT00000045735.5	ENSRNOG00000022343	Alms1	protein_coding	0.00301749	0.230048	0.120229	0.0405365	7.14453	0.00677781	0.000817089	0.00229074	0.00329093	0.00329093	1154.21	1118.27	1306.82	1222.25	1170.84	1239.56	1355.02	1366.29	1425.71	1346.15
ENSRNOT00000020752.6	ENSRNOG00000014866	Pign	protein_coding	0.00304761	0.231049	-0.211546	0.0713985	5.56842	0.0204585	0.00414028	0.00489056	0.00860408	0.00860408	256.959	286.88	275.275	342.997	298.533	248.736	256.173	213.939	242.318	217.984
ENSRNOT00000049862.3	ENSRNOG00000001747	LOC100910732	protein_coding	0.00307885	0.231049	-0.141874	0.0479345	6.78771	0.00668133	0.00175982	-0.000533419	0.00398446	0.00398446	967.459	903.921	943.028	968.659	976.702	786.472	859.527	851.09	831.933	801.613
ENSRNOT00000072627.3	ENSRNOG00000003742	Cdkl5	protein_coding	0.00306823	0.231049	-0.654118	0.220925	3.8225	0.222364	0.090462	0.0259883	0.0315574	0.0315574	69.7522	58.3839	42.7196	70.3083	80.452	29.5601	51.8804	41.8736	16.87	33.0887
ENSRNOT00000090051.1	ENSRNOG00000015320	Atp5mc2	protein_coding	0.00306925	0.231049	0.499507	0.168712	3.74741	0.128091	0.0373653	0.0287663	0.0337937	0.0337937	34.9185	24.623	34.4571	45.6576	26.9152	57.0012	40.5611	42.7431	57.1475	80.7708
ENSRNOT00000002883.6	ENSRNOG00000026504	Fam114a1	protein_coding	0.00310798	0.231282	-0.0972047	0.0328744	7.93385	0.00478559	0.000333948	0.00209711	0.00236787	0.00236787	2971.28	2684.33	2979.79	3155.63	2872.44	2579.2	2536.3	2695.71	2712.56	2769.8
ENSRNOT00000070868.2	ENSRNOG00000045621	Gatc	protein_coding	0.00311582	0.231282	-0.414289	0.140148	4.32875	0.0730429	0.0284596	7.75705e-05	0.0206443	0.0206443	96.5389	98.5901	89.4717	117.469	68.7982	56.3866	77.0479	53.1988	60.3958	61.2764
ENSRNOT00000078705.1	ENSRNOG00000012061	Prkcb	protein_coding	0.00310425	0.231282	-0.304288	0.102897	5.07709	0.0472637	0.0144466	0.00979035	0.0120227	0.0120227	146.443	199.665	236.206	173.53	186.47	118.33	151.777	120.02	142.953	157.646
ENSRNOT00000014553.4	ENSRNOG00000010959	Klhl25	protein_coding	0.00318374	0.231572	0.206538	0.0700267	5.98924	0.0227466	0.00247833	0.00978102	0.00652017	0.00978102	387.545	379.362	319.358	313.561	407.571	488.412	452.797	439.548	373.61	464.65
ENSRNOT00000016481.4	ENSRNOG00000012369	Fam174b	protein_coding	0.00317474	0.231572	0.43086	0.14604	4.18095	0.0858153	0.0300322	0.0084974	0.0232867	0.0232867	58.4286	43.223	50.4959	67.337	45.3128	72.2666	98.1703	58.6691	91.2519	89.8226
ENSRNOT00000022185.6	ENSRNOG00000016443	Vps13d	protein_coding	0.00318755	0.231572	0.291444	0.0988266	6.16087	0.0452982	0.0130391	0.0113777	0.00583528	0.0113777	306.46	442.381	383.15	499.098	441.881	655.787	490.619	520.463	507.021	580.321
ENSRNOT00000033460.5	ENSRNOG00000015357	Bmper	protein_coding	0.00316385	0.231572	0.224075	0.0759229	5.38741	0.0221586	0.00469043	0.00454741	0.00972029	0.00972029	192.719	187.793	206.701	184.297	204.315	242.147	252.802	289.79	239.675	203.643
ENSRNOT00000050733.6	ENSRNOG00000001098	Pds5b	protein_coding	0.00317136	0.231572	-0.379127	0.128491	5.46877	0.0766155	0.0261053	0.0151693	0.00919852	0.0151693	310.593	243.414	259.468	332.958	293.817	138.531	238.483	167.77	198.257	261.217
ENSRNOT00000084027.1	ENSRNOG00000060449	Rps21	protein_coding	0.00314254	0.231572	0.315965	0.106982	6.07913	0.0531652	0.00224015	0.0263727	0.00615031	0.0263727	349.825	393.036	440.349	327.674	360.707	574.731	364.367	558.725	619.479	480.09
ENSRNOT00000067796.2	ENSRNOG00000030572	Smc5	protein_coding	0.00325347	0.235526	0.139942	0.0475553	6.82991	0.00821226	0.001763	0.00135587	0.00389077	0.00389077	848.146	865.417	929.262	826.386	844.783	975.601	1094.61	1012.14	964.591	919.792
ENSRNOT00000005987.3	ENSRNOG00000004291	Cltc	protein_coding	0.00331002	0.238776	0.0907022	0.0308786	9.42908	0.00440411	7.61209e-05	0.0023076	0.00195918	0.0023076	11984.4	11664.9	11503.7	12443.9	11888.4	12890.6	12405.3	14514.8	12701	12701.4
ENSRNOT00000077701.1	ENSRNOG00000015397	Cpne7	protein_coding	0.00332821	0.239246	0.276782	0.0942822	5.90889	0.0410337	0.00361239	0.0186104	0.00687222	0.0186104	319.263	383.672	340.041	344.001	234.874	434.92	405.355	363.721	441.359	475.459
ENSRNOT00000075344.1	ENSRNOG00000046002	Micos13	protein_coding	0.00335154	0.24008	0.106427	0.0362797	8.08842	0.00607123	0.000302564	0.00298798	0.00225847	0.00298798	3281.51	2853.79	3120.66	3167.18	3030.09	3627.31	3154.35	3465.27	3644.49	3304.77
ENSRNOT00000085043.1	ENSRNOG00000055103	Cftr	protein_coding	0.00339411	0.242283	-0.751446	0.256502	3.19928	0.30306	0.0470205	0.117463	0.0606367	0.117463	27.7222	29.3098	74.1288	33.3635	26.7535	9.90775	13.5695	14.7539	20.6088	28.1939
ENSRNOT00000002976.5	ENSRNOG00000002175	Clock	protein_coding	0.0034461	0.242599	-0.235589	0.0805472	5.59596	0.0298347	0.00647609	0.00974353	0.00844779	0.00974353	362.208	336.337	254.531	312.045	261.782	219.316	271.267	256.378	224.102	227.68
ENSRNOT00000005774.7	ENSRNOG00000004110	Trib2	protein_coding	0.00344021	0.242599	0.182828	0.0624969	6.02135	0.0179647	0.002516	0.00724866	0.00638516	0.00724866	391.757	404.841	384.013	302.042	406.513	438.171	455.044	411.347	467.013	487.595
ENSRNOT00000025881.4	ENSRNOG00000019014	Ndst1	protein_coding	0.00345774	0.242599	-0.128436	0.0439275	6.85314	0.0065623	0.000983237	0.00124444	0.00384082	0.00384082	1062.59	1041.83	989.421	999.556	955.94	840.925	898.852	899.517	847.673	955.113
ENSRNOT00000027629.7	ENSRNOG00000020386	Ash1l	protein_coding	0.00345059	0.242599	-0.231262	0.0790786	6.45481	0.0287526	0.00560426	0.0100293	0.00485675	0.0100293	661.368	681.763	711.792	849.526	676.711	444.896	645.908	620.598	564.581	576.046
ENSRNOT00000078061.1	ENSRNOG00000033790	Hnrnpu	protein_coding	0.00344675	0.242599	-0.176985	0.0605117	7.04249	0.0136614	0.00568556	-0.000105151	0.0034686	0.0034686	1183.97	1344.34	1139.05	1312.24	1280.72	1082.14	975.728	1091.46	1145.46	952.301
ENSRNOT00000000772.7	ENSRNOG00000000622	Hint1	protein_coding	0.00349295	0.24393	0.0940282	0.0321942	8.07164	0.00436535	0.000321725	0.00182639	0.00226944	0.00226944	3090.88	3215.14	2999.61	2969.23	3005.44	3345.58	3304.41	3466.79	3596.88	3088.1
ENSRNOT00000046519.4	ENSRNOG00000034180	Rpl37	protein_coding	0.00350054	0.24393	0.12866	0.044062	8.56941	0.00891252	0.000198124	0.00465552	0.00202753	0.00465552	5235.44	4866.61	5000.87	4894.27	4714.35	6467.81	5191.5	5510.08	5793.28	5219.26
ENSRNOT00000043971.6	ENSRNOG00000029134	Adgrl1	protein_coding	0.00354275	0.244875	-0.340491	0.116757	5.26182	0.0416712	0.023481	-0.0128302	0.0105994	0.0105994	210.195	229.992	226.222	225.625	250.361	198.132	155.125	167.374	157.997	137.884
ENSRNOT00000050061.5	ENSRNOG00000032492	Usp22	protein_coding	0.00354996	0.244875	-0.0997024	0.0341961	7.74311	0.00407656	0.000393151	0.00108655	0.00253028	0.00253028	2615.93	2478.12	2367.75	2338.27	2326.86	2131.55	2158.37	2193.85	2243.42	2240.07
ENSRNOT00000085892.1	ENSRNOG00000060973	AABR07013843.1	protein_coding	0.00354799	0.244875	-0.495161	0.169821	3.5219	0.114543	0.0299573	0.0222828	0.0421408	0.0421408	46.3369	42.4658	32.2594	44.7944	50.8141	32.9452	34.8305	22.3664	17.6231	25.8139
ENSRNOT00000017746.6	ENSRNOG00000013170	Il13ra1	protein_coding	0.00361036	0.247933	-0.837855	0.287889	3.8304	0.379179	0.104928	0.102273	0.0313347	0.102273	53.6557	53.8357	69.7809	80.8938	99.7634	17.1169	23.8202	35.9586	20.7357	76.6185
ENSRNOT00000072838.3	ENSRNOG00000048580	Trip6	protein_coding	0.00361849	0.247933	0.262568	0.0902408	4.90835	0.0325996	0.00691127	0.00821893	0.0134472	0.0134472	119.088	135.711	113.595	112.576	111.891	171.193	144.846	189.876	141.572	129.561
ENSRNOT00000060467.4	ENSRNOG00000012488	Rab2b	protein_coding	0.00366879	0.250541	-0.167431	0.0576291	6.09511	0.0124252	0.00221564	0.00300232	0.00608713	0.00608713	496.015	454.856	442.791	496.578	524.02	356.631	420.213	425.933	415.906	423.539
ENSRNOT00000019473.3	ENSRNOG00000014524	S1pr3	protein_coding	0.00380023	0.258502	-0.350093	0.12096	5.02603	0.0638815	0.0241407	0.00942441	0.0124377	0.0124377	151.917	189.718	195.259	171.337	201.272	121.667	99.6855	111.899	184.162	134.045
ENSRNOT00000079456.1	ENSRNOG00000057569	Ahnak	protein_coding	0.00381059	0.258502	0.117882	0.0407412	7.2598	0.0075486	0.000725731	0.00342389	0.00310851	0.00342389	1255.31	1398.54	1408.7	1240.17	1409.03	1531.13	1383.11	1615.24	1445.98	1575.6
ENSRNOT00000021888.6	ENSRNOG00000016309	Rgp1	protein_coding	0.00384296	0.259121	-0.17653	0.0610668	5.93158	0.0138192	0.00255218	0.00325596	0.0067707	0.0067707	437.041	433.152	432.994	412.109	347.23	336.864	364.035	325.771	337.483	359.482
ENSRNOT00000023527.7	ENSRNOG00000017295	Sh3glb2	protein_coding	0.00384502	0.259121	0.134599	0.0465644	6.90789	0.00792135	0.00169332	0.00155664	0.00372729	0.00372729	918.706	990.185	1005.97	850.015	916.388	1143.3	1077.08	1072.5	1034.47	1023.03
ENSRNOT00000024253.5	ENSRNOG00000017510	Mfge8	protein_coding	0.0038852	0.260971	-0.128584	0.0445337	7.305	0.00899995	0.00123432	0.00372381	0.00304208	0.00372381	1584.32	1404.2	1522.54	1774.12	1669.96	1434	1346.16	1488.38	1361.9	1348.08
ENSRNOT00000003741.6	ENSRNOG00000002767	Dlg3	protein_coding	0.0039098	0.261765	-2.21144	0.766439	2.14497	2.66386	0.937806	0.530765	0.247488	0.530765	13.7748	42.1886	14.5211	53.1248	22.8254	10.9968	0	5.23047	10.4644	0
ENSRNOT00000061455.5	ENSRNOG00000039985	Ube2a	protein_coding	0.00398949	0.2659	0.233451	0.0810877	5.37777	0.0254183	0.00665352	0.004911	0.00978452	0.00978452	215.359	226.824	179.305	178.738	167.442	268.461	243.411	254.307	223.028	227.89
ENSRNOT00000093049.1	ENSRNOG00000015894	Dock8	retained_intron	0.00399753	0.2659	0.226829	0.078805	5.31454	0.0160146	0.00530676	-0.00336893	0.0102188	0.0102188	169.734	176.04	180.577	186.606	192.808	224.772	227.718	232.37	214.544	237.154
ENSRNOT00000043451.5	ENSRNOG00000033280	Pam	protein_coding	0.00403405	0.266599	-0.0849559	0.0295449	9.75881	0.00376405	0.000139215	0.00183987	0.00204303	0.00204303	18046.1	17604.3	18133	18315.7	18191.7	15330	17698.3	17060.5	17180.4	15782.8
ENSRNOT00000055254.4	ENSRNOG00000019330	Procr	protein_coding	0.00402248	0.266599	-1.13516	0.394646	4.94645	0.704039	0.0091157	0.380247	0.013111	0.380247	225.366	192.512	225.314	307.162	310.178	65.8903	38.2012	186.711	202.666	32.5063
ENSRNOT00000022487.5	ENSRNOG00000016660	Cox5b	protein_coding	0.00405398	0.267054	0.0997781	0.0347183	7.70633	0.00505642	0.000448038	0.00212928	0.00256537	0.00256537	2011.44	2076.11	2080.72	2232.04	2175.48	2506.3	2177.47	2439.88	2336.83	2233.38
ENSRNOT00000004577.6	ENSRNOG00000003400	Fmo4	protein_coding	0.00414298	0.270089	-2.35441	0.821193	1.47082	2.63589	1.06828	0.164831	0.617622	0.617622	5.73857	27.8758	21.6455	22.9402	5.6213	3.63883	0	7.89055	0	0
ENSRNOT00000005190.4	ENSRNOG00000003833	Nenf	protein_coding	0.00424507	0.270089	0.122636	0.0428895	7.28138	0.00826548	0.00064723	0.00395155	0.00307645	0.00395155	1441.71	1400.43	1313.68	1250.4	1434.44	1611.84	1478.61	1678.45	1575.51	1393.95
ENSRNOT00000006168.7	ENSRNOG00000004505	Nfic	protein_coding	0.0041521	0.270089	-0.126427	0.0441069	7.14951	0.00876307	0.000872041	0.00399151	0.00328266	0.00399151	1359.57	1265.48	1296.04	1300.32	1581.59	1125.9	1195.47	1230.15	1250.36	1176.92
ENSRNOT00000006219.4	ENSRNOG00000004438	Cntn1	protein_coding	0.00419359	0.270089	-0.202202	0.0706204	7.12165	0.0224399	0.00294669	0.00952142	0.00332942	0.00952142	1246.81	1166.6	1499.01	1438.17	1537.72	1007.01	1194.27	995.611	1205.63	1214.86
ENSRNOT00000014202.6	ENSRNOG00000010155	Pcm1	protein_coding	0.0041823	0.270089	0.104203	0.0363827	7.89355	0.00500488	0.000909701	0.0013276	0.00239955	0.00239955	2530.78	2569.97	2542.16	2639.7	2438.56	2632.53	2813.66	3014.89	2689.76	2983.71
ENSRNOT00000026207.7	ENSRNOG00000019308	Arrb2	protein_coding	0.00422206	0.270089	0.150632	0.0526486	6.3392	0.00932724	0.00171498	0.00168758	0.0052147	0.0052147	537.086	559.606	527.038	508.097	494.379	675.376	571.895	577.636	607.998	623.357
ENSRNOT00000045156.5	ENSRNOG00000033803	LOC100360841	protein_coding	0.00423745	0.270089	0.277804	0.0971369	4.88743	0.0373503	0.00995289	0.00794898	0.0136361	0.0136361	103.82	114.156	133.35	111.183	114.034	171.462	115.096	172.92	149.235	158.63
ENSRNOT00000077698.1	ENSRNOG00000020297	Gon4l	protein_coding	0.00413787	0.270089	-0.324948	0.113323	5.27665	0.0396668	0.0216146	-0.00998684	0.0104906	0.0104906	237.724	192.621	229.683	245.212	248.15	152.317	145.189	164.23	186.308	185.503
ENSRNOT00000091068.1	ENSRNOG00000054224	Bloc1s4	protein_coding	0.00420097	0.270089	0.209287	0.0731092	5.51996	0.0162926	0.00447502	0.000166358	0.00888736	0.00888736	213.781	235.921	239.029	215.013	219.136	288.27	291.003	251.865	255.535	300.206
ENSRNOT00000092303.1	ENSRNOG00000002451	Fndc3c1	protein_coding	0.00424155	0.270089	0.2551	0.0892079	4.98546	0.0287907	0.00711869	0.00493457	0.0127765	0.0127765	129.533	117.017	109.718	140.782	148.208	186.14	156.176	158.509	150.678	179.741
ENSRNOT00000093600.1	ENSRNOG00000053406	Gramd1c	processed_transcript	0.00424498	0.270089	-0.454371	0.158906	5.13536	0.079415	0.0515659	-0.0267405	0.0115623	0.0115623	184.103	242.017	217.289	223.095	201.869	111.734	169.464	110.469	133.305	160.126
ENSRNOT00000023418.7	ENSRNOG00000023453	Lrba	protein_coding	0.00430583	0.272264	0.152712	0.0534924	7.11705	0.0128368	0.00105764	0.00609595	0.00333726	0.00609595	974.626	1154.55	1185.33	1185.39	1226.76	1411.31	1220.28	1430.84	1377.96	1226.16
ENSRNOT00000026279.7	ENSRNOG00000019246	Psme2	protein_coding	0.0043045	0.272264	0.0874168	0.0306195	8.3608	0.00411365	0.000235142	0.00200468	0.00210874	0.00210874	4283.01	4109.09	3969.69	4082.44	4026.32	4803.13	4113.73	4521.91	4619.19	4308.01
ENSRNOT00000045100.1	ENSRNOG00000015210	Ggt6	protein_coding	0.00436374	0.2744	0.662256	0.232322	3.01199	0.21973	0.0579912	0.0521482	0.0769424	0.0769424	13.6904	23.5921	7.837	20.4775	10.5863	34.5924	26.9656	22.3664	30.8405	25.8139
ENSRNOT00000066888.3	ENSRNOG00000014478	Fndc3a	protein_coding	0.004412	0.2744	-0.089802	0.0315416	8.45736	0.00445094	0.000197289	0.00228989	0.00206774	0.00228989	4723.2	4914.71	4804.08	5066.89	5130.1	4151.09	4851.56	4637.62	4583.78	4321.43
ENSRNOT00000080899.1	ENSRNOG00000023035	Smim8	protein_coding	0.00441391	0.2744	0.357035	0.125409	4.38245	0.0663912	0.0195639	0.0152907	0.0197547	0.0197547	77.5001	73.6429	63.3488	80.0137	44.7407	85.458	87.9431	114.134	90.8098	100.246
ENSRNOT00000090844.1	ENSRNOG00000042496	Cyp4f5	protein_coding	0.00437751	0.2744	2.05891	0.722526	1.44223	2.33762	0.47952	0.825589	0.641669	0.825589	0	3.54394	15.0819	0	0	9.6754	11.5601	9.81044	19.2055	8.84166
ENSRNOT00000091980.1	ENSRNOG00000009161	Clasp2	protein_coding	0.00441997	0.2744	-0.172836	0.0607184	6.43814	0.0164888	0.00431018	0.00490466	0.00490662	0.00490662	726.473	615.168	706.677	681.257	681.631	493.076	655.846	630.809	577.318	524.381
ENSRNOT00000093735.1	ENSRNOG00000016963	Trip12	protein_coding	0.00440229	0.2744	0.11804	0.0414496	7.52361	0.00650875	0.00153574	0.00143241	0.00275943	0.00275943	1649.8	1920.06	1609.23	1753.59	1808.16	1933.28	1899.14	2049.78	1940.78	1997.03
ENSRNOT00000078082.1	ENSRNOG00000057945	Fancg	protein_coding	0.00444802	0.274667	-0.377392	0.132674	4.07396	0.0640658	0.0185793	0.00898699	0.0254267	0.0254267	72.6646	60.3959	67.5941	72.9509	80.4556	51.065	42.6955	39.8705	67.8491	43.9792
ENSRNOT00000093432.1	ENSRNOG00000007552	Arhgap36	protein_coding	0.00445108	0.274667	-0.116967	0.0411234	7.47109	0.00755841	0.00074479	0.00348304	0.00282171	0.00348304	1784.84	1737.1	1919.44	1989.41	1889.56	1573.27	1792.69	1498.35	1702.92	1731.83
ENSRNOT00000008883.7	ENSRNOG00000006800	Pgap4	protein_coding	0.0044802	0.275633	-0.292931	0.103065	6.92562	0.047441	0.000993101	0.0255627	0.0036916	0.0255627	1035.21	963.503	1449.85	1236.33	1269.29	678.67	994.355	1008.43	915.522	841.341
ENSRNOT00000077301.1	ENSRNOG00000014625	Atp5f1d	protein_coding	0.00449657	0.275812	-0.127041	0.0447164	7.05731	0.00892665	0.00100955	0.00398933	0.00344183	0.00398933	1347.77	1317.42	1151.18	1141.82	1240.86	1158.56	1054.89	1178.41	1020.16	1044.06
ENSRNOT00000021258.7	ENSRNOG00000015528	Pja2	protein_coding	0.00451412	0.276062	-0.148979	0.052461	6.84251	0.00749537	0.00301686	-0.00152043	0.00386353	0.00386353	1069.21	943.369	1005.84	1012.31	1017.22	872.302	908.492	846.459	880.179	839.767
ENSRNOT00000064779.4	ENSRNOG00000002349	Gabra2	protein_coding	0.00460692	0.279544	-0.329012	0.116123	4.38665	0.042889	0.0140249	0.000397383	0.0196865	0.0196865	74.879	97.0486	113.444	98.9546	91.1043	71.8289	63.1518	61.4368	69.3181	73.4984
ENSRNOT00000077047.2	ENSRNOG00000009766	Gpr180	protein_coding	0.00459716	0.279544	-0.396986	0.140081	4.36484	0.0873829	0.0282645	0.0207919	0.0200428	0.0207919	111.306	77.7988	97.0182	97.0518	96.9144	42.6878	72.9146	92.9852	64.4118	57.4306
ENSRNOT00000084674.1	ENSRNOG00000055579	Tmbim6	protein_coding	0.00461199	0.279544	-0.0872583	0.0308011	8.36312	0.0025913	0.000264086	0.000271751	0.00210769	0.00210769	4487.86	4514.01	4479.27	4329.42	4576.49	4094.48	4189.95	4204.33	4084.63	3944.71
ENSRNOT00000010462.7	ENSRNOG00000007111	Nrdc	protein_coding	0.00473385	0.281109	0.127842	0.0452602	7.38178	0.00764971	0.00218556	0.00131296	0.00293566	0.00293566	1677.02	1429.77	1463.72	1507.75	1466.26	1697.58	1739.9	1568.06	1821.39	1743.33
ENSRNOT00000013869.7	ENSRNOG00000010408	Polr2k	protein_coding	0.0047163	0.281109	0.155512	0.0550329	6.24898	0.0107615	0.00205404	0.00249517	0.00551751	0.00551751	491.803	512.421	469.24	474.821	445.682	633.371	532.57	545.545	573.633	516.277
ENSRNOT00000026350.7	ENSRNOG00000019358	Esr1	protein_coding	0.00472272	0.281109	-0.251604	0.0890521	5.86009	0.0352075	0.00472647	0.0150992	0.00709621	0.0150992	396.332	383.679	392.468	364.897	454.418	232.303	318.408	367.948	351.908	293.108
ENSRNOT00000027525.6	ENSRNOG00000020281	Kif22	protein_coding	0.00465725	0.281109	-0.251771	0.0889705	4.96917	0.0275626	0.00687425	0.00432462	0.0129151	0.0129151	191.666	145.328	138.127	167.659	176.791	117.779	123.592	122.529	130.411	138.63
ENSRNOT00000028299.7	ENSRNOG00000020860	Tdrkh	protein_coding	0.00469506	0.281109	-0.205288	0.0726105	5.8908	0.0170612	0.00622639	-0.000202269	0.00695433	0.00695433	359.762	432.226	413.483	425.02	376.085	316.425	322.769	333.35	363.994	296.705
ENSRNOT00000036180.6	ENSRNOG00000026432	Syt7	protein_coding	0.00469083	0.281109	-0.303096	0.107195	5.01955	0.0339142	0.0162355	-0.00679061	0.0124912	0.0124912	163.721	161.055	174.261	195.444	185.951	130.546	141.877	138.799	132.296	107.328
ENSRNOT00000089408.1	ENSRNOG00000025324	Spire1	protein_coding	0.00469868	0.281109	-0.205212	0.0725902	6.05424	0.0234074	0.0054456	0.00772773	0.00625024	0.00772773	499.464	432.849	527.253	475.334	429.782	357.984	427.261	312.846	405.497	429.616
ENSRNOT00000082524.1	ENSRNOG00000022877	Poldip3	protein_coding	0.00474902	0.281194	-2.83457	1.00389	3.10324	4.47142	1.60019	0.919294	0.0684049	0.919294	129.764	66.0612	50.9005	139.89	104.173	0	27.5274	0	14.8312	42.1484
ENSRNOT00000001631.5	ENSRNOG00000001216	Trpm2	protein_coding	0.00490847	0.285173	-0.253245	0.0900273	5.38964	0.0358256	0.00473986	0.0155224	0.00970554	0.0155224	261.171	225.541	226.293	282.845	249.836	177.08	171.906	211.022	163.895	251.446
ENSRNOT00000001856.6	ENSRNOG00000001374	Rasal1	protein_coding	0.00486388	0.285173	0.209632	0.0744455	5.42114	0.0190165	0.00435561	0.00330497	0.00949971	0.00949971	195.879	217.991	197.884	212.454	192.67	267.679	223.59	248.947	291.663	227.544
ENSRNOT00000021538.7	ENSRNOG00000015796	Msh2	protein_coding	0.00490111	0.285173	0.103319	0.036723	7.4741	0.00497085	0.000553387	0.00170296	0.00281805	0.00281805	1629.16	1603.32	1656.55	1679.15	1801.78	1813.63	1940.4	1928.37	1880.39	1719.97
ENSRNOT00000078416.1	ENSRNOG00000046333	AABR07007032.1	protein_coding	0.00495442	0.285173	-0.465954	0.165821	4.05728	0.121413	0.0385139	0.0302275	0.0257813	0.0302275	90.1076	73.8972	87.8309	72.0725	47.4258	42.2351	69.7907	36.7199	48.9616	35.9456
ENSRNOT00000078775.1	ENSRNOG00000055634	AABR07024908.1	processed_pseudogene	0.00483113	0.285173	0.213742	0.0758465	5.46211	0.0204068	0.00514184	0.0035391	0.0092399	0.0092399	193.463	242.208	231.913	202.716	190.81	284.762	241.892	247.166	255.764	281.714
ENSRNOT00000079364.1	ENSRNOG00000052096	Cox11	protein_coding	0.00490666	0.285173	-0.223474	0.0794406	5.37627	0.0258967	0.00598248	0.00754477	0.00979456	0.00979456	247.011	256.379	228.922	228.441	246.883	166.457	199.517	161.07	223.918	222.699
ENSRNOT00000081157.1	ENSRNOG00000058580	Paip1	protein_coding	0.00487698	0.285173	0.126201	0.044831	7.00022	0.00883379	0.00147774	0.00348315	0.0035468	0.0035468	1138.02	1062.41	994.086	1028.66	934.492	1269.64	1074.49	1109.21	1186.13	1210.19
ENSRNOT00000082686.1	ENSRNOG00000056853	Psma7	protein_coding	0.00495406	0.285173	0.102134	0.0363465	7.80009	0.0058333	0.00041113	0.00289154	0.0024784	0.00289154	2500.08	2428.1	2251.18	2321.63	2113.02	2724.57	2433.64	2461.27	2645.23	2588.08
ENSRNOT00000084838.1	ENSRNOG00000029194	Dhx30	protein_coding	0.00495904	0.285173	0.268632	0.0956096	6.06062	0.0382635	0.0166285	0.00386689	0.00622444	0.00622444	420.737	329.735	408.213	408.926	317.084	426.299	477.208	523.839	430.874	613.655
ENSRNOT00000090355.1	ENSRNOG00000011652	Sppl2a	protein_coding	0.00496934	0.285173	-0.237918	0.0846979	5.57933	0.0316652	0.00763566	0.0102987	0.00854177	0.0102987	244.925	300.05	285.011	309.02	362.185	189.525	256.454	234.676	259.354	240.633
ENSRNOT00000092020.1	ENSRNOG00000053814	AC105531.1	protein_coding	0.00491544	0.285173	-0.149067	0.053001	6.29137	0.00772626	0.00165032	9.77121e-05	0.00537245	0.00537245	577.105	559.606	581.897	619.443	569.541	477.705	524.705	476.501	513.714	512.453
ENSRNOT00000016784.7	ENSRNOG00000012148	Trio	protein_coding	0.00500215	0.285457	0.133643	0.0476123	7.71526	0.00999882	0.000460601	0.00520672	0.00255673	0.00520672	2053.57	2117.63	2137.54	2027.27	2151.13	2152.14	2520.16	2184.12	2419.66	2759.22
ENSRNOT00000060132.3	ENSRNOG00000039265	Psmg4	protein_coding	0.00500045	0.285457	0.209053	0.0744755	6.07773	0.0244656	0.00236495	0.0115015	0.00615589	0.0115015	329.624	460.519	376.176	450.504	360.992	535.359	468.527	475.528	432.648	512.453
ENSRNOT00000086562.1	ENSRNOG00000059702	Tex9	protein_coding	0.0050992	0.290187	0.166265	0.0593655	6.05733	0.0105333	0.00257294	0.00063826	0.0062377	0.0062377	382.279	439.757	367.359	404.43	373.695	456.291	475.268	485.253	454.677	448.396
ENSRNOT00000075121.2	ENSRNOG00000047306	Stap2	protein_coding	0.00511859	0.290484	0.422049	0.15076	3.89335	0.0999872	0.0233559	0.0334656	0.0296394	0.0334656	45.133	59.1747	28.2213	41.9326	29.3604	62.0963	68.5801	48.1213	57.5233	66.5199
ENSRNOT00000018043.8	ENSRNOG00000013443	Tm9sf3	protein_coding	0.00519148	0.292997	-0.0842626	0.0301486	8.46184	0.00397476	0.000206371	0.00204643	0.00206598	0.00206598	4906.44	4740.13	4746.28	5143.68	5149.16	4277.93	4932.45	4474.25	4429.57	4587.22
ENSRNOT00000088808.1	ENSRNOG00000038496	Tex21	protein_coding	0.00518468	0.292997	2.29401	0.820658	1.70273	2.82568	1.2316	0.302763	0.452098	0.452098	0	0	0	11.1156	10.5863	29.6506	13.4828	11.6694	21.1478	13.385
ENSRNOT00000006429.7	ENSRNOG00000004544	Ube2e3	protein_coding	0.00526575	0.293914	0.105061	0.0376519	7.38414	0.00447809	0.000611655	0.000976908	0.00293251	0.00293251	1501.03	1529.71	1550.75	1458.27	1600.64	1622.91	1789.9	1748.47	1621.33	1706.97
ENSRNOT00000014436.7	ENSRNOG00000010859	Zyg11b	protein_coding	0.00527685	0.293914	-0.162233	0.0581559	6.11593	0.0135169	0.00244926	0.00453229	0.00600603	0.00600603	449.678	514.309	486.874	509.377	496.496	385.458	405.607	440.52	487.28	376.691
ENSRNOT00000036209.3	ENSRNOG00000022491	Wdr76	protein_coding	0.00526259	0.293914	-0.21039	0.0753949	5.40686	0.0196014	0.00461861	0.00360052	0.00959237	0.00959237	215.888	230.259	288.989	249.569	257.246	180.375	202.242	200.325	204.428	215.116
ENSRNOT00000075602.2	ENSRNOG00000047250	Gmfb	protein_coding	0.00525308	0.293914	-0.159985	0.05732	6.10347	0.00870539	0.00215955	-0.000364499	0.0060544	0.0060544	470.74	495.435	492.751	491.459	471.089	424.169	383.136	432.741	429.123	395.813
ENSRNOT00000076823.2	ENSRNOG00000024128	Aco2	retained_intron	0.00528621	0.293914	-0.191001	0.0684822	5.95539	0.0171825	0.00505858	0.0028713	0.00666596	0.00666596	440.739	387.387	399.528	435.558	461.159	302.251	339.657	363.879	351.271	401.294
ENSRNOT00000077994.1	ENSRNOG00000014165	Ssr1	protein_coding	0.0052938	0.293914	-0.153157	0.0549226	6.64405	0.00861006	0.00320931	-0.000853282	0.00433192	0.00433192	893.68	803.589	785.689	877.073	790.382	678.285	730.498	728.509	699.98	719.443
ENSRNOT00000084069.1	ENSRNOG00000005668	Ndufa8	protein_coding	0.00532214	0.294688	0.110371	0.039604	7.19134	0.00567071	0.00070663	0.00186614	0.00321455	0.00321455	1392.21	1218.3	1195.14	1229.6	1254.47	1466.06	1394.34	1434.36	1402.8	1320.33
ENSRNOT00000033450.3	ENSRNOG00000021438	Tuba1c	protein_coding	0.00535675	0.295805	-0.175578	0.0630496	6.16669	0.0167253	0.00412453	0.00505784	0.0058136	0.0058136	629.424	474.792	521.06	464.403	524.923	424.586	397.695	466.395	437.78	457.239
ENSRNOT00000020332.5	ENSRNOG00000015149	Nrg4	protein_coding	0.00544922	0.29691	0.69374	0.249618	3.07176	0.195974	0.0845495	-0.0144778	0.0712236	0.0712236	19.4374	19.4298	10.1792	18.1054	9.96332	27.1769	32.7311	29.1439	24.7192	38.0591
ENSRNOT00000035730.6	ENSRNOG00000021719	Slfn5	protein_coding	0.00542172	0.29691	-0.287095	0.10324	5.08971	0.0464292	0.0147245	0.0117509	0.0119219	0.0119219	198.659	172.414	180.844	152.884	240.806	124.639	169.676	149.592	114.961	148.567
ENSRNOT00000047370.5	ENSRNOG00000030630	Ehmt2	protein_coding	0.00541849	0.29691	-0.309499	0.111289	6.85693	0.0517955	0.0271304	0.00120522	0.00383278	0.00383278	1059.32	1131.97	1075.65	1349.49	963.782	584.717	949.083	871.334	773.514	953.533
ENSRNOT00000076255.1	ENSRNOG00000021133	Lsm14a	protein_coding	0.00544853	0.29691	0.177289	0.0637905	6.17927	0.0137093	0.00440597	0.00119463	0.00576708	0.00576708	476.64	471.89	378.479	442.282	443.992	575.142	522.08	501.642	524.967	513.444
ENSRNOT00000086186.1	ENSRNOG00000013917	Igsf10	protein_coding	0.00543686	0.29691	0.173712	0.0624878	5.93311	0.0170594	0.00260637	0.00715544	0.00676391	0.00715544	318.926	329.192	414.381	315.953	357.816	399.105	369.741	459.756	401.807	430.54
ENSRNOT00000016273.5	ENSRNOG00000011058	Utrn	protein_coding	0.00547626	0.297119	-0.502711	0.180988	4.85785	0.142992	0.0560619	0.0258294	0.0139089	0.0258294	123.168	117.749	180.833	253.878	183.781	73.5058	93.1486	143.092	112.382	89.1074
ENSRNOT00000071098.2	ENSRNOG00000049661	Inafm1	protein_coding	0.00548207	0.297119	0.147108	0.0529688	6.58149	0.0122462	0.00140631	0.00560793	0.00449699	0.00560793	744.549	686.059	568.183	656.558	708.221	814.569	832.562	773.098	736.647	729.481
ENSRNOT00000002814.7	ENSRNOG00000002053	Fras1	protein_coding	0.00553177	0.297285	0.163944	0.0590935	6.35151	0.0152261	0.00185945	0.00687066	0.00517509	0.00687066	598.167	538.844	530.957	462.023	517.668	580.659	578.636	726.421	600.068	634.83
ENSRNOT00000021804.6	ENSRNOG00000016260	Polr3g	protein_coding	0.00553423	0.297285	-0.239345	0.0862763	5.05804	0.0246545	0.00643286	0.00340151	0.0121762	0.0121762	149.251	191.922	198.359	170.495	178.191	128.076	158.779	129.96	139.528	140.92
ENSRNOT00000066486.3	ENSRNOG00000012563	Arhgap29	protein_coding	0.00554316	0.297285	-0.315192	0.113638	5.16035	0.0497064	0.0209156	0.00395859	0.0113684	0.0113684	220.267	220.359	182.703	191.368	205.466	127.805	181.715	149.119	181.417	114.227
ENSRNOT00000076676.1	ENSRNOG00000051196	AABR07018038.1	retained_intron	0.00550446	0.297285	-2.19222	0.789725	4.86489	2.72087	0.0314352	1.52773	0.0138433	1.52773	317.791	340.555	539.117	296.185	505.47	8.92452	297.704	281.443	12.0869	14.8095
ENSRNOT00000012537.7	ENSRNOG00000009329	Nr1d1	protein_coding	0.0056992	0.304855	-0.380813	0.137746	6.77174	0.0824472	0.00122308	0.0462118	0.00402091	0.0462118	1056.94	909.033	1071.61	920.232	1381.99	544.253	1058.75	635.401	812.022	655.285
ENSRNOT00000010347.3	ENSRNOG00000007727	Lhfpl4	protein_coding	0.0057518	0.306502	-0.216498	0.0783958	5.28482	0.0264953	0.00493359	0.0102263	0.0104312	0.0104312	232.737	218.935	242.947	195.816	209.608	155.666	183.141	145.868	202.666	203.643
ENSRNOT00000079217.1	ENSRNOG00000022429	Minar2	protein_coding	0.00575991	0.306502	0.112184	0.0406297	8.45856	0.00716431	0.000758211	0.00336872	0.00206727	0.00336872	4318.31	4174.32	4264.53	5039.85	4542.42	4889.92	4985.08	4631.14	5202.59	5250.82
ENSRNOT00000014787.5	ENSRNOG00000011119	Spin1	protein_coding	0.00583436	0.308859	-0.13236	0.0480096	6.57602	0.00827418	0.00125046	0.00258325	0.00451184	0.00451184	837.283	803.174	757.673	756.878	685.073	676.778	645.061	716.269	677.713	642.899
ENSRNOT00000026021.4	ENSRNOG00000019229	Fbl	protein_coding	0.00582888	0.308859	0.134887	0.0489206	6.5393	0.00809286	0.00137002	0.00204869	0.00461304	0.00461304	708.618	684.116	580.728	626.52	638.746	741.362	727.072	750.919	713.129	766.526
ENSRNOT00000061100.5	ENSRNOG00000020828	Pde4a	protein_coding	0.00586562	0.309714	-0.159474	0.0578812	6.11074	0.012724	0.00234949	0.00401753	0.00602611	0.00602611	524.449	458.631	528.998	482.5	448.858	366.515	430.326	436.63	398.283	452.221
ENSRNOT00000000071.4	ENSRNOG00000000062	Pcgf3	protein_coding	0.00600836	0.310595	-0.164223	0.0597756	5.98457	0.0127209	0.00239277	0.00349043	0.00654003	0.00654003	412.819	419.94	445.729	454.343	422.392	324.51	357.294	415.236	343.651	393.9
ENSRNOT00000025051.6	ENSRNOG00000018576	Rcan3	protein_coding	0.00600552	0.310595	-0.150718	0.054857	6.23242	0.00907783	0.00194771	0.00116608	0.00557552	0.00557552	599.22	560.549	529.977	540.093	515.551	434.876	476.392	475.528	468.775	504.804
ENSRNOT00000040995.4	ENSRNOG00000033863	Ajm1	protein_coding	0.00597935	0.310595	-0.174863	0.0636118	5.93937	0.0174858	0.00274141	0.00737475	0.00673624	0.00737475	473.9	436.926	428.096	405.71	337.702	360.75	332.575	336.468	327.79	382.428
ENSRNOT00000045547.4	ENSRNOG00000033361	Slc39a5	protein_coding	0.00592631	0.310595	0.183507	0.0666853	5.82591	0.0192362	0.00316571	0.00795163	0.00725762	0.00795163	367.536	335.952	296.826	289.244	264.657	416.756	351.676	344.248	370.967	375.735
ENSRNOT00000065505.4	ENSRNOG00000004139	Ndel1	protein_coding	0.00601334	0.310595	-0.181272	0.0659879	6.30505	0.0188041	0.00449899	0.006387	0.00532667	0.006387	556.964	643.993	584.913	703.68	521.274	443.766	518.768	482.426	497.03	562.75
ENSRNOT00000081688.1	ENSRNOG00000059347	Rbmxl1b	protein_coding	0.00594432	0.310595	0.275514	0.100156	4.68681	0.0433773	0.00921999	0.0158582	0.0156454	0.0158582	113.922	101.078	79.4755	79.7518	100.754	154.377	108.054	122.222	105.946	135.869
ENSRNOT00000084009.1	ENSRNOG00000018671	Commd4	protein_coding	0.00599628	0.310595	0.135165	0.049187	6.54267	0.00676765	0.00144478	0.000459556	0.00460363	0.00460363	662.407	602.071	665.165	662.958	651.055	756.092	759.53	747.815	685.54	764.855
ENSRNOT00000085060.1	ENSRNOG00000034037	Zfp266	protein_coding	0.00601875	0.310595	-0.177253	0.0645316	6.01994	0.015209	0.00401977	0.0032721	0.00639104	0.00639104	467.868	420.3	493.727	449.242	419.282	320.505	408.6	379.787	372.362	406.576
ENSRNOT00000093249.1	ENSRNOG00000027756	Usf3	protein_coding	0.00591714	0.310595	0.2816	0.102313	5.14276	0.034361	0.0146652	-0.000789859	0.0115047	0.0115047	136.886	164.062	138.911	163.542	140.131	192.315	155.645	207.859	217.664	216.685
ENSRNOT00000006835.5	ENSRNOG00000027990	Crip1	protein_coding	0.00608585	0.313268	0.217284	0.0792107	6.33078	0.0270575	0.00189344	0.0137924	0.00524199	0.0137924	624.495	490.716	532.916	491.459	402.278	709.968	575.265	620.424	602.711	627.181
ENSRNOT00000009436.4	ENSRNOG00000007099	S100pbp	protein_coding	0.00614968	0.313404	-0.119323	0.0435533	6.91273	0.00547709	0.00102473	0.000687653	0.0037175	0.0037175	1085.76	1056.93	1081.51	1017.47	1091.44	894.461	914.582	950.084	955.174	1022.04
ENSRNOT00000014484.7	ENSRNOG00000010379	Celf1	protein_coding	0.0061462	0.313404	-0.111753	0.0407876	7.12956	0.00424782	0.000843023	3.30536e-05	0.00331604	0.00331604	1390.11	1306.06	1301.92	1281.12	1321.17	1130.02	1189.86	1168.89	1216	1197
ENSRNOT00000033377.4	ENSRNOG00000006718	Rbm33	protein_coding	0.00614047	0.313404	-0.143838	0.0524921	6.61001	0.0118702	0.00139528	0.00549329	0.0044207	0.00549329	694	826.669	865.989	838.296	773.856	634.194	706.723	643.762	709.331	766.767
ENSRNOT00000087517.1	ENSRNOG00000059876	Fsd1l	protein_coding	0.00610421	0.313404	-0.192241	0.0701063	5.87849	0.0211877	0.00270786	0.00957938	0.0070108	0.00957938	378.067	333.121	410.463	458.183	394.868	269.327	337.07	339.385	331.315	349.921
ENSRNOT00000008509.6	ENSRNOG00000005736	Eif1ax	protein_coding	0.00617815	0.313763	0.124737	0.0455546	6.75374	0.00893361	0.00112322	0.00406484	0.00406263	0.00406484	823.046	903.123	800.886	694.403	817.381	952.371	914.308	884.142	871.998	939.434
ENSRNOT00000011904.5	ENSRNOG00000008697	Ccn3	protein_coding	0.00618735	0.313763	0.352792	0.128865	4.8169	0.0714757	0.00829803	0.0332176	0.0142984	0.0332176	73.7177	128.341	91.1051	113.906	118.566	142.488	167.411	112.804	179.756	141.498
ENSRNOT00000026915.6	ENSRNOG00000019832	Bbs1	protein_coding	0.00627271	0.316524	-0.138073	0.0505174	7.05307	0.0109667	0.000830825	0.00554919	0.00344945	0.00554919	1152.1	1337.2	1164.77	1139.06	1425.97	1056.72	1075.25	1009.4	1144.62	1112.86
ENSRNOT00000066901.3	ENSRNOG00000042560	Bag4	protein_coding	0.0062592	0.316524	-0.162932	0.0595971	5.97867	0.010378	0.00231426	0.00106509	0.00656527	0.00656527	430.994	451.082	394.423	429.101	436.154	335.43	386.506	390.925	358.38	349.493
ENSRNOT00000040771.4	ENSRNOG00000030291	AC095947.1	processed_pseudogene	0.00631112	0.31768	0.217385	0.0795944	5.28994	0.024491	0.00544397	0.00734082	0.0103942	0.0103942	199.242	177.413	187.204	184.297	144.076	211.673	193.374	216.952	254.158	231.485
ENSRNOT00000013471.7	ENSRNOG00000010091	Efcab14	protein_coding	0.00634992	0.317845	-0.0859777	0.0315035	8.1753	0.00421876	0.000276184	0.00215987	0.002205	0.002205	3823.84	3688.87	3513.92	3945.75	3582.39	3289.57	3535.86	3638.91	3215.34	3349.11
ENSRNOT00000020476.7	ENSRNOG00000014876	Lpin2	protein_coding	0.00637903	0.317845	0.128335	0.0470501	6.94822	0.00949434	0.00128425	0.00425002	0.00364681	0.00425002	1004.52	1115.7	935.58	984.032	858.63	1063.55	1124.8	1103.66	1075.8	1185.27
ENSRNOT00000041033.4	ENSRNOG00000033765	Eif1	protein_coding	0.00638803	0.317845	0.0782866	0.0287062	9.05429	0.00263647	0.000121674	0.000929106	0.00193844	0.00193844	8673.67	8192.13	8323.88	7799.17	8166.33	9148.05	9118.86	8850.27	8701.42	8673.46
ENSRNOT00000042614.2	ENSRNOG00000031127	Snrpe	protein_coding	0.00633724	0.317845	0.141321	0.0517695	6.38155	0.00770595	0.00162007	0.000808022	0.00508014	0.00508014	564.455	579.423	567.203	528.555	513.434	686.907	623.579	620.424	630.908	609.016
ENSRNOT00000071270.1	ENSRNOG00000048949	LOC102549542	protein_coding	0.00639197	0.317845	-0.146087	0.0535713	6.41718	0.0102416	0.00220461	0.00264795	0.00497011	0.00497011	600.737	611.018	662.733	672.761	754.653	551.85	593.635	581.581	576.074	541.721
ENSRNOT00000021193.7	ENSRNOG00000015514	Bcat1	protein_coding	0.00641661	0.318298	-0.0837195	0.0307149	9.13503	0.00366852	0.000422139	0.00151465	0.00193638	0.00193638	10040.3	9838.36	9072.23	9579.54	9851.83	8671.89	9569.88	9089.64	8473.77	8705.59
ENSRNOT00000022336.8	ENSRNOG00000025742	Lmnb2	protein_coding	0.00646981	0.320162	-0.18287	0.0671583	5.70876	0.0181298	0.00343583	0.0065098	0.00783977	0.00783977	390.704	351.995	272.336	332.759	313.353	263.561	262.914	275.204	281.97	290.645
ENSRNOT00000010463.6	ENSRNOG00000007726	Mcam	protein_coding	0.0065167	0.320932	-0.237869	0.0874332	5.96866	0.0327051	0.00328144	0.01583	0.00660836	0.01583	457.686	509.009	319.518	440.816	501.758	334.726	375.323	327.804	345.682	351.56
ENSRNOT00000014807.6	ENSRNOG00000010977	Igfbp6	protein_coding	0.00650477	0.320932	0.282812	0.10393	5.0712	0.0462204	0.00680862	0.0201948	0.01207	0.0201948	108.47	128.341	163.597	162.54	134.446	202.613	168.535	145.868	215.883	191.214
ENSRNOT00000085684.1	ENSRNOG00000056458	Cep290	protein_coding	0.00655706	0.322145	-0.666183	0.245051	4.74432	0.219246	0.135098	-0.0271337	0.0150274	0.0150274	203.308	173.349	187.288	108.154	146.175	71.0485	96.3305	76.9313	142.529	48.9207
ENSRNOT00000012984.5	ENSRNOG00000009696	Mdm4	protein_coding	0.00658416	0.322703	-0.157687	0.0580334	6.0913	0.00779648	0.00231753	-0.00131686	0.00610216	0.00610216	494.962	478.449	466.302	477.381	472.147	399.46	397.742	402.595	404.451	436.924
ENSRNOT00000005583.7	ENSRNOG00000004171	Dnah9	protein_coding	0.00666093	0.325686	0.275823	0.101655	4.82903	0.0440965	0.00893622	0.0168979	0.0141815	0.0168979	113.736	103.805	107.759	126.704	93.1591	161.431	129.21	166.289	105.739	163.488
ENSRNOT00000016625.6	ENSRNOG00000012386	Zbtb38	protein_coding	0.00671457	0.327527	-0.211509	0.0780281	7.07359	0.0259564	0.000807505	0.0144135	0.0034128	0.0144135	1154.21	1119.21	1395.97	1520.45	1415.38	985.884	1050.53	1191.25	1179.87	925.475
ENSRNOT00000093584.1	ENSRNOG00000009566	Phf12	retained_intron	0.006733	0.327646	0.244108	0.0900844	5.22841	0.0296283	0.0094386	0.00527175	0.0108494	0.0108494	154.544	156.116	165.731	190.631	158.35	270.776	186.945	210.141	191.475	201.486
ENSRNOT00000007018.7	ENSRNOG00000005191	Trim44	protein_coding	0.00684398	0.330974	-0.133495	0.0493633	6.58942	0.0103652	0.00133434	0.0047575	0.00447561	0.0047575	774.036	821.95	696.513	774.304	825.729	585.6	717.958	723.503	699.638	682.633
ENSRNOT00000016184.7	ENSRNOG00000012138	Rbmxl1	protein_coding	0.0068374	0.330974	0.11948	0.0441756	6.85164	0.00791409	0.00103469	0.00340756	0.00384402	0.00384402	942.348	941.695	887.415	850.692	834.013	1073.65	896.413	964.978	1064.23	1027.67
ENSRNOT00000065103.2	ENSRNOG00000014124	Nod2	protein_coding	0.00684986	0.330974	0.490798	0.181504	4.57116	0.14012	0.0160814	0.066278	0.0170195	0.066278	67.3987	64.4436	126.234	82.9595	52.5284	89.4388	146.708	157.277	130.813	104.405
ENSRNOT00000021064.2	ENSRNOG00000015538	Abcd2	protein_coding	0.00690742	0.332188	-0.220674	0.0816924	6.65448	0.0283572	0.00135343	0.0153307	0.00430519	0.0153307	820.431	679.351	945.631	1028.66	899.963	604.614	708.402	778.96	690.086	702.571
ENSRNOT00000034506.4	ENSRNOG00000026900	Ppil2	protein_coding	0.00689274	0.332188	0.0980441	0.036286	7.79252	0.00559611	0.000419922	0.00287176	0.00248512	0.00287176	2425.31	2362.04	2083.66	2434.26	2244.29	2637.26	2439.26	2484.61	2716.61	2452.32
ENSRNOT00000005653.5	ENSRNOG00000004246	Spag7	protein_coding	0.00692506	0.332257	0.112661	0.0417197	7.05228	0.00602576	0.00090047	0.0019121	0.00345087	0.00345087	973.811	1161.16	1133.04	1136.98	1064.53	1219.01	1220.93	1184.29	1261.11	1225.63
ENSRNOT00000002576.7	ENSRNOG00000000281	Prodh1	protein_coding	0.00698026	0.333542	0.27737	0.102814	6.31239	0.0448611	0.00426665	0.0221602	0.00530234	0.0221602	430.088	591.114	433.444	583.351	394.135	698.378	601.608	514.882	705.504	665.263
ENSRNOT00000020446.4	ENSRNOG00000015205	Cyb5a	protein_coding	0.0069844	0.333542	0.102708	0.038074	7.35122	0.00466221	0.000647023	0.00130142	0.00297706	0.00297706	1539.65	1459.88	1517.44	1423.18	1460.9	1749.39	1552.77	1694.98	1660.1	1550.74
ENSRNOT00000077429.1	ENSRNOG00000010484	Zdhhc21	protein_coding	0.00704169	0.335496	-0.183307	0.0680208	6.20945	0.0196155	0.00198714	0.00957992	0.00565732	0.00957992	526.555	477.505	546.631	592.566	588.596	401.931	477.515	478.446	526.932	395.813
ENSRNOT00000002037.6	ENSRNOG00000001488	Psmb1	protein_coding	0.00712163	0.336954	0.0849306	0.0315598	8.18088	0.00242878	0.000288302	0.000189943	0.00220175	0.00220175	3470	3413.31	3488.45	3396.7	3348.44	3830.7	3569.57	3763.38	3743.15	3730.58
ENSRNOT00000040261.2	ENSRNOG00000032303	LOC108349682	protein_coding	0.00708977	0.336954	0.11444	0.0425018	8.66096	0.00765216	0.000188669	0.00432734	0.00200035	0.00432734	5920.51	5345.97	5520.18	5507.04	5004.11	6800.7	5624.53	5903.74	6332.86	5966.83
ENSRNOT00000076021.1	ENSRNOG00000000996	Arpc1a	protein_coding	0.00711649	0.336954	0.146731	0.0545197	6.22908	0.0092199	0.00184368	0.00180056	0.00558732	0.00558732	438.094	450.138	481.976	465.862	522.962	556.773	568.524	499.84	546.317	558.344
ENSRNOT00000073688.2	ENSRNOG00000048342	Tbca	protein_coding	0.00716152	0.337992	0.0965839	0.035915	7.58066	0.00374219	0.000529534	0.000765284	0.00269518	0.00269518	1876.64	1968.53	1897.53	1786.66	1811.31	2113.43	1962.87	2132.58	2046.93	2030.68
ENSRNOT00000080901.1	ENSRNOG00000002073	Brdt	protein_coding	0.00717658	0.337992	2.49503	0.928026	1.14307	2.5112	1.20014	-0.32041	0.952941	0.952941	0	0	0	0	8.99129	11.3983	12.174	9.18586	8.22399	11.6856
ENSRNOT00000008478.4	ENSRNOG00000006052	Sulf2	protein_coding	0.00723751	0.337993	0.121917	0.0453948	6.77399	0.00738054	0.00113598	0.00252218	0.00401574	0.00401574	888.825	793.64	830.722	738.468	870.191	978.471	911.212	953.974	876.751	929.299
ENSRNOT00000028002.6	ENSRNOG00000020601	Hmg20b	protein_coding	0.00722505	0.337993	-0.330479	0.123024	5.06902	0.0639712	0.023391	0.0144464	0.0120875	0.0144464	202.948	175.47	152.086	235.982	179.325	161.185	134.07	129.786	94.8689	164.128
ENSRNOT00000067486.1	ENSRNOG00000030954	Fat1	protein_coding	0.00723235	0.337993	0.150918	0.0561881	7.91035	0.0133425	0.00261555	0.00527719	0.00238618	0.00527719	2270.46	2575.76	2388.04	2736.81	2694.69	2862.28	2699.31	3466.69	2923.19	2798.03
ENSRNOT00000080434.1	ENSRNOG00000060723	AABR07071244.1	protein_coding	0.00724258	0.337993	-0.0868784	0.0323512	8.58948	0.0044224	0.000185494	0.002431	0.00202114	0.002431	5632.04	5029.84	5580.92	6060.05	5815.04	5054.61	5162.78	5326.11	5078.11	5112.1
ENSRNOT00000005471.7	ENSRNOG00000004107	Rpl23	protein_coding	0.00729179	0.339515	0.0838652	0.0312555	8.24047	0.00345945	0.00027379	0.00142016	0.00216847	0.00216847	3562.67	3675.66	3471.79	3725.62	3747.54	4271.34	3803.27	3914.11	4000.45	3795.59
ENSRNOT00000091637.1	ENSRNOG00000013515	Ptpru	protein_coding	0.00736893	0.341555	0.222383	0.0829883	5.96447	0.0290419	0.00976089	0.00745677	0.00662649	0.00745677	370.814	343.981	419.666	287.774	330.703	450.146	437.462	464.301	352.333	481.47
ENSRNOT00000092499.1	ENSRNOG00000002667	Lamc2	protein_coding	0.00736084	0.341555	-2.95107	1.10112	1.41188	5.11349	2.29587	0.735296	0.668171	0.735296	41.6964	29.0974	63.0932	46.3851	0	0	0	0	11.1383	9.32433e-07
ENSRNOT00000023447.6	ENSRNOG00000016924	Acly	protein_coding	0.00740435	0.341651	0.12711	0.0474631	7.92448	0.00674026	0.00325674	-0.000723026	0.00237511	0.00237511	2403.57	2456.27	2610.43	2797.79	2720.82	2979.9	2825.02	2888.71	3014.34	3022.08
ENSRNOT00000076705.1	ENSRNOG00000011425	Ptpn3	protein_coding	0.00739179	0.341651	-0.31386	0.117171	5.41536	0.0578721	0.0140293	0.0202931	0.00953713	0.0202931	300.642	186.095	265.244	331.956	253.126	167.647	219.456	168.347	184.391	226.534
ENSRNOT00000002194.7	ENSRNOG00000001611	Rpl24	protein_coding	0.00745382	0.34316	0.0790649	0.0295475	8.64446	0.0029404	0.00017776	0.00117667	0.00200488	0.00200488	5197.09	5575.29	5517.25	5626.18	5385.23	6123.68	6182.98	5675.22	5910.8	5662.8
ENSRNOT00000017756.7	ENSRNOG00000013254	Dctn6	protein_coding	0.0074823	0.343195	0.128017	0.0478643	7.19376	0.00964339	0.000755325	0.00497214	0.0032107	0.00497214	1237.41	1233.4	1175.55	1142.9	1476.78	1513.01	1408.95	1410.05	1402.8	1362.4
ENSRNOT00000066767.2	ENSRNOG00000006304	Mdm2	protein_coding	0.00748808	0.343195	0.120622	0.0451037	7.02226	0.00701605	0.00158018	0.00176611	0.00350569	0.00350569	1060.37	1024.27	1156.45	970.911	1072.67	1228.27	1137.29	1249	1226.8	1117.35
ENSRNOT00000067618.2	ENSRNOG00000010124	Trim2	protein_coding	0.00758734	0.346968	-0.314162	0.117668	5.53991	0.0581845	0.00705832	0.0275561	0.00876945	0.0275561	250.047	267.565	281.467	348.108	355.288	154.361	247.619	267.535	219.294	215.201
ENSRNOT00000024321.6	ENSRNOG00000017781	Dnajc7	protein_coding	0.00763412	0.34833	0.148806	0.0557776	6.96217	0.0130645	0.00352081	0.00425705	0.00361957	0.00425705	877.318	964.981	973.708	1056	1036.83	1294.62	981.373	1125.35	1189.7	1117
ENSRNOT00000030224.5	ENSRNOG00000008463	Rundc3b	protein_coding	0.00765175	0.348359	0.216302	0.0811012	5.30151	0.0267149	0.0061323	0.00930119	0.0103112	0.0103112	160.792	176.822	197.659	158.168	210.052	231.323	220.482	186.337	220.455	263.529
ENSRNOT00000005311.6	ENSRNOG00000003897	Col1a1	protein_coding	0.00770705	0.350098	-0.158457	0.0594667	6.93449	0.0148331	0.000943923	0.0078968	0.00367391	0.0078968	1152.1	1031.45	1026.65	1071.23	1296.82	890.343	1022.44	839.225	1032.72	972.322
ENSRNOT00000087955.1	ENSRNOG00000007286	Mdm1	protein_coding	0.00780226	0.353639	-2.12349	0.798151	2.09402	2.66821	1.03104	0.561569	0.265352	0.561569	35.1283	6.42053	38.831	44.4442	15.842	6.16771	0	13.642	0	6.89819
ENSRNOT00000076198.1	ENSRNOG00000051193	AABR07010030.2	processed_pseudogene	0.00790321	0.357424	0.108923	0.0410073	7.08851	0.00627685	0.000817464	0.00253644	0.00338654	0.00338654	1196.34	1073.01	1080.83	1129.65	1197.11	1340.12	1223.74	1160.64	1345.83	1262.96
ENSRNOT00000026287.5	ENSRNOG00000019354	Ptch1	protein_coding	0.00792424	0.357586	-0.387571	0.145962	5.78449	0.0890697	0.0104341	0.0428284	0.00745818	0.0428284	457.023	361.231	327.465	353.382	498.586	206.918	313.387	303.945	358.112	193.725
ENSRNOT00000078953.1	ENSRNOG00000056610	Cog5	protein_coding	0.00800738	0.360543	-0.131948	0.0497586	6.50678	0.00898008	0.00148472	0.00317718	0.00470508	0.00470508	714.009	674.735	769.985	689.834	729.394	588.071	566.277	694.33	639.72	652.039
ENSRNOT00000020886.7	ENSRNOG00000015540	Ppp6r3	protein_coding	0.00804422	0.360617	-0.153272	0.057834	6.37597	0.0139585	0.00321234	0.0051496	0.0050976	0.0051496	583.722	631.085	652.361	601.604	707.69	462.963	585.395	543.4	608.278	530.401
ENSRNOT00000068739.1	ENSRNOG00000004978	Prkacb	protein_coding	0.00803764	0.360617	-0.145855	0.0550297	8.0511	0.0126389	0.000330918	0.00723975	0.00228317	0.00723975	3043.89	3182.86	3542.12	3346.73	3807.54	2522.65	3164.92	3003.31	3007.45	2924.05
ENSRNOT00000085861.1	ENSRNOG00000051824	AABR07062766.1	pseudogene	0.00808113	0.361481	0.273666	0.103322	4.60133	0.0258926	0.0100466	-0.00432155	0.0166422	0.0166422	80.0364	85.8754	92.0848	80.63	94.2178	125.192	121.345	110.859	108.382	104.212
ENSRNOT00000041215.5	ENSRNOG00000030127	Eml2	protein_coding	0.00812233	0.361677	2.15842	0.815438	1.09978	2.49943	0.653964	0.702029	1.00838	1.00838	0	0	17.2337	0	0	11.1261	9.54381	4.0725	7.52372	12.0824
ENSRNOT00000077646.1	ENSRNOG00000054751	Lmbrd2	protein_coding	0.00813848	0.361677	-0.157549	0.0595362	6.09348	0.0147717	0.00232977	0.00653164	0.00609356	0.00653164	453.167	467.177	479.648	470.71	526.255	345.685	458.427	422.336	378.283	451.516
ENSRNOT00000080860.1	ENSRNOG00000019143	Galnt2	protein_coding	0.00811649	0.361677	-0.127715	0.0482455	8.5791	0.00970337	0.000745313	0.00507376	0.00202441	0.00507376	6687.47	5609.39	5343.85	5640.55	5180.84	4721.99	5248.9	4988.8	4849.31	5158.58
ENSRNOT00000057081.2	ENSRNOG00000037628	AABR07045487.1	pseudogene	0.00818106	0.362782	-0.274585	0.103832	5.12981	0.0449016	0.005585	0.0213678	0.0116056	0.0213678	172.71	195.343	184.17	191.976	226.546	120.25	174.153	141.978	190.33	120.465
ENSRNOT00000006512.5	ENSRNOG00000004898	Fshb	protein_coding	0.00830911	0.363736	0.1755	0.0664964	9.40959	0.0183818	7.9208e-05	0.0109752	0.00195618	0.0109752	10533.2	11726.2	9931.44	11215.2	12690.8	15316.2	12445.7	13878.8	13940.8	11384.9
ENSRNOT00000009101.5	ENSRNOG00000006876	Msx1	protein_coding	0.00829964	0.363736	0.131409	0.0497831	6.784	0.0103042	0.00108434	0.00511156	0.00399288	0.00511156	905.675	770.991	893.418	721.83	858.546	1008.12	924.694	949.112	876.751	961.806
ENSRNOT00000064572.1	ENSRNOG00000001404	Agfg2	protein_coding	0.00824876	0.363736	0.134372	0.0508654	6.56123	0.00765419	0.00191596	0.00105257	0.00455226	0.00455226	609.162	701.654	651.803	715.592	631.474	788.523	773.566	739.638	757.595	721.471
ENSRNOT00000064716.2	ENSRNOG00000004362	Rps6ka5	protein_coding	0.00830532	0.363736	0.111143	0.0421092	7.35306	0.00737174	0.000773096	0.00365987	0.00297453	0.00365987	1447.07	1400.79	1563.12	1583.15	1396.97	1729.69	1478.86	1769.71	1695.23	1592.06
ENSRNOT00000073421.2	ENSRNOG00000045560	Gvin1	protein_coding	0.00822835	0.363736	0.335314	0.12689	4.12922	0.0529882	0.0159589	0.00851675	0.0242938	0.0242938	58.9742	62.2832	46.0424	47.3541	47.6382	62.5958	87.6381	85.5757	73.136	60.2324
ENSRNOT00000080467.1	ENSRNOG00000029264	Kcnn1	protein_coding	0.00827022	0.363736	0.348002	0.131777	4.22197	0.0703361	0.0208921	0.0203904	0.0225211	0.0225211	45.774	51.5425	78.7871	60.2529	52.6597	107.008	83.9146	62.0327	84.0377	72.733
ENSRNOT00000011333.6	ENSRNOG00000008551	Rps7	protein_coding	0.00837988	0.364498	0.18042	0.0684349	7.9308	0.0194494	0.0031369	0.00857144	0.00237021	0.00857144	2833.53	2676.5	2474.91	2600.55	2171.11	3427.13	3177.14	2932.13	2540.63	3220.75
ENSRNOT00000068093.3	ENSRNOG00000017838	Snrnp27	protein_coding	0.00836488	0.364498	0.124044	0.0470403	6.6676	0.00692515	0.00126005	0.00172232	0.00427193	0.00427193	738.231	785.146	781.663	707.752	685.99	861.516	794.298	861.488	876.751	791.625
ENSRNOT00000087697.1	ENSRNOG00000055915	Ago1	protein_coding	0.0083575	0.364498	-0.150807	0.0571829	6.14922	0.0122136	0.00229576	0.00433744	0.00587896	0.00587896	518.13	451.082	480.996	551.611	527.196	381.951	423.584	465.804	435.291	468.474
ENSRNOT00000078051.1	ENSRNOG00000061152	AABR07018038.3	nonsense_mediated_decay	0.00840992	0.36503	0.167496	0.0635623	6.2359	0.013206	0.00453714	0.00155247	0.00556327	0.00556327	401.638	482.624	530.048	463.047	478.112	551.182	520.578	558.994	592.383	553.607
ENSRNOT00000034814.6	ENSRNOG00000014482	Slf2	protein_coding	0.00843042	0.365146	0.175086	0.0664633	6.4833	0.0183317	0.0051115	0.00593194	0.00477289	0.00593194	523.931	623.176	597.164	665.732	593.088	729.473	834.98	757.981	629.902	635.715
ENSRNOT00000078108.1	ENSRNOG00000022753	Mast3	protein_coding	0.00845154	0.365288	-0.38352	0.145633	4.83243	0.0783939	0.0388731	0.00335511	0.0141489	0.0141489	144.921	168.944	131.81	134.525	184.1	79.594	80.0428	136.63	127.424	105.03
ENSRNOT00000090912.1	ENSRNOG00000000082	Hltf	protein_coding	0.00846956	0.365296	-0.252254	0.0958136	5.39124	0.0338055	0.0132556	0.00489058	0.00969497	0.00969497	255.637	239.852	211.41	271.168	269.458	148.446	216.735	184.379	208.027	216.788
ENSRNOT00000015322.3	ENSRNOG00000011363	Napepld	protein_coding	0.0085342	0.367311	-0.299854	0.114006	4.53366	0.0479139	0.014984	0.0108216	0.0175092	0.0175092	101.215	82.5395	127.547	120.759	112.356	80.0486	61.2901	86.7156	87.5948	85.9238
ENSRNOT00000022945.7	ENSRNOG00000017057	Tbc1d22a	protein_coding	0.00861973	0.36944	-0.172196	0.0655541	5.75358	0.0136696	0.0031318	0.00298039	0.00761153	0.00761153	341.208	310.473	324.256	382.672	362.05	269.327	319.093	288.818	269.634	300.206
ENSRNOT00000050734.4	ENSRNOG00000024849	Tor1aip2	protein_coding	0.00861596	0.36944	-0.101381	0.038593	7.28813	0.00405817	0.000657005	0.000696524	0.00306655	0.00306655	1494.36	1443.56	1550.75	1609.18	1600.64	1393.02	1387.6	1400.62	1431	1339.45
ENSRNOT00000092241.1	ENSRNOG00000003041	Smg6	nonsense_mediated_decay	0.00865125	0.370017	-2.89341	1.10203	1.40577	5.02432	1.65364	1.38252	0.673629	1.38252	44.8215	42.7675	33.304	0	46.6708	12.5387	0	0	0	0
ENSRNOT00000085322.1	ENSRNOG00000006649	Thrb	protein_coding	0.00870735	0.37164	-0.250275	0.0954033	5.24686	0.0376255	0.00805282	0.0147017	0.0107106	0.0147017	234.627	210.557	199.814	212.647	217.803	172.096	175.291	216.243	163.906	121.904
ENSRNOT00000018970.6	ENSRNOG00000014011	Dll4	protein_coding	0.00872976	0.371823	-0.28501	0.10868	4.64078	0.0488116	0.00949439	0.0200341	0.0161696	0.0200341	119.53	110.567	107.018	105.127	160.434	94.4562	98.8738	108.502	71.4591	78.6727
ENSRNOT00000007523.5	ENSRNOG00000005690	Lmcd1	protein_coding	0.00883028	0.373627	0.236347	0.0902585	4.9564	0.0225465	0.00734162	0.000566993	0.0130249	0.0130249	131.639	111.355	132.249	112.626	143.973	169.668	144.94	164.344	159.489	159.664
ENSRNOT00000024678.5	ENSRNOG00000018320	Rps15a	protein_coding	0.00880935	0.373627	0.115784	0.0442031	7.904	0.00806592	0.000678212	0.00420658	0.00239121	0.00420658	2595.71	2329.95	2879.15	2494.76	2507.76	3097.26	2998.71	2690.55	2869.48	2710.8
ENSRNOT00000076060.1	ENSRNOG00000045895	Dcp2	protein_coding	0.00880899	0.373627	-0.205038	0.0782774	5.52526	0.0209266	0.00646257	0.0039421	0.00885582	0.00885582	276.926	310.631	257.101	254.243	292.883	199.157	267.147	234.1	230.175	205.642
ENSRNOT00000088252.1	ENSRNOG00000057755	NEWGENE_1304700	protein_coding	0.00884508	0.373627	-0.349754	0.133597	5.98597	0.0736423	0.0224295	0.0221907	0.00653409	0.0221907	510.134	490.619	440.543	501.623	429.547	427.781	227.211	398.612	403.9	263.5
ENSRNOT00000031231.5	ENSRNOG00000026787	Disp2	protein_coding	0.00886468	0.373685	0.0932689	0.0356365	9.06497	0.00523854	0.000119081	0.00305582	0.00193796	0.00305582	7349.66	8424.28	8047.62	8563.41	8970.8	9216.41	8790.78	9339.42	8869.72	9092.22
ENSRNOT00000079469.1	ENSRNOG00000057601	AABR07044080.2	pseudogene	0.00890932	0.374795	0.487399	0.186349	3.38623	0.0983675	0.0380716	-0.00164495	0.0487435	0.0487435	17.9029	27.3669	26.4499	21.7573	21.1725	36.2397	40.4484	30.146	51.1071	31.5503
ENSRNOT00000015609.5	ENSRNOG00000011582	Rab3d	protein_coding	0.00898629	0.376487	-0.140046	0.0536047	7.57648	0.0118335	0.000525461	0.00665821	0.00269977	0.00665821	2035.41	1903.18	2080.66	2406.48	2069.82	1754.38	1975.28	1805.46	1618.28	1968.2
ENSRNOT00000084151.1	ENSRNOG00000002420	Zc3h7a	protein_coding	0.00898125	0.376487	-0.13691	0.0524004	6.74128	0.00890493	0.00277257	0.00138785	0.00409194	0.00409194	997.058	920.989	865.563	923.628	832.09	837.221	749.388	787.102	741.232	841.272
ENSRNOT00000007351.5	ENSRNOG00000005556	Snrpf	protein_coding	0.00902686	0.377227	0.133117	0.0509824	6.44075	0.00635789	0.00159924	1.5863e-05	0.00489876	0.00489876	615.017	618.114	580.918	578.488	540.958	672.905	664.027	677.798	680.253	652.995
ENSRNOT00000025827.5	ENSRNOG00000018873	Fam168a	protein_coding	0.00904079	0.377227	-0.104264	0.0399403	7.7854	0.00656469	0.00043533	0.00355273	0.00249149	0.00355273	2762.31	2463.02	2425.55	2663.35	2374.5	2080.49	2296.57	2452.52	2355.33	2244.85
ENSRNOT00000003932.7	ENSRNOG00000002934	Atp1b1	protein_coding	0.00906485	0.37741	0.0752912	0.0288516	9.17539	0.00334625	0.000144356	0.00184868	0.00193669	0.00193669	9277.85	9546.93	8788.84	8923.59	10010.5	9984.61	10347.4	10114.2	10249	9461.57
ENSRNOT00000084381.1	ENSRNOG00000061902	Wbp1	protein_coding	0.00908202	0.37741	-2.95987	1.1345	1.46082	5.29378	1.58354	1.63421	0.625932	1.63421	0	62.5633	46.3832	36.2911	44.1955	0	3.57856e-08	0	0	14.0419
ENSRNOT00000081816.1	ENSRNOG00000005070	Spopl	protein_coding	0.00911591	0.378052	-0.169915	0.0651595	5.9601	0.0174548	0.00305829	0.0075561	0.00664544	0.0075561	387.737	384.686	460.933	417.805	463.278	329.976	335.795	410.695	393.517	317.399
ENSRNOT00000021893.6	ENSRNOG00000016362	Gpr4	protein_coding	0.00937669	0.38772	-0.379194	0.145956	3.82282	0.0708066	0.0217094	0.0130142	0.0315483	0.0315483	57.9211	47.1843	69.5534	42.2347	61.4003	36.2397	40.4484	44.7327	28.197	39.1988
ENSRNOT00000078058.1	ENSRNOG00000031202	Trim30c	protein_coding	0.00939234	0.38772	0.268722	0.103457	5.43636	0.043844	0.00453717	0.0222212	0.00940221	0.0222212	152.499	228.642	214.277	219.407	196.344	259.576	208.79	296.309	317.738	242.49
ENSRNOT00000085799.1	ENSRNOG00000061543	Ap2b1	protein_coding	0.00940582	0.38772	-0.246589	0.0949538	6.42469	0.0369267	0.00589144	0.0166491	0.00494726	0.0166491	794.717	703.062	571.396	728.684	708.782	438.427	555.507	711.846	529.944	522.494
ENSRNOT00000093678.1	ENSRNOG00000009566	Phf12	nonsense_mediated_decay	0.00944582	0.388587	-0.592094	0.228125	4.03132	0.213029	0.0952697	0.0348328	0.0263458	0.0348328	52.783	77.1828	82.2907	89.6584	80.1969	33.3837	39.4422	23.2115	47.3636	83.5724
ENSRNOT00000079719.1	ENSRNOG00000009079	Prkar2b	protein_coding	0.00949353	0.389768	-2.70812	1.0441	2.28127	4.39517	2.51996	0.132754	0.205384	0.205384	23.2609	66.2079	56.8415	29.075	28.6461	7.81727e-05	51.2174	0	0	15.4508
ENSRNOT00000016291.3	ENSRNOG00000011987	Cd2ap	protein_coding	0.0095371	0.390773	-0.102397	0.0395023	7.5965	0.00638017	0.000507865	0.00339322	0.00267794	0.00339322	2250.5	1870.38	2180.65	2134.77	2061.15	1732.92	1906.69	1988.66	1944.71	1893.97
ENSRNOT00000013274.3	ENSRNOG00000009787	Efcc1	protein_coding	0.00956731	0.391228	-0.459738	0.17743	3.46916	0.127471	0.0341645	0.0431907	0.0445393	0.0445393	38.9651	42.4658	44.0831	40.9549	33.8761	40.3578	31.4598	23.3388	22.9101	14.341
ENSRNOT00000055674.4	ENSRNOG00000002341	Trim25	protein_coding	0.0096055	0.391228	-0.14533	0.0561183	6.41833	0.0128653	0.00161113	0.00626202	0.00496659	0.00626202	599.22	584.141	751.373	646.32	729.394	532.888	602.231	573.746	545.436	596.587
ENSRNOT00000084498.1	ENSRNOG00000012331	Casp8	protein_coding	0.00959759	0.391228	-2.44772	0.945065	2.03067	3.64903	1.33595	0.896922	0.289358	0.896922	19.9184	29.5727	42.6099	15.4913	27.0719	0	2.51235e-08	12.9874	0	33.0064
ENSRNOT00000018874.5	ENSRNOG00000014065	Zfp653	protein_coding	0.00967406	0.391685	0.200108	0.0773436	5.52791	0.0244166	0.00400808	0.010947	0.00884012	0.010947	273.809	230.259	228.253	240.61	174.673	279.21	301.116	257.699	280.208	271.524
ENSRNOT00000030470.6	ENSRNOG00000028366	Gphn	protein_coding	0.00966912	0.391685	0.146629	0.0566695	6.30565	0.0126059	0.00270391	0.00475891	0.00532469	0.00532469	495.073	469.28	565.533	466.337	554.555	530.318	619.725	552.012	606.933	642.797
ENSRNOT00000067660.1	ENSRNOG00000006136	Pdpk1	protein_coding	0.00966529	0.391685	-0.182355	0.0704734	6.41676	0.0202738	0.00156967	0.0108466	0.00497139	0.0108466	660.3	729.469	566.223	755.106	655.29	490.883	540.435	569.856	663.511	540.179
ENSRNOT00000034583.6	ENSRNOG00000002896	Prdx6	protein_coding	0.00971051	0.39224	0.0818432	0.0316489	8.13996	0.00326824	0.000278061	0.00130549	0.00222608	0.00222608	3247.79	3384.03	3123.01	3344.19	3362.19	3783.75	3710.01	3473.57	3403.9	3501.1
ENSRNOT00000043518.4	ENSRNOG00000031896	Stt3a	protein_coding	0.00972607	0.39224	0.0818749	0.031668	8.35452	0.00302645	0.000395525	0.000914388	0.00211162	0.00211162	4032.65	3818.89	4114.96	4369.12	4075.23	4443.14	4429.56	4302.64	4512.45	4446.85
ENSRNOT00000017005.5	ENSRNOG00000011879	Nfat5	protein_coding	0.00977838	0.393575	0.0897656	0.0347448	7.90744	0.00492097	0.000339625	0.00267838	0.00238848	0.00267838	2404.31	2663.88	2729.47	2712.37	2494.52	2713.24	2649.46	2965.47	2951.5	2945.07
ENSRNOT00000003021.6	ENSRNOG00000002216	Srd5a3	protein_coding	0.0098003	0.393684	-0.25404	0.0983583	4.93198	0.0352822	0.0109483	0.00857658	0.0132376	0.0132376	136.475	176.277	167.548	135.892	173.758	98.994	112.541	144.423	122.374	135.086
ENSRNOT00000008238.5	ENSRNOG00000005916	Ppm1a	protein_coding	0.00992178	0.397784	-0.0958924	0.0371886	7.44637	0.00393092	0.000605267	0.000943467	0.00285221	0.00285221	1850.32	1824.14	1774.1	1778.98	1760.5	1558.31	1737.03	1679.42	1660.1	1538.32
ENSRNOT00000012363.4	ENSRNOG00000009094	Nudt4	protein_coding	0.00997626	0.399187	0.112133	0.043519	7.06497	0.00770142	0.000899967	0.0038348	0.00342813	0.0038348	1210.02	1227.73	1015.87	999.556	1096.74	1253.56	1224.69	1270.02	1216.88	1221.86
ENSRNOT00000052018.4	ENSRNOG00000034007	Nr3c2	protein_coding	0.0101001	0.403352	-0.146902	0.0571072	6.71712	0.0132417	0.00107132	0.00708176	0.00414966	0.00708176	871.976	776.653	927.705	1037.95	851.136	686.083	810.091	752.677	791.279	804.054
ENSRNOT00000005577.7	ENSRNOG00000004196	LOC108352650	protein_coding	0.010222	0.404057	0.0758733	0.0295431	8.62856	0.00331619	0.00017259	0.00175914	0.00200939	0.00200939	5375.95	5312	5502.55	5376.61	5337.26	6363.13	5874.58	5711.67	5381.21	5735.68
ENSRNOT00000015119.6	ENSRNOG00000038044	Tsc22d2	protein_coding	0.0101738	0.404057	0.175005	0.0680988	5.82163	0.0188129	0.00415529	0.00743833	0.00727811	0.00743833	275.835	328.17	280.105	366.041	302.245	388.426	357.855	318.099	369.931	411.958
ENSRNOT00000044738.4	ENSRNOG00000031174	Arnt	protein_coding	0.010221	0.404057	-0.209478	0.0815639	6.09294	0.0269728	0.00799574	0.00863594	0.00609567	0.00863594	440.893	456.396	529.359	498.235	538.297	473.676	362.139	349.024	352.432	474.442
ENSRNOT00000051134.1	ENSRNOG00000029512	LOC100361854	protein_coding	0.0102263	0.404057	0.0873795	0.0340252	7.76231	0.00308039	0.000381826	0.000697619	0.00251246	0.00251246	2224.15	2272.38	2229.62	2342.09	2181.83	2513.69	2413.42	2443.76	2576.48	2333.74
ENSRNOT00000088616.2	ENSRNOG00000060437	AC239701.1	processed_pseudogene	0.010236	0.404057	-0.147561	0.0574669	6.1133	0.00657009	0.00223991	-0.00165299	0.0060162	0.0060162	476.006	479.392	490.792	505.537	478.499	410.167	412.348	430.796	429.123	413.978
ENSRNOT00000089196.1	ENSRNOG00000015036	Ccn2	protein_coding	0.0101825	0.404057	-2.02463	0.787924	1.55059	2.51825	0.683308	0.868751	0.555009	0.868751	7.89014	7.7212	25.4261	15.1316	12.6473	7.91036	13.5326	0	0	0
ENSRNOT00000002361.6	ENSRNOG00000001733	Ppp1r2	protein_coding	0.010495	0.405235	0.0800512	0.0312812	8.21853	0.0037038	0.000265855	0.00189836	0.00218043	0.00218043	3332.04	3548.26	3634.41	3449.17	3874.57	4064.61	3878.55	3751.72	3750.2	3863.48
ENSRNOT00000002869.5	ENSRNOG00000002097	Rasl11b	protein_coding	0.0105428	0.405235	-0.410633	0.160561	4.81197	0.104127	0.00803139	0.0564178	0.0143462	0.0564178	112.683	112.299	186.129	144.622	226.546	84.8338	92.1324	120.584	122.481	85.0901
ENSRNOT00000008734.7	ENSRNOG00000006037	Snap25	protein_coding	0.0103908	0.405235	0.0775621	0.0302676	8.46975	0.00316543	0.00022741	0.00145374	0.00206291	0.00206291	4251.82	4820.61	4544.01	4779.32	4559.21	5038.62	4796.92	4812.99	5118.16	5023.55
ENSRNOT00000015556.6	ENSRNOG00000011649	Epb42	protein_coding	0.0104943	0.405235	-0.38837	0.15176	3.92071	0.093078	0.0213666	0.0362114	0.0289431	0.0362114	67.2527	67.9104	57.4905	79.1031	39.7753	36.5783	39.8005	46.4524	31.0843	55.2803
ENSRNOT00000017133.4	ENSRNOG00000025644	LOC499331	protein_coding	0.0104154	0.405235	0.248947	0.0971796	5.27512	0.0382016	0.00530602	0.0183037	0.0105017	0.0183037	215.888	122.679	182.21	176.618	176.791	246.265	203.365	221.719	215.002	219.896
ENSRNOT00000021858.2	ENSRNOG00000016244	Mical2	protein_coding	0.0104781	0.405235	-0.162637	0.0635391	6.09245	0.016319	0.00365405	0.00643898	0.00609763	0.00643898	454.729	455.003	577.118	455.262	466.223	356.205	386.785	459.759	422.633	419.432
ENSRNOT00000027435.4	ENSRNOG00000020233	Rabac1	protein_coding	0.0104389	0.405235	0.078789	0.0307656	8.31719	0.0024805	0.000237049	0.000613606	0.00212926	0.00212926	3841.75	3973.86	3958.67	3829.28	4076.77	4349.59	4292.02	4289.48	4340.58	4025.05
ENSRNOT00000055318.4	ENSRNOG00000031997	Ttll7	protein_coding	0.0104224	0.405235	-0.134534	0.0525218	6.60444	0.00791538	0.00246088	0.000787857	0.00443546	0.00443546	849.264	743.918	772.627	823.098	762.201	680.944	656.124	758.922	697.016	660.977
ENSRNOT00000074087.2	ENSRNOG00000017941	Optn	protein_coding	0.0105329	0.405235	0.211364	0.0826343	6.28176	0.0259156	0.0116662	0.00352795	0.00540488	0.00540488	394.104	496.89	525.8	423.171	588.44	628.196	604.503	553.858	630.514	556.858
ENSRNOT00000074448.2	ENSRNOG00000018226	Zcchc14	protein_coding	0.0103468	0.405235	-0.129422	0.0504762	6.46624	0.00673423	0.00154669	0.00079494	0.00482291	0.00482291	704.531	679.454	646.553	735.908	664.817	594.66	599.984	571.801	598.305	649.171
ENSRNOT00000081747.1	ENSRNOG00000054626	Rps8	protein_coding	0.010535	0.405235	0.0728568	0.0284847	9.32013	0.00248585	8.32838e-05	0.00105451	0.00194516	0.00194516	10646.2	10661.6	10753.2	11074.5	10674	12224.1	12067.1	11303.5	11232.6	11089.4
ENSRNOT00000084826.1	ENSRNOG00000009872	Kcnh2	protein_coding	0.0103961	0.405235	0.491429	0.191787	5.90866	0.148822	0.0328317	0.059124	0.00687324	0.059124	212.788	341.982	388.885	375.313	184.842	616.288	439.546	331.187	433.343	591.55
ENSRNOT00000088562.1	ENSRNOG00000059622	Pigb	protein_coding	0.0103589	0.405235	-0.326684	0.127431	4.36436	0.0657311	0.015388	0.0252087	0.0200508	0.0252087	64.1064	78.4103	115.838	97.4088	116.404	57.042	71.3501	71.7553	58.8897	74.2145
ENSRNOT00000093655.1	ENSRNOG00000003882	Cep350	protein_coding	0.0104142	0.405235	0.163065	0.0636532	6.45632	0.01639	0.00240007	0.00772924	0.00485226	0.00772924	590.057	674.154	498.588	649.269	538.266	621.882	671.979	730.967	713.878	718.8
ENSRNOT00000079513.1	ENSRNOG00000009956	Wnk1	protein_coding	0.0106504	0.408605	-0.380086	0.148822	5.3157	0.0893469	0.0210607	0.0343092	0.0102106	0.0343092	221.674	241.381	232.661	336.636	213.209	118.65	202.441	233.721	174.628	135.578
ENSRNOT00000088034.1	ENSRNOG00000026985	Phldb1	protein_coding	0.010677	0.408859	-0.504239	0.197501	4.87056	0.157309	0.0717314	0.0257853	0.0137908	0.0257853	109.758	192.021	178.401	246.229	141.421	86.7993	82.3991	151.265	72.7594	132.309
ENSRNOT00000015746.3	ENSRNOG00000011827	LOC100360846	protein_coding	0.010722	0.409818	0.204921	0.0803098	5.72376	0.0259972	0.00727191	0.00885226	0.00776261	0.00885226	329.3	264.268	213.938	276.786	309.344	359.532	332.505	367.262	322.618	314.093
ENSRNOT00000028588.6	ENSRNOG00000021051	Cyth2	protein_coding	0.0107547	0.410302	0.098625	0.0386678	7.29666	0.00558881	0.000683883	0.00256387	0.00305412	0.00305412	1429.07	1549.53	1430.25	1316.96	1307.4	1568.19	1647.15	1524.8	1478.58	1533.53
ENSRNOT00000064772.1	ENSRNOG00000008481	Reep1	protein_coding	0.010815	0.411834	0.224143	0.0879467	5.31342	0.0311436	0.00472943	0.0146071	0.0102267	0.0146071	200.091	207.611	175.353	140.782	189.494	224.851	184.265	252.837	239.675	238.061
ENSRNOT00000044844.2	ENSRNOG00000019036	Ldhd	protein_coding	0.0109002	0.41431	-0.242629	0.0953026	5.09505	0.0352777	0.010827	0.0104639	0.0118794	0.0118794	154.694	181.255	175.106	224.885	189.767	137.533	182.365	119.537	151.104	136.963
ENSRNOT00000005349.5	ENSRNOG00000003924	Pi4k2b	protein_coding	0.0109356	0.414581	-0.116286	0.0456965	6.75354	0.00747673	0.00115731	0.00302823	0.00406311	0.00406311	889.879	812.513	971.788	979.078	896.657	759.386	788.743	871.316	806.258	819.351
ENSRNOT00000048203.4	ENSRNOG00000029922	Tpk1	protein_coding	0.0109681	0.414581	-0.251053	0.0986952	4.69971	0.0208614	0.00884848	-0.00507547	0.0155034	0.0155034	115.039	135.198	127.627	119.53	124.131	90.8124	95.6215	105.207	91.5203	99.816
ENSRNOT00000092450.1	ENSRNOG00000018285	Kcna2	protein_coding	0.0109578	0.414581	0.169765	0.0667305	6.94812	0.0179011	0.00098765	0.0101448	0.00364699	0.0101448	1164.14	989.411	912.778	876.511	866.35	989.298	1191.74	1239.73	1108.74	1151.74
ENSRNOT00000017592.7	ENSRNOG00000013046	Tram2	protein_coding	0.01101	0.415398	-0.304671	0.119837	4.27598	0.0413652	0.0143498	0.00317851	0.0215522	0.0215522	74.7709	83.0443	79.3496	97.2679	83.6315	56.8304	51.684	73.9063	55.5129	71.7052
ENSRNOT00000022863.7	ENSRNOG00000016890	Tppp3	protein_coding	0.0110673	0.416027	0.15602	0.0614116	7.69646	0.0151426	0.000432156	0.00899632	0.002575	0.00899632	2012.49	2400.74	2167.91	1839.13	1811.31	2428.06	2524.65	2356.25	2493.67	2113.87
ENSRNOT00000067901.1	ENSRNOG00000005606	Med1	protein_coding	0.0110599	0.416027	-0.1108	0.0436082	6.92136	0.0039588	0.00105406	-0.000436834	0.00370012	0.00370012	1078.39	1037.11	1092.28	1098.1	1050.16	952.115	964.019	953.002	929.62	995.268
ENSRNOT00000022184.4	ENSRNOG00000016411	Rps12	protein_coding	0.0111136	0.416274	0.0738503	0.0290851	8.79442	0.00306937	0.000145333	0.00160338	0.00196953	0.00196953	6185.76	6425.85	6258.29	6374.38	6550.49	7487.99	6945.57	6645.27	6621.23	6566.63
ENSRNOT00000075527.2	ENSRNOG00000050573	Tgfbr3l	protein_coding	0.0111192	0.416274	0.252665	0.0995164	8.51544	0.0397411	0.000217945	0.0245409	0.00204593	0.0245409	4384.1	4670.3	4318.19	4123.65	4515.04	6377.36	5913.32	6389.97	6272.07	3852.96
ENSRNOT00000088821.1	ENSRNOG00000001709	Ap2m1	protein_coding	0.0111348	0.416274	-0.0852378	0.0335788	8.08157	0.00270807	0.000555924	0.000220197	0.00226292	0.00226292	3307.18	3231.98	3440.51	3479.97	3419.92	3032.5	3200.28	3066.78	3162.35	3036.27
ENSRNOT00000079497.1	ENSRNOG00000015598	Zfp772	protein_coding	0.0111636	0.41659	1.87673	0.739587	1.95807	2.1939	0.608872	0.758602	0.319518	0.758602	7.03673	0	6.12986	0	12.6107	21.5832	8.77022	32.1374	19.6839	13.9427
ENSRNOT00000004649.6	ENSRNOG00000003468	Capn8	protein_coding	0.0113013	0.418679	-1.07117	0.422844	2.85542	0.716049	0.119376	0.327618	0.0944881	0.327618	21.3647	13.1773	48.2569	72.7549	21.12	13.1365	3.70674	9.50295	7.23001	24.0756
ENSRNOT00000023302.2	ENSRNOG00000025757	Myh6	protein_coding	0.0112651	0.418679	0.379997	0.149938	6.64845	0.0900691	0.00139212	0.0548113	0.0043206	0.0548113	447.332	604.349	680.416	574.762	996.368	875.696	774.814	903.716	1210.08	950.473
ENSRNOT00000076030.2	ENSRNOG00000051196	AABR07018038.1	protein_coding	0.0112861	0.418679	0.156003	0.0615708	6.07191	0.00931676	0.0032983	-0.0004222	0.00617909	0.00617909	366.585	375.778	426.404	423.569	414.041	474.905	474.863	447.837	464.51	479.464
ENSRNOT00000090162.1	ENSRNOG00000000657	Nek7	protein_coding	0.0112695	0.418679	-0.127946	0.0504871	6.53781	0.00690188	0.00175514	0.000893799	0.00461723	0.00461723	690.548	727.853	773.604	763.324	727.174	629.836	674.89	608.541	699.245	629.058
ENSRNOT00000037679.6	ENSRNOG00000004162	Pfkfb2	protein_coding	0.0114195	0.421723	0.140824	0.0556708	6.33242	0.00680899	0.00251142	-0.00104865	0.00523667	0.00523667	538.365	533.295	551	511.458	487.189	579.621	602.882	610.264	617.111	606.061
ENSRNOT00000044174.5	ENSRNOG00000032070	Dync2h1	protein_coding	0.0114452	0.421723	0.107063	0.0423372	7.33917	0.0071672	0.000645074	0.00383603	0.00299374	0.00383603	1413.27	1401.37	1433.19	1659.95	1401.62	1574.78	1557.26	1789.31	1550.84	1657.82
ENSRNOT00000056693.3	ENSRNOG00000037456	P2rx2	protein_coding	0.011432	0.421723	-1.88857	0.746704	2.40435	2.22979	1.16044	0.233481	0.173595	0.233481	53.0152	30.5552	40.2217	8.1969	31.2445	7.83011	0	13.5595	15.5002	1.08042
ENSRNOT00000009737.3	ENSRNOG00000007392	Atp6v1f	protein_coding	0.0115438	0.422543	0.0934362	0.0369929	7.47074	0.00507586	0.000599037	0.00238308	0.00282214	0.00282214	1663.91	1715.62	1634.01	1658.67	1705.45	1902.58	1829.16	1804.87	2026.66	1654
ENSRNOT00000074074.3	ENSRNOG00000050636	Arhgef10l	protein_coding	0.0115275	0.422543	3.00794	1.19065	3.4179	5.6636	2.45947	1.08468	0.0470712	1.08468	0.0360199	5.78449	0	180.797	46.4061	73.7762	190.764	171.427	159.678	124.027
ENSRNOT00000084058.1	ENSRNOG00000026542	Suco	protein_coding	0.0115018	0.422543	-0.166229	0.0657792	6.53943	0.0142934	0.00620456	0.00124049	0.00461269	0.00461269	739.685	665.266	748.98	770.082	843.659	591.553	682.026	568.586	658.359	690.142
ENSRNOT00000093385.1	ENSRNOG00000010311	Dzip1	protein_coding	0.01155	0.422543	0.121338	0.0480433	7.29996	0.00796722	0.00272105	0.00164113	0.00304935	0.00304935	1255.99	1365.64	1389.96	1563.16	1405.45	1699.18	1515	1613.85	1534.21	1507.72
ENSRNOT00000031498.3	ENSRNOG00000021682	Dcakd	protein_coding	0.0115883	0.423191	-0.142201	0.0563299	6.55373	0.0126682	0.00131116	0.00662148	0.00457293	0.00662148	788.78	688.89	678.88	892.049	736.037	650.278	637.062	601.947	691.708	689.326
ENSRNOT00000077799.1	ENSRNOG00000013930	Rnf4	protein_coding	0.0116103	0.423238	-0.116351	0.0461021	6.7579	0.00625677	0.00126056	0.00154781	0.00405294	0.00405294	977.552	845.784	912.927	915.28	912.709	811.363	778.434	763.507	834.561	875.412
ENSRNOT00000080655.1	ENSRNOG00000055000	Zkscan3	protein_coding	0.0116366	0.423444	0.176304	0.0698795	5.98234	0.017547	0.00565827	0.00436864	0.00654959	0.00654959	406.698	342.362	399.62	371.729	302.285	428.965	388.528	429.244	446.173	473.515
ENSRNOT00000025019.2	ENSRNOG00000018509	Cx3cr1	protein_coding	0.0116903	0.423893	-0.312772	0.124049	4.88391	0.0613697	0.00739497	0.0310753	0.0136682	0.0310753	163.176	161.561	139.841	127.35	184.565	80.1093	140.452	138.145	98.4542	117.777
ENSRNOT00000076604.2	ENSRNOG00000025791	Dync1li2	protein_coding	0.0116764	0.423893	-0.154507	0.0612691	7.03379	0.0149732	0.0027225	0.00666226	0.00348447	0.00666226	1268.88	1317.47	1199.49	1107.8	1241.46	919.76	1240.75	1086.06	1083.21	948.344
ENSRNOT00000071116.2	ENSRNOG00000050061	Slc25a51	protein_coding	0.0117633	0.425787	-0.179376	0.0712044	6.11955	0.0156914	0.00668311	0.000914772	0.00599205	0.00599205	470.639	476.736	454.574	584.601	507.644	448.256	442.26	418.866	379.96	390.874
ENSRNOT00000001315.6	ENSRNOG00000000991	Arpc1b	protein_coding	0.0119546	0.427281	0.102658	0.0408431	7.08467	0.00579406	0.000777118	0.00244785	0.00339328	0.00339328	1172.11	1023.9	1193.18	1172.33	1113.68	1361.46	1188.73	1255.43	1222.16	1258.19
ENSRNOT00000009621.6	ENSRNOG00000007336	Churc1	protein_coding	0.0119864	0.427281	0.125199	0.0498295	6.47976	0.00779318	0.00142423	0.00244474	0.00478322	0.00478322	562.361	651.143	647.532	611.764	590.714	693.496	748.295	658.349	726.073	646.303
ENSRNOT00000017651.3	ENSRNOG00000012682	Nr5a1	protein_coding	0.0120081	0.427281	0.165097	0.0657259	6.16482	0.0171712	0.00216998	0.00862976	0.00582053	0.00862976	467.581	389.742	414.381	446.664	475.323	515.592	499.987	599.03	548.961	432.143
ENSRNOT00000020149.5	ENSRNOG00000014575	Rtca	protein_coding	0.0119951	0.427281	0.105883	0.042146	6.99367	0.00665157	0.00088153	0.003098	0.00355917	0.00355917	1056.27	1052.21	993.34	1112.18	958.057	1242.86	1035.93	1190.28	1151.67	1131.99
ENSRNOT00000036460.3	ENSRNOG00000009112	Pon2	protein_coding	0.0119826	0.427281	0.138225	0.0550117	7.8905	0.0120324	0.000356417	0.00720929	0.00240201	0.00720929	2865.51	2192.18	2507.84	2677.43	2282.4	2697.39	3062.84	2752.04	2989.76	2827.1
ENSRNOT00000043172.4	ENSRNOG00000016924	Acly	protein_coding	0.0120541	0.427281	-0.131284	0.0522926	7.81821	0.0108643	0.00400364	0.00283265	0.00246252	0.00283265	2993.62	2617.93	2545.34	2804.07	2352.12	2262.5	2120.91	2526.87	2271.72	2477.23
ENSRNOT00000075171.2	ENSRNOG00000049758	Tbc1d16	protein_coding	0.0120019	0.427281	-0.171122	0.0681195	5.65114	0.0178464	0.00345658	0.00746976	0.00814408	0.00814408	304.349	261.401	291.928	348.117	351.464	280.034	288.756	245.058	246.724	246.666
ENSRNOT00000078797.1	ENSRNOG00000059055	Hsbp1l1	protein_coding	0.0119215	0.427281	0.416655	0.165704	3.5908	0.0751998	0.0293557	0.000993501	0.0392886	0.0392886	27.3809	24.5358	32.3276	29.4363	31.7588	56.8304	40.4484	32.0909	44.0578	51.6277
ENSRNOT00000080170.1	ENSRNOG00000059202	AABR07021988.1	protein_coding	0.0120549	0.427281	0.204199	0.0813367	6.67394	0.026284	0.00424187	0.0122973	0.00425597	0.0122973	876.626	826.98	566.892	706.14	640.235	901.918	840.284	898.386	880.989	860.448
ENSRNOT00000083268.1	ENSRNOG00000009694	Bmp4	protein_coding	0.0120384	0.427281	2.46584	0.98201	1.19731	2.95443	1.52333	-0.0997137	0.887531	0.887531	12.8904	0	6.01999e-06	0	0	16.1754	38.125	9.30293	4.60215	5.37675
ENSRNOT00000083967.1	ENSRNOG00000005713	Ccdc82	protein_coding	0.0120071	0.427281	-0.212248	0.084496	6.13587	0.0283743	0.0119194	0.00592373	0.0059295	0.0059295	597.93	530.609	477.036	457.878	514.612	335.147	462.023	499.593	420.872	378.558
ENSRNOT00000086789.1	ENSRNOG00000017663	Dolpp1	protein_coding	0.0119157	0.427281	-0.314111	0.124913	4.34719	0.0541287	0.0186732	0.0113886	0.0203351	0.0203351	101.91	95.0766	76.9561	102.229	77.018	50.9284	73.0519	74.362	54.8716	79.5606
ENSRNOT00000001418.5	ENSRNOG00000001072	Cers4	protein_coding	0.0122314	0.429449	-0.14396	0.0574599	7.37467	0.0130938	0.000589272	0.00766484	0.00294518	0.00766484	1599.08	1485.32	2013.09	1716.2	1800.65	1351.03	1542.97	1486.8	1552.97	1494.2
ENSRNOT00000010628.6	ENSRNOG00000008025	Bend5	protein_coding	0.0121935	0.429449	0.175833	0.0701511	5.60794	0.0132796	0.00392217	0.00135566	0.00838078	0.00838078	256.959	287.824	246.866	222.692	236.074	300.625	295.498	283.956	312.811	293.513
ENSRNOT00000017338.5	ENSRNOG00000012826	Creb3l2	protein_coding	0.0122322	0.429449	-0.0911099	0.0363658	7.92912	0.00524466	0.000348269	0.00295791	0.00237151	0.00295791	2867.21	2776.02	2671.3	3150.79	3093.11	2633.96	2763.37	2546.69	2557.16	2771.78
ENSRNOT00000021819.3	ENSRNOG00000016221	Scn2b	protein_coding	0.012166	0.429449	-0.158433	0.0631887	5.84309	0.0139262	0.00280599	0.00501696	0.00717606	0.00717606	367.536	397.292	386.952	373.714	340.878	261.914	339.317	321.881	340.126	334.624
ENSRNOT00000060311.4	ENSRNOG00000042576	Tcp11l1	protein_coding	0.0122628	0.429449	-0.783165	0.312704	3.34588	0.263656	0.193456	-0.088515	0.0510035	0.0510035	39.6997	51.4561	35.0248	45.2648	37.9487	15.1695	23.979	9.92618	31.909	19.5698
ENSRNOT00000067165.3	ENSRNOG00000043426	Kyat3	protein_coding	0.0122434	0.429449	0.256244	0.102291	4.66016	0.0361773	0.0102131	0.00996727	0.0159455	0.0159455	69.5053	89.6501	106.779	92.1485	110.097	117.779	119.098	108.914	116.313	137.674
ENSRNOT00000086091.1	ENSRNOG00000016831	Serpinh1	protein_coding	0.0121788	0.429449	-0.440265	0.17562	5.2596	0.116141	0.0664898	0.00359617	0.0106159	0.0106159	205.507	288.23	315.707	189.013	221.878	103.264	206.703	186.266	180.25	120.348
ENSRNOT00000013343.6	ENSRNOG00000009949	Pcdh18	protein_coding	0.0123177	0.430635	-0.186495	0.0745113	6.49073	0.0219989	0.00139228	0.0124876	0.00475131	0.0124876	805.63	791.752	748.434	587.447	703.987	525.475	575.265	670.019	670.56	571.729
ENSRNOT00000028752.5	ENSRNOG00000021175	Otub1	protein_coding	0.012363	0.430749	0.0944076	0.0377387	7.38165	0.00511132	0.0006247	0.00234029	0.00293583	0.00293583	1486.99	1653.34	1447.89	1546.05	1531.83	1844.93	1670.74	1609.41	1593.13	1710.41
ENSRNOT00000064478.3	ENSRNOG00000018951	Col4a5	protein_coding	0.0123555	0.430749	-0.125994	0.0503607	7.44266	0.0100456	0.00063318	0.00570733	0.00285685	0.00570733	1848.21	2093.09	1787.82	1594.68	1799.67	1702.44	1466.25	1576.34	1656.57	1621.49
ENSRNOT00000006235.5	ENSRNOG00000004487	Nek2	protein_coding	0.0123946	0.431117	-0.552801	0.221058	3.19099	0.119459	0.0609097	-0.0220152	0.0612569	0.0612569	38.6448	29.2262	34.3422	37.3612	21.5409	20.3144	20.5336	19.2592	14.6961	15.7244
ENSRNOT00000002719.4	ENSRNOG00000001982	Cblb	protein_coding	0.0124657	0.432856	-0.413082	0.16532	4.9854	0.108134	0.0214135	0.0469133	0.012777	0.0469133	167.533	172.386	174.601	160.207	229.475	110.677	191.38	73.6284	114.843	130.16
ENSRNOT00000027353.4	ENSRNOG00000020140	Pigq	protein_coding	0.0125088	0.433617	-0.0976321	0.0390926	7.23792	0.00601332	0.000678909	0.00310732	0.00314168	0.00314168	1325.09	1380.69	1498.69	1508.72	1605.24	1279.25	1340.86	1257.71	1358.57	1390.35
ENSRNOT00000087156.1	ENSRNOG00000002314	LOC103689943	protein_coding	0.0125721	0.435076	-0.244148	0.0978289	5.36117	0.0250425	0.01403	-0.00448478	0.00989624	0.00989624	248.477	223.195	267.127	271.087	198.782	185.024	181.541	179.96	193.855	200.417
ENSRNOT00000009046.8	ENSRNOG00000016387	Rpl34	protein_coding	0.0126674	0.437636	0.105903	0.0424804	7.74996	0.00712558	0.000428615	0.00408284	0.00252388	0.00408284	2005.94	2250.66	2363.81	2148.81	2253.79	2737.65	2317.89	2322.16	2528.03	2356.25
ENSRNOT00000010383.7	ENSRNOG00000007663	LOC100911372	protein_coding	0.0128517	0.441195	0.10534	0.0423417	9.66595	0.00706641	0.000879177	0.00360288	0.00201294	0.00360288	14418.9	14462.2	14380.4	16008.3	15617.5	16792.1	18277.2	14761	16213.4	17283.8
ENSRNOT00000020220.5	ENSRNOG00000014886	Fam107b	protein_coding	0.0128566	0.441195	0.218766	0.0879386	6.22652	0.0304789	0.00206373	0.0172693	0.00559639	0.0172693	470.015	521.792	403.414	531.884	362.746	500.272	561.185	629.646	625.39	516.124
ENSRNOT00000023962.5	ENSRNOG00000017787	Ripk1	protein_coding	0.0127971	0.441195	-0.11578	0.0465097	6.72225	0.00569	0.00127057	0.00094163	0.00413731	0.00413731	897.503	821.086	863.826	893.92	925.765	742.796	752.424	789.063	837.494	799.209
ENSRNOT00000091873.1	ENSRNOG00000027864	Ppia	protein_coding	0.0128166	0.441195	0.0710065	0.0285301	9.3915	0.002626	8.13275e-05	0.00129732	0.00195359	0.00195359	11710.7	11873.5	11329.3	11259.6	11676.4	13066.5	12086.5	13050.3	12158.6	11787.8
ENSRNOT00000016976.7	ENSRNOG00000012686	Pomc	protein_coding	0.0129226	0.442718	-0.161934	0.0651412	13.0322	0.0163025	2.0633e-06	0.0101437	0.0106064	0.0106064	415806	568637	537482	501367	468406	452808	399153	382222	447139	429952
ENSRNOT00000001816.6	ENSRNOG00000001344	Aldh2	protein_coding	0.0131061	0.446022	0.143533	0.0578557	7.77276	0.0131611	0.000406385	0.00796181	0.00250291	0.00796181	2283.14	2362.04	2144.4	1814.81	2512.12	2667.73	2584.2	2534.21	2412.61	2564.18
ENSRNOT00000003895.6	ENSRNOG00000002862	Clcn5	protein_coding	0.0130986	0.446022	-0.732831	0.295368	3.8281	0.343049	0.18187	0.0362353	0.0313993	0.0362353	47.8246	63.0471	59.3146	91.8418	75.1486	10.3132	35.7395	48.1847	41.9981	40.0555
ENSRNOT00000016150.5	ENSRNOG00000010993	Dpm1	protein_coding	0.0130888	0.446022	0.104568	0.0421415	7.01069	0.00633552	0.000912594	0.00279787	0.00352717	0.00352717	1127.88	978.602	1082.49	1076.35	999.343	1218.97	1052.78	1227.23	1193.09	1153.98
ENSRNOT00000078760.1	ENSRNOG00000043085	Clstn2	protein_coding	0.0130983	0.446022	0.193918	0.0781587	5.86798	0.0240207	0.00289561	0.0123763	0.00705948	0.0123763	327.517	249.133	323.276	359.635	355.699	366.515	367.406	386.063	457.32	374.779
ENSRNOT00000013569.4	ENSRNOG00000010133	Bpgm	protein_coding	0.0131987	0.446945	0.08974	0.0362094	7.54091	0.0041391	0.00053822	0.00160163	0.00273958	0.00273958	1844	1896.38	1780.96	1737.9	1747.77	2134.85	1839.94	1935.6	1956.1	1992.45
ENSRNOT00000086116.1	ENSRNOG00000006304	Mdm2	protein_coding	0.0131799	0.446945	-0.167067	0.0673963	6.18337	0.0128489	0.00560365	0.000129083	0.005752	0.005752	529.83	553.568	489.323	488.108	576.666	411.578	476.152	469.316	406.868	467.811
ENSRNOT00000091864.1	ENSRNOG00000060979	Hspa13	protein_coding	0.013167	0.446945	0.0790037	0.0318664	8.18483	0.00245386	0.000339194	0.000470901	0.00219947	0.00219947	3344.71	3469.37	3436.45	3337.73	3654.89	3818.07	3729.21	3724.47	3734.07	3646.83
ENSRNOT00000056930.5	ENSRNOG00000027728	Ibtk	protein_coding	0.0132454	0.447786	-0.0976646	0.039427	7.20752	0.00363849	0.000697327	0.000415236	0.00318889	0.00318889	1451.19	1410.81	1446.91	1433.42	1343.4	1255.21	1249.4	1285.58	1363.15	1273.48
ENSRNOT00000000167.5	ENSRNOG00000027731	Ubxn10	protein_coding	0.0133497	0.44909	-0.155794	0.0629647	5.87386	0.0112377	0.00287921	0.0021783	0.00703218	0.00703218	368.589	339.727	394.789	426.187	395.926	308.037	339.317	328.688	316.335	351.833
ENSRNOT00000021899.5	ENSRNOG00000016201	Mrps9	protein_coding	0.0133267	0.44909	-0.109662	0.0443093	6.84504	0.00724142	0.00105017	0.00333839	0.00385811	0.00385811	938.322	911.6	1041.34	1099.38	979.23	894.461	837.056	943.277	844.148	929.299
ENSRNOT00000036103.3	ENSRNOG00000025670	Shisa3	protein_coding	0.0133301	0.44909	0.895727	0.361935	2.78926	0.513973	0.0826474	0.244845	0.103174	0.244845	16.8498	8.49317	2.93888	16.6379	12.7035	16.4726	43.8191	17.5041	37.8897	20.0775
ENSRNOT00000011065.4	ENSRNOG00000008372	Vamp7	protein_coding	0.0133976	0.449961	-0.139449	0.0563881	6.15538	0.0102979	0.00209323	0.00341502	0.00585583	0.00585583	521.29	470.899	489.813	481.22	566.365	392.871	447.179	425.933	475.825	457.957
ENSRNOT00000045406.4	ENSRNOG00000025261	LOC691254	protein_coding	0.013437	0.450545	-0.47419	0.191827	3.61899	0.122756	0.0537887	0.014044	0.0382048	0.0382048	26.2802	60.385	42.8659	52.6115	62.4114	29.3048	27.6141	25.8358	35.1007	27.5858
ENSRNOT00000025477.6	ENSRNOG00000018808	Vip	protein_coding	0.0134983	0.450734	-0.813681	0.32938	4.48567	0.425001	0.0201384	0.251089	0.0181723	0.251089	204.47	73.2466	132.33	201.508	103.216	21.7438	64.501	89.0333	97.9063	55.9832
ENSRNOT00000043414.3	ENSRNOG00000000169	Spata5l1	protein_coding	0.0135086	0.450734	0.221774	0.0897846	4.93971	0.0282431	0.00698335	0.00942013	0.0131698	0.0131698	136.491	130.045	117.027	138.656	104.108	163.448	138.708	191.176	136.999	153.667
ENSRNOT00000072001.2	ENSRNOG00000047052	Clpp	protein_coding	0.0134897	0.450734	0.123062	0.0498111	6.51867	0.00717985	0.00153168	0.00181309	0.00467118	0.00467118	652.929	641.706	607.368	674.476	609.769	728.912	770.766	766.291	671.441	670.204
ENSRNOT00000071772.2	ENSRNOG00000015637	LOC690507	protein_coding	0.0135402	0.451054	-0.692038	0.280264	3.90632	0.307583	0.0234215	0.172948	0.0293063	0.172948	36.8589	89.6501	56.8183	115.186	76.2211	18.9435	59.549	34.0358	48.4636	26.7699
ENSRNOT00000012617.4	ENSRNOG00000009371	Abl1	protein_coding	0.0135807	0.451668	-0.168103	0.0681084	6.40209	0.0116314	0.00658049	-0.002326	0.00501639	0.00501639	615.609	611.17	673.349	700.786	681.591	501.073	583.229	545.223	596.545	548.938
ENSRNOT00000022552.7	ENSRNOG00000016794	Phyhd1	protein_coding	0.0136936	0.454685	0.133321	0.054081	6.29225	0.010891	0.00194242	0.00475541	0.00536947	0.00536947	457.05	516.196	520.181	501.698	533.548	648.196	638.185	538.738	537.505	534.443
ENSRNOT00000006604.6	ENSRNOG00000004709	Foxn3	protein_coding	0.0137568	0.455309	-0.179446	0.0728402	6.17108	0.0207351	0.00231615	0.0109481	0.00579731	0.0109481	474.608	487.659	562.258	507.947	592.741	348.573	469.479	454.131	488.717	439.381
ENSRNOT00000090240.1	ENSRNOG00000033531	Cacna2d1	protein_coding	0.013739	0.455309	-0.32194	0.130657	5.11531	0.0451353	0.0309587	-0.0125707	0.0117193	0.0117193	152.694	179.582	220.05	214.033	219.081	162.768	126.848	142.734	127.99	149.266
ENSRNOT00000005366.5	ENSRNOG00000003948	Llgl1	protein_coding	0.0138174	0.456576	-0.10554	0.0428679	6.966	0.00467484	0.000981998	0.000796382	0.00361214	0.00361214	1092.08	1122.04	1157.92	1173.61	1043.81	952.115	1020.2	1033.72	984.252	1037.33
ENSRNOT00000045393.4	ENSRNOG00000033119	Plcb4	protein_coding	0.013929	0.45837	0.129275	0.0525701	7.29928	0.00820689	0.00385869	0.000151597	0.00305034	0.00305034	1440.43	1409.42	1302.21	1373.82	1408.93	1728.66	1456.8	1484.49	1526.89	1711.39
ENSRNOT00000076412.2	ENSRNOG00000007091	Ly6e	protein_coding	0.0139213	0.45837	-0.207346	0.0843113	5.38603	0.022276	0.00804151	0.00358388	0.00972947	0.00972947	285.137	244.298	220.405	210.447	255.205	219.87	197.349	187.837	207.902	172.151
ENSRNOT00000083373.1	ENSRNOG00000008169	Slc24a2	protein_coding	0.0139388	0.45837	-0.349965	0.14233	4.38069	0.0661706	0.0308609	0.0053074	0.0197834	0.0197834	92.4288	94.9254	84.3108	98.2842	104.589	54.2629	59.867	54.6605	100.087	73.4799
ENSRNOT00000013107.4	ENSRNOG00000009790	Kcnk3	protein_coding	0.0139855	0.45904	0.138517	0.056362	7.21941	0.012389	0.000730692	0.007211	0.00317027	0.007211	1413.61	1427.57	1147.87	1180.63	1226.21	1420.31	1518.67	1514.16	1572.76	1305.32
ENSRNOT00000082086.1	ENSRNOG00000031896	Stt3a	protein_coding	0.014004	0.45904	-0.0981728	0.0399537	8.22429	0.00622453	0.000478114	0.00351264	0.00217726	0.00351264	3673.48	3657.42	3999.11	4107.27	4181.78	3357.73	3692.82	3837.11	3596.25	3301.13
ENSRNOT00000004494.5	ENSRNOG00000003350	Mospd2	protein_coding	0.0141217	0.460687	-0.20128	0.082016	5.37224	0.0262018	0.00655034	0.0102662	0.00982154	0.0102662	208.816	192.347	278.655	265.684	254.874	184.031	184.186	179.099	208.605	218.261
ENSRNOT00000014733.6	ENSRNOG00000010952	Ift122	protein_coding	0.0141141	0.460687	-0.157404	0.0641326	6.23005	0.0126969	0.00469855	0.00184299	0.00558392	0.00558392	556.908	603.094	516.061	548.972	523.445	436.78	523.5	421.916	513.73	457.099
ENSRNOT00000085295.1	ENSRNOG00000059322	N4bp2l1	protein_coding	0.0140918	0.460687	0.138217	0.056302	6.42263	0.0123509	0.00154906	0.00637574	0.00495351	0.00637574	545.916	665.177	595.751	555.913	518.156	672.975	636.305	608.035	750.83	636.562
ENSRNOT00000050222.7	ENSRNOG00000004067	Nrcam	protein_coding	0.0142404	0.463175	-0.181243	0.0739421	7.32065	0.0203192	0.0106489	0.001945	0.00301974	0.00301974	1506.68	1582.45	1604.67	1510.2	2142.59	1455.39	1384.87	1262.32	1454.33	1351.47
ENSRNOT00000091273.1	ENSRNOG00000007492	Rpn2	protein_coding	0.0142432	0.463175	-3.01083	1.22837	4.40391	5.87119	1.72409	2.04816	0.019408	2.04816	501.948	205.665	333.132	467.892	419.017	1.21283e-05	458.304	96.2656	29.3597	2.46885
ENSRNOT00000003884.4	ENSRNOG00000002864	Nacc1	protein_coding	0.0142682	0.463253	-0.203881	0.0832019	5.55952	0.0215354	0.00865105	0.00258643	0.00865533	0.00865533	272.667	336.717	263.383	282.188	285.685	192.39	253.389	236.496	235.94	258.064
ENSRNOT00000025266.6	ENSRNOG00000018529	Csnk1g2	protein_coding	0.0143968	0.466688	0.177625	0.0725825	6.36069	0.0204712	0.00646162	0.00670894	0.00514581	0.00670894	609.349	573.954	566.596	465.028	449.415	628.419	580.073	639.41	727.231	594.306
ENSRNOT00000074735.2	ENSRNOG00000050881	LOC100910581	protein_coding	0.0144601	0.468	-0.717515	0.293387	3.50381	0.294185	0.172249	-0.00217383	0.0429411	0.0429411	47.6745	49.9323	33.3317	38.5277	75.5755	15.8264	33.8762	44.7017	17.0268	14.6844
ENSRNOT00000076610.2	ENSRNOG00000003120	Prelp	protein_coding	0.0144952	0.468397	-3.12651	1.27887	2.89902	6.34973	2.94476	1.14399	0.089199	1.14399	50.1506	174.504	148.753	65.2419	55.7736	130.829	1.39652e-06	7.44991e-05	47.9435	3.34895e-06
ENSRNOT00000024900.6	ENSRNOG00000018220	Pde4dip	protein_coding	0.0145254	0.468633	-0.112964	0.0462208	8.12703	0.00829214	0.000825182	0.00451573	0.00223402	0.00451573	3703.47	3505.32	3437.42	3805.17	3467.54	2734	3169.36	3458.65	3364.9	3318.79
ENSRNOT00000004956.4	ENSRNOG00000003357	Col3a1	protein_coding	0.0145897	0.469967	-0.137936	0.0564756	7.52372	0.0123729	0.000567972	0.00740576	0.0027593	0.00740576	1867.17	1857.17	2013.13	1950.48	2252.76	1811.98	1580.86	1558.84	1978.2	1741.96
ENSRNOT00000090477.2	ENSRNOG00000010780	Dlc1	protein_coding	0.0146176	0.470127	-0.511915	0.209654	4.1704	0.170471	0.0665885	0.0432983	0.0234884	0.0432983	46.8077	86.4982	74.739	107.899	121.341	37.8146	49.0997	37.4587	58.3005	74.0689
ENSRNOT00000082757.1	ENSRNOG00000014025	Rasgrf1	protein_coding	0.0146465	0.470316	-0.240529	0.0985367	5.97363	0.0376472	0.010462	0.0138117	0.00658691	0.0138117	354.038	358.909	519.434	513.817	501.038	334.754	305.3	398.624	354.384	353.031
ENSRNOT00000006329.6	ENSRNOG00000004753	Napb	protein_coding	0.0147398	0.471184	-0.193238	0.0792377	5.25411	0.0177408	0.00503994	0.00324944	0.0106566	0.0106566	227.472	210.442	199.844	212.454	202.198	152.371	153.928	191.573	177.112	195.994
ENSRNOT00000073529.1	ENSRNOG00000046280	Tceal5	protein_coding	0.014716	0.471184	-0.359217	0.147263	4.26454	0.0840352	0.0184704	0.0357452	0.0217541	0.0357452	84.3119	67.3064	86.2639	110.617	80.1282	52.4065	78.8332	63.0542	70.5438	38.6446
ENSRNOT00000082855.1	ENSRNOG00000000281	Prodh1	protein_coding	0.0147425	0.471184	0.190104	0.0779549	5.96747	0.0235431	0.00705427	0.00813812	0.00661351	0.00813812	334.471	436.56	313.03	377.809	324.673	439.877	471.397	406.029	365.101	472.459
ENSRNOT00000001822.5	ENSRNOG00000001348	Erp29	protein_coding	0.0149688	0.47351	0.105365	0.0433043	8.5008	0.0072511	0.000474861	0.0042133	0.00205123	0.0042133	4922.26	4678.2	4570.19	4820.7	4358.41	5562.82	4861.5	5706.34	5178.2	4686.35
ENSRNOT00000009115.7	ENSRNOG00000006816	Ubr5	protein_coding	0.0149512	0.47351	0.0746352	0.0306692	8.34568	0.003316	0.00023578	0.00175397	0.00211572	0.00211572	3862.81	4072	4115.41	4270.83	3976.2	4120.62	4151.57	4528.7	4537.96	4541.33
ENSRNOT00000010373.5	ENSRNOG00000007629	Sf3a3	protein_coding	0.0149134	0.47351	0.117664	0.0483324	6.74009	0.00840828	0.0017453	0.00338752	0.00409474	0.00409474	799.174	875.993	711.204	832.512	774.954	983.98	914.75	880.518	824.746	885.342
ENSRNOT00000028988.2	ENSRNOG00000023387	LOC100912599	protein_coding	0.0149908	0.47351	0.143071	0.0588141	5.87207	0.00985089	0.00160727	0.0030783	0.00704047	0.00704047	342.397	331.279	288.301	347.805	343.962	389.509	357.994	408.767	391.179	359.161
ENSRNOT00000029115.6	ENSRNOG00000024647	Ppp4r2	protein_coding	0.0150001	0.47351	0.10216	0.0420002	7.48111	0.00681912	0.000815558	0.00359448	0.00280958	0.00359448	1794.42	1767.11	1475.91	1662.65	1747.45	1959.57	1795.91	1751.38	1952.67	1883.2
ENSRNOT00000072206.2	ENSRNOG00000049394	LOC679739	protein_coding	0.0149908	0.47351	0.143071	0.0588141	5.87207	0.00985089	0.00160727	0.0030783	0.00704047	0.00704047	342.397	331.279	288.301	347.805	343.962	389.509	357.994	408.767	391.179	359.161
ENSRNOT00000079726.1	ENSRNOG00000056069	Kif11	protein_coding	0.0149537	0.47351	-0.317084	0.130299	4.78184	0.0656571	0.00913215	0.0333127	0.014644	0.0333127	175.869	134.003	101.881	139.503	156.677	96.3646	102.244	103.08	137.46	76.4855
ENSRNOT00000091510.1	ENSRNOG00000057031	Six3	protein_coding	0.0149212	0.47351	0.276153	0.113443	5.13134	0.0395268	0.0205797	5.64788e-05	0.0115936	0.0115936	181.157	144.124	149.229	136.184	128.987	160.087	193.028	172.433	227.292	225.72
ENSRNOT00000089029.1	ENSRNOG00000053680	Kansl1	protein_coding	0.0150841	0.475426	-0.0966994	0.0397882	7.20737	0.00379227	0.000768619	0.000575565	0.00318913	0.00318913	1501.74	1474.98	1368.54	1396.31	1343.4	1244.5	1280.86	1298.22	1307.64	1295.47
ENSRNOT00000024286.4	ENSRNOG00000018009	Rab8b	protein_coding	0.015116	0.475702	-0.0986097	0.040587	7.11594	0.00474618	0.000779114	0.00152163	0.00333915	0.00333915	1307.09	1244.95	1311.65	1321.7	1281.98	1087.08	1186.49	1278.25	1198.61	1117.52
ENSRNOT00000006356.5	ENSRNOG00000004563	Sec24a	protein_coding	0.0151973	0.476563	-0.435476	0.179382	4.47432	0.0878159	0.0621097	-0.0225792	0.0183354	0.0183354	135.509	105.299	71.5068	121.029	122.124	66.4867	69.2037	87.1382	68.9932	61.042
ENSRNOT00000026009.7	ENSRNOG00000019161	Cpeb1	protein_coding	0.0152281	0.476563	-0.246884	0.101728	5.34172	0.0303849	0.015842	-0.000706378	0.0100293	0.0100293	233.314	272.388	195.57	250.567	234.13	174.491	201.815	205.51	192.318	151.996
ENSRNOT00000044477.3	ENSRNOG00000033790	Hnrnpu	protein_coding	0.0152364	0.476563	0.0981024	0.0404261	9.15702	0.00630506	0.00017527	0.0039104	0.00193643	0.0039104	10001.1	9423.12	8237.92	9275.88	8321.02	10499.7	9586.91	9955.59	9774.71	9990.87
ENSRNOT00000061930.4	ENSRNOG00000040242	Epm2a	protein_coding	0.0152003	0.476563	-0.294899	0.121479	4.24609	0.0533592	0.0148096	0.0180428	0.0220832	0.0220832	58.9742	75.4948	91.1051	92.1485	89.9833	46.9469	67.4139	70.0165	52.8694	65.0127
ENSRNOT00000092172.1	ENSRNOG00000003428	Rufy3	protein_coding	0.0152716	0.476934	0.159148	0.0656044	6.80075	0.0165999	0.00127392	0.00948592	0.0039551	0.00948592	782.397	859.647	904.061	916.894	703.519	1016.48	915.258	846.458	1050.5	1051.18
ENSRNOT00000009511.5	ENSRNOG00000007048	Rap1b	protein_coding	0.0153003	0.477104	-0.0912151	0.0376115	7.38915	0.00327596	0.000610707	0.000474688	0.00292586	0.00292586	1734.47	1771.3	1582.09	1693.23	1691.69	1558.31	1586.47	1548.14	1527.93	1508.68
ENSRNOT00000088956.1	ENSRNOG00000036829	Nckap1l	protein_coding	0.0153496	0.477914	-0.191195	0.0788752	6.43038	0.0239794	0.00287825	0.012675	0.00493	0.012675	615.17	680.314	711.892	705.21	702.996	535.75	701.619	471.288	503.261	636.382
ENSRNOT00000066341.1	ENSRNOG00000042374	Tgif2	protein_coding	0.0154298	0.479683	-0.272497	0.112503	4.48661	0.0407176	0.0134836	0.00911903	0.0181588	0.0181588	97.2877	91.8231	92.95	97.9193	131.071	82.6443	76.4538	64.1775	69.6114	95.9029
ENSRNOT00000023196.5	ENSRNOG00000017197	Pdgfb	protein_coding	0.0155255	0.481927	-0.208214	0.086043	5.10519	0.0228208	0.0067094	0.00541619	0.0117991	0.0117991	175.869	164.201	207.681	156.141	215.96	144.959	150.558	151.702	159.489	134.806
ENSRNOT00000010893.6	ENSRNOG00000022323	Tcea1	protein_coding	0.0156185	0.483348	0.0814382	0.033684	7.89192	0.0026543	0.000435665	0.000477865	0.00240087	0.00240087	2673.48	2639.49	2531.2	2457.29	2545.97	2899.17	2762.85	2726.75	2727.18	2819.15
ENSRNOT00000011803.8	ENSRNOG00000008870	Atf7ip	protein_coding	0.0156007	0.483348	-0.150974	0.0624343	7.34699	0.0149937	0.000610916	0.00913418	0.00298289	0.00913418	1529.12	1414.58	1872.06	1679.15	1925.64	1358.16	1422.43	1412	1548.19	1457.05
ENSRNOT00000002443.8	ENSRNOG00000001793	Heg1	protein_coding	0.0157107	0.485469	-0.156979	0.0649865	6.58383	0.0162301	0.00140178	0.00915634	0.00449068	0.00915634	840.382	725.694	740.597	890.769	726.218	604.544	720.205	737.118	712.856	582.246
ENSRNOT00000023582.4	ENSRNOG00000017445	Tubb2b	protein_coding	0.0158089	0.486303	0.992208	0.411142	3.83758	0.605126	0.391461	-0.0183433	0.0311344	0.0311344	21.3155	44.9033	59.1566	30.4022	9.3724	41.2634	67.815	108.816	55.866	145.874
ENSRNOT00000029493.6	ENSRNOG00000027622	Slc35e3	protein_coding	0.0157865	0.486303	-0.1747	0.0723751	7.28983	0.0201181	0.000710846	0.0123845	0.00306407	0.0123845	1876.64	1356.08	1667.32	1832.73	1342.34	1340.04	1368.5	1325.45	1360.51	1317.46
ENSRNOT00000078918.1	ENSRNOG00000054374	Smim29	protein_coding	0.0158056	0.486303	0.164738	0.0682602	5.81062	0.0178928	0.00311982	0.00852883	0.00733101	0.00852883	375.961	326.515	308.582	273.886	262.539	360.75	375.271	371.476	373.61	330.8
ENSRNOT00000003674.7	ENSRNOG00000002721	Ndufb4	protein_coding	0.0158515	0.486883	0.0952615	0.0394896	7.23118	0.00444136	0.000746543	0.00141413	0.00315203	0.00315203	1335.34	1336.26	1300.94	1314.4	1298.93	1615.14	1408.95	1458.68	1394.66	1378.65
ENSRNOT00000024765.5	ENSRNOG00000018337	Caly	protein_coding	0.0159234	0.487628	0.156219	0.0648031	7.99372	0.016111	0.000780599	0.00971799	0.00232325	0.00971799	2977.46	2912.62	2868.86	2175.35	2849.44	3437.9	3291.14	3161.56	3254.05	2893.65
ENSRNOT00000078250.1	ENSRNOG00000056836	Cav1	protein_coding	0.0159003	0.487628	-0.271056	0.112416	4.41328	0.0456784	0.0123342	0.0160942	0.019259	0.019259	97.9393	95.3122	97.9625	72.9509	110.097	58.4777	94.3795	72.9338	62.5621	74.5734
ENSRNOT00000041420.5	ENSRNOG00000031849	Armh4	protein_coding	0.0159884	0.488887	0.242369	0.100602	6.79687	0.0388082	0.00107822	0.0242238	0.00396379	0.0242238	955.171	1020.12	681.819	614.324	765.387	980.119	1086.49	1021.07	924.333	1044.98
ENSRNOT00000018328.5	ENSRNOG00000012956	Tgm2	protein_coding	0.0160612	0.489653	-0.105743	0.0439218	7.19774	0.00739293	0.000754392	0.00406843	0.00320436	0.00406843	1430.12	1323.05	1445.93	1305.44	1551.95	1396.05	1281.99	1154.3	1243.31	1271.57
ENSRNOT00000072906.2	ENSRNOG00000046492	Nemp1	protein_coding	0.0160589	0.489653	-0.324899	0.134949	3.98644	0.0697911	0.0176586	0.0278692	0.0273603	0.0278692	52.6555	64.1706	64.6553	83.1897	53.99	45.2996	46.0662	59.3195	50.2259	30.5942
ENSRNOT00000070864.3	ENSRNOG00000047756	Mef2a	protein_coding	0.0160931	0.489895	-0.307854	0.12791	5.07291	0.0626841	0.0126332	0.0282694	0.0120563	0.0282694	179.615	151.408	220.899	182.487	201.43	127.874	171.908	90.9675	154.77	152.27
ENSRNOT00000020806.7	ENSRNOG00000015294	Paxx	protein_coding	0.0161328	0.490374	0.134619	0.0559537	6.18911	0.00721891	0.00209604	0.000362033	0.005731	0.005731	434.28	464.383	469.154	447.272	461.742	553.029	525.806	469.585	539.578	520.25
ENSRNOT00000067005.4	ENSRNOG00000003468	Capn8	protein_coding	0.0161784	0.491032	-0.843012	0.350544	3.07315	0.470478	0.0641036	0.2431	0.0710962	0.2431	27.0783	11.3586	43.8279	60.3486	43.4562	9.10144	9.77605	14.8083	12.1554	29.4642
ENSRNOT00000037371.3	ENSRNOG00000024780	MGC95210	protein_coding	0.0162241	0.491692	0.159311	0.0662738	5.75036	0.0149956	0.00335287	0.00558592	0.00762769	0.00762769	329.891	300.206	294.994	247.263	282.653	365.92	375.271	318.964	332.781	311.089
ENSRNOT00000006984.6	ENSRNOG00000005165	Smcr8	protein_coding	0.0163491	0.492566	-0.178266	0.0742458	6.09834	0.0210773	0.0037304	0.0100507	0.00607447	0.0100507	496.864	486.035	468.601	571.566	419.676	380.865	473.016	447.03	348.15	396.641
ENSRNOT00000011339.6	ENSRNOG00000008224	Jdp2	protein_coding	0.0162961	0.492566	0.176986	0.0736764	5.47686	0.0181826	0.00442206	0.00624456	0.00914846	0.00914846	217.994	229.316	198.864	193.256	258.305	267.679	225.837	287.845	265.228	261.007
ENSRNOT00000025241.5	ENSRNOG00000018590	Drg1	protein_coding	0.0163331	0.492566	0.0895754	0.0373016	7.42596	0.00494514	0.000600527	0.00245533	0.00287799	0.00287799	1569.02	1644.79	1586.59	1762.77	1475.46	1879.26	1744.42	1682.59	1770.44	1706.85
ENSRNOT00000047530.4	ENSRNOG00000029571	Coq10a	protein_coding	0.0163415	0.492566	0.139909	0.0582664	6.21581	0.0100363	0.00285289	0.00232088	0.00563454	0.00563454	421.378	486.15	521.235	483.403	427.001	500.595	548.39	535.994	533.796	565.225
ENSRNOT00000004330.7	ENSRNOG00000003237	Tp53bp2	protein_coding	0.0164439	0.493348	0.110525	0.0460729	6.7308	0.00687446	0.00118996	0.0027264	0.00411683	0.00411683	845.648	783.259	770.965	753.826	810.908	916.699	796.608	839.225	925.214	957.025
ENSRNOT00000017282.6	ENSRNOG00000012415	Mpc1	protein_coding	0.0165436	0.493348	0.0972213	0.0405647	7.1517	0.00343293	0.000834721	7.35853e-05	0.00327902	0.00327902	1239.51	1188.1	1209.84	1226.09	1213.19	1390.29	1360.64	1361.43	1253.89	1334.67
ENSRNOT00000022646.7	ENSRNOG00000016867	Zfp346	protein_coding	0.0165293	0.493348	-0.142036	0.0592554	6.57307	0.0104279	0.00425815	0.00116878	0.00451985	0.00451985	719.274	736.075	855.449	827.796	711.397	609.583	714.588	673.905	685.459	651.232
ENSRNOT00000027622.6	ENSRNOG00000020372	Hdac4	protein_coding	0.0165271	0.493348	-0.133527	0.0557044	6.15031	0.0100677	0.00188259	0.00387192	0.00587485	0.00587485	469.687	544.507	487.853	527.294	478.499	409.344	471.897	462.887	462.607	390.076
ENSRNOT00000028143.3	ENSRNOG00000020723	Pten	protein_coding	0.0164967	0.493348	-0.0932273	0.0388814	7.26385	0.00446137	0.000676966	0.00162603	0.00310244	0.00310244	1405.9	1529.71	1529.19	1608.76	1413.27	1362.28	1422.43	1325.45	1398.4	1305.99
ENSRNOT00000048656.5	ENSRNOG00000030667	Ppm1b	protein_coding	0.0164021	0.493348	0.0935134	0.0389665	7.6755	0.00580329	0.000771137	0.00302483	0.00259577	0.00302483	2093.67	2192.94	1890.79	2139.24	1978.06	2230.19	2196.72	2467.35	2324.36	2087.06
ENSRNOT00000068020.2	ENSRNOG00000008064	Naga	protein_coding	0.0165238	0.493348	0.0990499	0.0413201	7.08634	0.00609129	0.00087803	0.00290877	0.00339035	0.00339035	1047.74	1101.41	1223.96	1131.72	1190.07	1201.03	1342.51	1226.25	1179.25	1339.07
ENSRNOT00000011356.3	ENSRNOG00000008332	Smo	protein_coding	0.0165926	0.493372	-0.244339	0.101994	5.32352	0.0397013	0.0102662	0.015741	0.0101557	0.015741	248.059	244.117	247.503	194.719	226.625	180.909	178.533	205.079	130.856	224.179
ENSRNOT00000027685.5	ENSRNOG00000020425	Stim1	protein_coding	0.016576	0.493372	-0.143038	0.0596993	7.13702	0.0136033	0.00181863	0.00709138	0.00330347	0.00709138	1131.31	1322.46	1459.68	1335.45	1539.9	1131.76	1304.24	1108.89	1148.09	1168.54
ENSRNOT00000065366.2	ENSRNOG00000043124	Cckar	protein_coding	0.0166355	0.49393	-0.439524	0.183543	4.18414	0.128524	0.0162533	0.0679669	0.0232263	0.0679669	92.6737	79.2696	83.2681	57.5928	100.57	28.0034	53.9311	62.2369	66.0867	62.1445
ENSRNOT00000013761.6	ENSRNOG00000010037	Epb41	protein_coding	0.0167605	0.495735	-0.126904	0.0530552	6.65097	0.00862981	0.00272298	0.00195288	0.00431415	0.00431415	883.766	815.241	763.226	899.514	766.633	749.019	702.654	742.805	666.194	771.644
ENSRNOT00000043610.2	ENSRNOG00000033024	AC099453.1	protein_coding	0.0168173	0.495735	1.15747	0.484162	2.21591	0.640618	0.361437	-0.059413	0.224594	0.224594	1.65114	4.60946	6.58736	4.00382	9.7319	21.691	6.67136	24.9069	20.6069	13.2194
ENSRNOT00000090038.1	ENSRNOG00000021758	Tnpo3	protein_coding	0.016802	0.495735	-0.338304	0.14149	4.9476	0.076279	0.0306873	0.0193612	0.0131011	0.0193612	220.131	182.894	126.504	161.518	154.539	128.099	78.4883	141.504	139.878	116.952
ENSRNOT00000090298.1	ENSRNOG00000059458	Tbc1d22b	protein_coding	0.016756	0.495735	-0.153712	0.0642604	5.81869	0.00947085	0.00303128	0.000239867	0.00729221	0.00729221	398.076	358.6	344.828	353.236	362.05	343.453	303.363	300.487	296.069	314.547
ENSRNOT00000092625.1	ENSRNOG00000028505	Rps18	retained_intron	0.0167897	0.495735	0.244136	0.102094	4.73954	0.0307294	0.0109808	0.00496401	0.0150773	0.0150773	84.3474	106.231	119.873	100.914	95.6945	141.992	124.805	137.685	104.987	137.991
ENSRNOT00000072783.3	ENSRNOG00000049988	Mbtd1	protein_coding	0.016887	0.497075	-0.171762	0.0718921	5.52122	0.0134807	0.00404134	0.00190511	0.00887985	0.00887985	245.375	265.176	305.643	286.684	260.422	209.202	230.331	252.837	225.576	228.501
ENSRNOT00000029239.6	ENSRNOG00000022429	Minar2	protein_coding	0.0169739	0.498916	-0.172389	0.0722117	8.00499	0.0198428	0.00160245	0.0114339	0.00231517	0.0114339	3026.01	3275.14	3903.24	2828.07	3391.76	2840.5	3188.8	2791.28	2560.22	2420.68
ENSRNOT00000014708.5	ENSRNOG00000012227	Stambp	protein_coding	0.0171508	0.500525	0.219874	0.0922499	5.59092	0.0272837	0.012799	0.00278754	0.00847613	0.00847613	216.773	213.182	313.325	222.546	244.941	292.278	268.683	291.725	319.781	324.153
ENSRNOT00000078326.1	ENSRNOG00000005261	Fbxl5	protein_coding	0.0171288	0.500525	-0.108691	0.0455932	7.03211	0.00488794	0.0017093	9.78215e-05	0.00348756	0.00348756	1185.34	1165.25	1116.05	1243.66	1271.97	1035.67	1120.2	1052.13	1084.28	1069.74
ENSRNOT00000081096.1	ENSRNOG00000060979	Hspa13	protein_coding	0.0171398	0.500525	-0.141424	0.0593299	6.64368	0.0133781	0.00218263	0.00661747	0.00433286	0.00661747	763.112	823.84	788.946	809.882	943.836	816.431	766.959	713.871	662.495	630.957
ENSRNOT00000081761.2	ENSRNOG00000052226	LOC108348144	protein_coding	0.0170817	0.500525	0.109013	0.0457088	7.31181	0.00794393	0.000669207	0.00455402	0.00303233	0.00455402	1438.44	1471	1366.39	1424.21	1391.91	1769	1430.06	1641.28	1673.98	1422.47
ENSRNOT00000085690.1	ENSRNOG00000020386	Ash1l	protein_coding	0.0171401	0.500525	0.082768	0.0347227	7.86295	0.0045362	0.000589624	0.00237281	0.00242454	0.00242454	2349.62	2692.87	2441.76	2547.34	2448.37	2709.61	2475.37	2900.8	2733.6	2740.58
ENSRNOT00000087799.1	ENSRNOG00000006336	Fyco1	protein_coding	0.0172223	0.501183	-0.246677	0.103562	5.46603	0.0367376	0.0175971	0.00471733	0.00921551	0.00921551	225.445	260.238	310.142	235.087	317.583	181.804	196.62	186.951	240.77	245.304
ENSRNOT00000089146.1	ENSRNOG00000008642	Snx11	protein_coding	0.0172051	0.501183	-1.82039	0.764134	1.81684	2.21806	0.489321	0.97043	0.387283	0.97043	11.8208	25.9248	10.2463	17.9839	12.4117	26.0802	3.88092	0	0	2.69667
ENSRNOT00000005858.6	ENSRNOG00000023176	Kidins220	protein_coding	0.0175422	0.502728	-0.27138	0.114258	5.03313	0.0383505	0.0202582	-0.000128551	0.0123792	0.0123792	206.382	204.347	147.409	180.956	146.743	116.926	122.929	134.769	154.625	141.273
ENSRNOT00000005899.7	ENSRNOG00000004461	NEWGENE_6497122	protein_coding	0.0175948	0.502728	0.228071	0.0960688	4.80982	0.0234144	0.00870575	0.00138034	0.0143673	0.0143673	113.736	97.1996	119.514	97.2679	119.625	153.195	129.21	129.336	150.678	125.245
ENSRNOT00000008451.5	ENSRNOG00000006069	Eif2ak3	protein_coding	0.017421	0.502728	-0.0975899	0.0410439	7.49178	0.00638905	0.000557372	0.00365412	0.00279679	0.00365412	1736.58	1716.56	2026.84	2092.54	1869.53	1669.5	1735.91	1665.81	1748.21	1719.01
ENSRNOT00000011026.5	ENSRNOG00000007975	Ncoa2	protein_coding	0.0175192	0.502728	-0.112126	0.0471984	7.32692	0.00844268	0.000610577	0.00495864	0.00301088	0.00495864	1707.09	1596.72	1472.38	1740.58	1538.4	1265.92	1477.49	1541.33	1513.83	1405.42
ENSRNOT00000013216.6	ENSRNOG00000009808	Ift80	protein_coding	0.0176523	0.502728	-0.123821	0.0521829	6.90255	0.01031	0.0026021	0.00420554	0.00373815	0.00420554	1023.41	1106.02	989.439	1136.28	1040.9	858.672	1094.15	939.499	849.015	951.41
ENSRNOT00000018739.5	ENSRNOG00000014007	Gfod1	protein_coding	0.0176259	0.502728	-0.308089	0.12981	4.52067	0.0638123	0.0115543	0.0305723	0.0176845	0.0305723	160.073	106.636	73.4719	106.227	103.745	70.0085	84.2674	73.9063	88.1157	76.4855
ENSRNOT00000022000.4	ENSRNOG00000016166	Pdlim1	protein_coding	0.0176905	0.502728	0.128172	0.0540348	6.56204	0.0110517	0.00138212	0.00591728	0.00455003	0.00591728	745.602	628.495	575.04	698.793	681.756	768.446	693.24	777.961	820.357	717.052
ENSRNOT00000023342.3	ENSRNOG00000016833	Ide	protein_coding	0.0175195	0.502728	-0.273372	0.115074	6.18533	0.0501856	0.00888122	0.0242238	0.00574482	0.0242238	674.063	508.594	496.339	503.094	621.752	289.328	445.53	487.772	456.306	472.179
ENSRNOT00000024030.6	ENSRNOG00000017628	Tagln	protein_coding	0.0173788	0.502728	-0.371753	0.156291	6.23803	0.0926711	0.00212236	0.058945	0.00555578	0.058945	636.079	650.173	799.374	694.584	385.927	392.189	411.493	582.209	323.804	453.177
ENSRNOT00000025988.4	ENSRNOG00000019206	Nupr1	protein_coding	0.017623	0.502728	0.201224	0.0847814	5.09756	0.0228234	0.00611023	0.00691255	0.0118595	0.0118595	123.214	144.384	171.434	145.902	156.677	196.847	205.612	162.399	177.994	163.488
ENSRNOT00000048166.3	ENSRNOG00000033123	Pcdhb20	protein_coding	0.0174247	0.502728	0.271653	0.114254	4.4041	0.0418739	0.0132301	0.0108169	0.0194049	0.0194049	49.7707	75.4948	75.4311	80.63	78.3384	96.7594	83.1438	94.3277	87.2345	106.124
ENSRNOT00000060362.2	ENSRNOG00000039388	Prrt4	protein_coding	0.0174764	0.502728	-0.408893	0.172055	3.52184	0.0814681	0.0318636	0.0075401	0.0421435	0.0421435	44.2306	55.6774	36.2461	38.3952	33.8761	30.4743	21.3477	22.3664	29.0782	34.4185
ENSRNOT00000064916.2	ENSRNOG00000019895	Nedd8	protein_coding	0.017416	0.502728	0.0907669	0.0381725	7.33273	0.00372767	0.000640125	0.000978934	0.00300273	0.00300273	1503.84	1434.18	1442.22	1480.78	1446.08	1593.72	1495.47	1654.14	1713.81	1552.23
ENSRNOT00000066084.1	ENSRNOG00000042903	Cox7a2l2	protein_coding	0.0173126	0.502728	0.092204	0.0387412	7.2843	0.00496324	0.000680039	0.00224687	0.00307216	0.00307216	1478.57	1427.8	1370.5	1396.31	1289.41	1662.91	1452.77	1570.5	1462.72	1488.6
ENSRNOT00000071386.3	ENSRNOG00000000796	Ranbp2	protein_coding	0.0175898	0.502728	0.0945765	0.0398361	8.73403	0.00601112	0.000185758	0.00378153	0.0019822	0.00378153	6104.88	5747.99	5538.11	6607.82	5678.47	6357.59	6117.81	6997.76	6356.66	6763.23
ENSRNOT00000074723.1	ENSRNOG00000012608	Tmem212	protein_coding	0.017635	0.502728	1.40646	0.592646	1.75436	1.32999	0.283826	0.594248	0.421566	0.594248	1.43443	7.22189	11.9999	0	1.55273	8.20272	6.86405	11.7553	15.1327	17.1789
ENSRNOT00000089584.1	ENSRNOG00000020482	Nfatc4	protein_coding	0.0176925	0.502728	-0.387724	0.163459	4.35108	0.101134	0.0248598	0.0419375	0.0202704	0.0419375	58.985	108.859	115.315	110.28	88.1621	55.4083	68.7875	83.3171	71.6045	44.985
ENSRNOT00000076882.2	ENSRNOG00000042333	Dnal1	protein_coding	0.017754	0.503775	-0.112929	0.047635	6.70976	0.00552829	0.00150523	0.00072881	0.00416751	0.00416751	867.949	821.231	909.73	839.399	902.768	764.984	826.572	788.472	777.557	720.432
ENSRNOT00000006483.5	ENSRNOG00000004807	Arf2	protein_coding	0.0177804	0.503827	0.110044	0.046429	6.90624	0.00815416	0.000957229	0.00443191	0.00373064	0.00443191	1064.69	1005.97	912.031	861.333	893.481	1161.32	1020.2	1045.38	1021.26	1030.64
ENSRNOT00000039258.3	ENSRNOG00000021602	Zmynd10	protein_coding	0.0178465	0.505002	0.197642	0.0834361	5.14928	0.0201688	0.00594992	0.004533	0.011454	0.011454	135.851	167.976	183.19	147.182	148.208	169.668	193.253	194.49	181.518	212.247
ENSRNOT00000000791.7	ENSRNOG00000000639	Ado	pseudogene	0.017891	0.505563	-0.219764	0.0928109	4.86341	0.0297838	0.00767756	0.0107367	0.0138571	0.0138571	156.913	178.357	140.086	134.383	117.508	108.719	119.098	138.088	109.263	105.168
ENSRNOT00000005668.5	ENSRNOG00000004152	Lrp12	protein_coding	0.0180259	0.508672	0.167163	0.0706796	6.43057	0.0188635	0.00157458	0.0109144	0.00492945	0.0109144	641.344	654.918	474.139	508.097	596.007	653.138	617.961	670.991	737.528	696.974
ENSRNOT00000075305.1	ENSRNOG00000047734	Chst2	protein_coding	0.0180756	0.509374	-0.130824	0.0553387	6.35395	0.0115595	0.00161119	0.00604475	0.00516727	0.00604475	714.009	597.353	589.734	570.809	603.417	543.595	526.952	481.363	614.166	531.574
ENSRNOT00000046201.3	ENSRNOG00000033299	Mt-atp8	protein_coding	0.0182688	0.514112	0.405774	0.171929	7.34757	0.111425	0.000614034	0.0732849	0.00298209	0.0732849	1000.46	1418.36	1370.5	1491.01	1125.32	2214.74	1106.71	1717.35	2744.8	2149.24
ENSRNOT00000041264.3	ENSRNOG00000010233	Cald1	protein_coding	0.0183962	0.514166	-0.165774	0.0703166	6.33513	0.0186213	0.00445381	0.00790724	0.00522786	0.00790724	573.959	649.644	593.432	522.656	744.084	459.441	572.02	544.739	505.714	518.494
ENSRNOT00000082856.1	ENSRNOG00000004542	Ttc8	protein_coding	0.0183353	0.514166	0.0965365	0.0409265	7.11368	0.00547747	0.000844436	0.00240544	0.00334301	0.00334301	1126.08	1119.9	1258	1234.79	1120.46	1322.24	1174.98	1272.14	1343.62	1339.62
ENSRNOT00000083132.1	ENSRNOG00000008688	Usp45	protein_coding	0.0183747	0.514166	-0.191391	0.0811675	5.73436	0.0248155	0.00481842	0.011652	0.00770853	0.011652	429.925	312.673	304.671	359.494	308.024	266.163	324.961	252.923	262.695	302.624
ENSRNOT00000084268.1	ENSRNOG00000018322	Picalm	protein_coding	0.0183884	0.514166	-0.332549	0.141048	5.15382	0.0749292	0.0271227	0.0226136	0.0114189	0.0226136	208.904	211.84	259.092	164.306	187.067	142.517	191.603	162.22	159.614	94.0203
ENSRNOT00000091808.1	ENSRNOG00000061603	Asxl1	protein_coding	0.0183561	0.514166	-0.109077	0.0462511	6.78085	0.00805861	0.00107322	0.00427469	0.00400004	0.00427469	881.454	891.783	926.725	1092.98	872.308	781.624	829.191	883.958	827.406	848.989
ENSRNOT00000000651.8	ENSRNOG00000000542	Dnah8	protein_coding	0.0184683	0.514941	-0.74328	0.315472	2.55234	0.2462	0.106875	-0.00254561	0.141931	0.141931	13.6904	23.5921	28.4091	15.3581	13.7621	11.5308	5.61783	8.75206	6.1681	11.4728
ENSRNOT00000091116.1	ENSRNOG00000060047	Aldh18a1	protein_coding	0.0184742	0.514941	2.58621	1.09773	2.19283	4.5357	1.53094	1.48157	0.231799	1.48157	8.45358	1.44477	1.16845	2.53046	0.521023	113.301	0.50278	13.086	431.399	54.9356
ENSRNOT00000008281.7	ENSRNOG00000006298	Cpne3	protein_coding	0.0185925	0.515341	-0.0937864	0.039848	7.1892	0.00591877	0.000751676	0.00315822	0.00321799	0.00321799	1342.72	1305.12	1352.86	1388.63	1565.71	1180.26	1344.91	1289.47	1214.23	1297.39
ENSRNOT00000016509.6	ENSRNOG00000012383	Ndufc2	protein_coding	0.0186144	0.515341	0.091123	0.0387236	7.2691	0.00348276	0.000654177	0.000669118	0.00309461	0.00309461	1334.29	1340.98	1435.15	1398.87	1347.63	1567.37	1442.66	1548.14	1520	1435.06
ENSRNOT00000020284.6	ENSRNOG00000014624	Selenok	protein_coding	0.0185573	0.515341	0.139571	0.0592833	7.22996	0.0132211	0.000700475	0.00808579	0.00315392	0.00808579	1292.17	1241.89	1326.41	1363.03	1215.3	1575.6	1268.51	1648.3	1629.26	1320.33
ENSRNOT00000026373.5	ENSRNOG00000019482	Gnao1	protein_coding	0.0185864	0.515341	-0.0850448	0.036132	7.61149	0.00491022	0.000476945	0.00278686	0.00266186	0.00278686	2191.52	2148.77	2019.01	1986.31	2207.24	1830.93	1967.36	2053.82	2057.5	1789.76
ENSRNOT00000026964.7	ENSRNOG00000019848	Rbm39	protein_coding	0.0185988	0.515341	0.100616	0.0427522	8.69578	0.00687378	0.000576011	0.00399336	0.00199131	0.00399336	5333.82	6102.46	5787.65	5997.9	5250.01	6366.13	6507.93	5924.85	5832.04	6853.18
ENSRNOT00000092333.1	ENSRNOG00000000517	Kctd20	protein_coding	0.0186672	0.516105	-0.158586	0.0674228	5.73856	0.0159631	0.00367736	0.00642195	0.00768722	0.00768722	382.139	289.711	328.222	340.85	344.468	246.584	273.656	293.118	320.106	304.535
ENSRNOT00000054960.3	ENSRNOG00000036691	Mcrip1	protein_coding	0.0187259	0.516334	0.0966508	0.0411115	7.12676	0.00635073	0.000815801	0.00340959	0.00332075	0.00340959	1276.37	1246.61	1088.36	1229.93	1099.91	1425.7	1312.32	1252.52	1247.72	1299.3
ENSRNOT00000065775.2	ENSRNOG00000008034	Tmeff1	protein_coding	0.0187247	0.516334	0.420069	0.178679	4.2562	0.119964	0.0150446	0.0647712	0.0219021	0.0647712	43.1775	40.5785	67.5941	71.6711	68.8107	134.252	99.9973	66.1267	71.3737	76.4855
ENSRNOT00000000348.6	ENSRNOG00000000316	Sobp	protein_coding	0.0188057	0.516865	-0.13915	0.059229	6.65194	0.0131743	0.00125278	0.00751739	0.00431168	0.00751739	989.924	828.556	766.067	851.094	734.687	704.203	784.249	687.523	763.082	675.941
ENSRNOT00000042890.4	ENSRNOG00000023809	Opcml	protein_coding	0.0188208	0.516865	-0.773991	0.32949	2.49005	0.345633	0.116944	0.0846857	0.154465	0.154465	11.7412	10.0776	41.9364	14.946	20.3283	4.60946	11.1722	6.60663	8.93959	8.71674
ENSRNOT00000081286.1	ENSRNOG00000057901	Zfp707	protein_coding	0.0187962	0.516865	0.167263	0.0711892	5.61848	0.0110909	0.00434745	-0.000612901	0.00832231	0.00832231	267.52	244.31	274.41	232.108	248.366	309.981	289.856	318.702	299.443	278.696
ENSRNOT00000014353.5	ENSRNOG00000010536	Nr2c2	protein_coding	0.0188552	0.517116	-0.11027	0.0469559	6.68333	0.0069457	0.00127962	0.00273443	0.00423252	0.00423252	836.17	790.808	875.785	821.658	898.774	673.729	824.697	762.401	748.102	777.284
ENSRNOT00000026462.7	ENSRNOG00000019494	Psmb10	protein_coding	0.0189274	0.51771	0.105451	0.0449311	6.83425	0.00757512	0.00110696	0.00394006	0.00388135	0.00394006	959.384	847.43	847.376	812.699	947.471	1092.13	951.66	998.707	934.907	926.431
ENSRNOT00000029420.4	ENSRNOG00000027797	Nit2	protein_coding	0.0189031	0.51771	0.168009	0.0715714	6.25156	0.0192241	0.00194582	0.0108604	0.00550853	0.0108604	501.281	519.971	482.955	406.989	479.558	611.956	452.797	589.305	624.74	558.344
ENSRNOT00000087763.1	ENSRNOG00000012356	Slc36a1	protein_coding	0.0189529	0.517718	-0.16671	0.0710477	5.79776	0.0189374	0.00433177	0.00828767	0.00739332	0.00828767	351.016	372.863	385.191	330.172	351.841	242.318	284.367	320.88	355.602	323.207
ENSRNOT00000050179.5	ENSRNOG00000017707	Abi2	protein_coding	0.0190733	0.51962	-0.10352	0.0441622	6.87017	0.00504064	0.00107081	0.00125101	0.00380493	0.00380493	943.587	1047.49	1044.28	991.877	1045.92	874.694	983.12	879.096	896.136	941.728
ENSRNOT00000055102.4	ENSRNOG00000004479	Aurka	protein_coding	0.0190482	0.51962	0.116823	0.0498269	6.51241	0.00775476	0.00151781	0.0029414	0.00468899	0.00468899	607.645	590.747	653.41	646.32	679.638	735.501	668.521	802.272	695.232	674.029
ENSRNOT00000005162.3	ENSRNOG00000003891	Dio2	protein_coding	0.0192371	0.52026	0.182967	0.0781608	6.31595	0.0228749	0.00188536	0.0133874	0.00529059	0.0133874	504.44	453.913	615.205	438.985	528.255	642.431	538.188	630.148	693.47	540.179
ENSRNOT00000019814.7	ENSRNOG00000014353	Sympk	protein_coding	0.0192169	0.52026	-0.632974	0.270352	4.51015	0.273716	0.153165	0.0295609	0.0178286	0.0295609	115.866	172.38	191.471	77.6046	99.8298	36.4186	83.8807	99.8761	42.2848	95.003
ENSRNOT00000020568.6	ENSRNOG00000015220	Crtac1	protein_coding	0.0192491	0.52026	0.234869	0.100343	5.46506	0.0376979	0.0136289	0.0115426	0.00922151	0.0115426	277.625	182.983	189.828	183.024	229.22	271.759	243.592	323.694	266.978	229.438
ENSRNOT00000022878.8	ENSRNOG00000016724	Epb41l3	protein_coding	0.0191861	0.52026	-0.179257	0.0765436	5.82218	0.0151936	0.00737187	-0.000320722	0.00727544	0.00727544	432.094	333.775	366.998	363.221	355.236	339.984	324.052	291.858	289.924	298.559
ENSRNOT00000042925.5	ENSRNOG00000001465	Ids	protein_coding	0.0192292	0.52026	-0.0881572	0.037657	7.36176	0.00512642	0.000582488	0.00275608	0.00296263	0.00296263	1691.3	1585.39	1627.16	1668.91	1654.63	1325.22	1592.09	1593.85	1559.65	1478.08
ENSRNOT00000093066.1	ENSRNOG00000002376	Clasp1	protein_coding	0.0191403	0.52026	-0.199985	0.0853619	5.28064	0.0243375	0.00775509	0.00712645	0.0104615	0.0104615	231.647	242.557	191.27	223.605	198.651	142.891	181.773	206.444	192.037	170.114
ENSRNOT00000030428.3	ENSRNOG00000023529	Rpl5	protein_coding	0.0193148	0.521346	0.0780902	0.0333804	9.47294	0.00417003	7.16959e-05	0.00271394	0.0019667	0.00271394	11735.9	12301.9	12529.4	13327	12682.3	14355.9	14438.9	12861.6	12823.5	13214.8
ENSRNOT00000022017.6	ENSRNOG00000016433	Prrc1	protein_coding	0.0194005	0.522972	-0.0948957	0.0405928	7.12795	0.00539576	0.000800696	0.00245541	0.00331875	0.00331875	1330.08	1315.5	1278.41	1443.66	1178.25	1199.2	1164.01	1136.8	1200.14	1242.89
ENSRNOT00000023641.6	ENSRNOG00000017254	Nsun2	protein_coding	0.0194654	0.523283	0.158673	0.0679108	6.00359	0.0122142	0.00507024	0.000802902	0.00645944	0.00645944	389.02	348.525	360.052	394.776	377.15	444.471	395.131	406.449	503.16	447.833
ENSRNOT00000028656.4	ENSRNOG00000021104	Emp3	protein_coding	0.0194887	0.523283	-0.185837	0.0795519	5.27009	0.0234419	0.00528271	0.0102971	0.0105385	0.0105385	201.144	206.667	248.825	211.174	200.08	191.082	217.972	175.041	160.37	147.235
ENSRNOT00000032739.5	ENSRNOG00000021691	Ccdc92	protein_coding	0.0194808	0.523283	0.133565	0.0571717	7.03118	0.012219	0.00093611	0.00723539	0.00348926	0.00723539	1121.56	1256.05	1005.1	989.317	945.354	1278.27	1121.32	1270.02	1163.13	1219.94
ENSRNOT00000050180.6	ENSRNOG00000014791	Peg3	protein_coding	0.0195481	0.524191	0.0762744	0.0326669	10.6556	0.00362052	2.23501e-05	0.00223268	0.00264547	0.00264547	40758.5	40538.8	40239.1	44135.3	38720.3	42524	41443.8	46480.2	45180.4	44955.3
ENSRNOT00000084726.1	ENSRNOG00000057862	Rsph1	protein_coding	0.0196075	0.525097	0.196266	0.0840979	5.42357	0.0155263	0.00819709	-0.0027676	0.00948406	0.00948406	224.744	189.097	196.265	212.723	204.041	250.49	243.26	261.99	273.458	221.737
ENSRNOT00000025093.6	ENSRNOG00000018584	LOC100359583	protein_coding	0.0196657	0.525895	0.0684796	0.0293568	8.92337	0.00321779	0.000127919	0.00202664	0.0019494	0.00202664	7484.69	7378.75	7231.34	6711.57	7484.29	8210.63	7608.08	7652.67	8081.82	7312.86
ENSRNOT00000060472.3	ENSRNOG00000039461	Pcdhga3	protein_coding	0.0197069	0.525895	0.320982	0.137649	3.97316	0.0501909	0.0196979	0.00457016	0.0276703	0.0276703	46.3369	60.3959	47.022	35.8355	38.1106	54.3595	59.549	67.0991	63.4433	65.9688
ENSRNOT00000087118.1	ENSRNOG00000003234	Mgrn1	protein_coding	0.0197143	0.525895	-0.150182	0.0644077	6.11866	0.0110346	0.00437539	0.000990189	0.00599548	0.00599548	500.913	495.073	519.682	432.059	503.059	401.11	479.862	414.329	401.013	413.021
ENSRNOT00000048754.5	ENSRNOG00000015473	Phactr2	protein_coding	0.0197552	0.526046	-0.161516	0.0692913	5.64304	0.0169854	0.00381531	0.00714099	0.0081879	0.0081879	301.947	326.023	312.5	344.277	251.509	233.694	283.068	251.865	286.405	248.578
ENSRNOT00000092261.1	ENSRNOG00000021938	Lrrtm4	protein_coding	0.0197714	0.526046	-0.557063	0.239015	3.24653	0.204358	0.0855558	0.0473723	0.0572651	0.0572651	31.7667	36.266	58.0656	26.1847	23.8483	24.1316	11.4349	29.9046	20.9543	14.0265
ENSRNOT00000006469.4	ENSRNOG00000004778	Cnga1	protein_coding	0.0198766	0.528161	0.163169	0.0700697	5.55498	0.0168769	0.00359284	0.00707367	0.00868157	0.00868157	236.95	215.16	253.723	208.614	281.595	251.207	289.88	303.405	295.187	263.875
ENSRNOT00000005198.4	ENSRNOG00000003837	Mif4gd	protein_coding	0.0201027	0.529893	0.151725	0.0652743	5.76024	0.0104129	0.00307365	0.00144691	0.0075782	0.0075782	300.137	322.74	313.48	263.647	273.126	336.864	347.182	322.854	347.176	356.614
ENSRNOT00000005576.7	ENSRNOG00000004195	Dtl	protein_coding	0.0200666	0.529893	-0.445199	0.191475	3.31498	0.114134	0.0388168	0.0276452	0.0528401	0.0528401	32.6464	32.0853	28.4091	34.5557	43.4037	14.0017	16.8535	33.0633	24.6724	23.9017
ENSRNOT00000012334.7	ENSRNOG00000008749	Col5a1	protein_coding	0.0200923	0.529893	-0.218002	0.0937798	5.44459	0.032745	0.0108799	0.0111067	0.00934995	0.0111067	215.205	224.027	312.433	251.207	300.108	208.846	242.145	196.991	221.013	173.003
ENSRNOT00000024875.6	ENSRNOG00000018411	Pold3	protein_coding	0.0201229	0.529893	0.111075	0.0477936	6.62499	0.00682141	0.00132925	0.00248934	0.00438131	0.00438131	798.258	722.863	645.573	706.472	697.635	850.809	785.372	756.567	793.041	798.318
ENSRNOT00000055289.2	ENSRNOG00000036841	Cbx5	protein_coding	0.020005	0.529893	0.127698	0.0548943	6.78863	0.0112261	0.00270511	0.00482836	0.00398237	0.00482836	861.128	819.561	964.294	745.278	787.403	974.418	881.633	1035.41	977.216	870.342
ENSRNOT00000077471.1	ENSRNOG00000015888	Larp4b	protein_coding	0.0200916	0.529893	-0.141245	0.06076	6.77637	0.0137456	0.001398	0.00783145	0.00401028	0.00783145	984.067	882.429	860.678	1090.51	903.081	707.042	883.686	780.472	841.356	884.984
ENSRNOT00000086545.1	ENSRNOG00000004382	Arel1	protein_coding	0.0199908	0.529893	-0.178156	0.0765761	5.67561	0.016392	0.00664646	0.00187599	0.00801328	0.00801328	310.04	326.627	299.19	338.069	319.181	232.654	320.049	245.494	274.531	266.903
ENSRNOT00000005073.7	ENSRNOG00000003736	Col5a2	protein_coding	0.0203425	0.530224	-0.136507	0.0588398	6.57235	0.0128697	0.0013778	0.0072775	0.00452183	0.0072775	649.769	730.413	773.904	903.568	789.735	653.138	623.579	720.586	683.777	659.688
ENSRNOT00000006624.7	ENSRNOG00000004752	Nalcn	protein_coding	0.0203343	0.530224	2.97911	1.28403	3.49209	6.12916	2.69705	1.42479	0.0434719	1.42479	0.0103312	133.783	0.053054	123.211	4.25784	109.129	60.8887	454.851	233.604	91.0673
ENSRNOT00000024022.6	ENSRNOG00000017791	Arhgap12	protein_coding	0.0203302	0.530224	0.126788	0.0546453	6.4087	0.00988001	0.00246923	0.00362229	0.00499604	0.00499604	497.623	570.113	617.719	595.22	573.358	621.987	712.554	669.635	585.565	649.066
ENSRNOT00000057931.4	ENSRNOG00000038074	LOC498555	protein_coding	0.0202737	0.530224	0.0752721	0.0324275	8.27504	0.00391062	0.000329034	0.00229982	0.0021503	0.00229982	3716.95	3841.57	3804.34	3714.34	3820.85	4525.7	3947.82	4035.99	4166.79	3738.46
ENSRNOT00000072165.1	ENSRNOG00000048242	Txlna	protein_coding	0.0202144	0.530224	-0.0912413	0.0392884	7.2457	0.00362541	0.000729151	0.000747877	0.0031298	0.0031298	1434.34	1404.2	1522.34	1570.36	1411.15	1302.16	1321.31	1376.02	1339.36	1357.62
ENSRNOT00000092445.1	ENSRNOG00000011841	Map2	protein_coding	0.0202493	0.530224	0.0920026	0.0396273	8.66626	0.00584085	0.00020164	0.00372417	0.00199892	0.00372417	5448.39	5869.09	5540.92	5975.03	4939.74	5880.2	5716.7	6435.89	6245.45	6131.3
ENSRNOT00000093206.1	ENSRNOG00000006644	Kdm4c	protein_coding	0.020284	0.530224	0.112269	0.0483698	6.58338	0.00445767	0.00135719	-0.00028115	0.0044919	0.0044919	647.205	707.286	681.243	691.568	689.227	741.347	753.887	755.605	764.518	807.391
ENSRNOT00000093232.1	ENSRNOG00000012681	Lgals9	protein_coding	0.0202682	0.530224	-0.484007	0.208503	3.55649	0.0967234	0.0680118	-0.0324049	0.0406715	0.0406715	47.2065	41.5403	38.0831	60.1262	37.2589	27.3947	29.7345	23.4982	21.6673	34.6074
ENSRNOT00000035722.4	ENSRNOG00000012098	Adcyap1r1	protein_coding	0.020439	0.531389	0.216114	0.0932252	6.93656	0.0322869	0.00785741	0.01387	0.00366981	0.01387	880.599	902.127	808.884	891.01	1171.95	1242.53	1128.9	1371.31	903.484	1138.19
ENSRNOT00000047779.5	ENSRNOG00000039744	RT1-CE4	protein_coding	0.0204316	0.531389	0.244239	0.105352	4.71107	0.030729	0.0123674	0.00356122	0.0153799	0.0153799	87.1781	96.2903	111.712	109.069	87.876	136.754	99.0729	124.035	135.176	134.92
ENSRNOT00000003361.3	ENSRNOG00000002443	Mfap3	protein_coding	0.0205844	0.533445	-0.151285	0.0653352	5.74297	0.014453	0.00300678	0.00610058	0.00766493	0.00766493	332.783	372.756	305.643	336.598	335.585	249.56	321.34	260.617	311.048	308.81
ENSRNOT00000088722.1	ENSRNOG00000059618	Scarf1	protein_coding	0.0205962	0.533445	-0.278184	0.12015	4.26778	0.0317304	0.0143934	-0.00287991	0.0216966	0.0216966	69.5053	88.7064	70.533	90.8687	91.0419	60.1249	62.9197	68.0716	59.0375	58.3202
ENSRNOT00000091450.1	ENSRNOG00000049221	Kdm4b	protein_coding	0.0205816	0.533445	2.26935	0.980038	1.96183	3.56493	1.35017	1.05102	0.317884	1.05102	30.7465	0	13.3428	3.09676e-08	0.0783208	27.0445	32.9948	4.77711	29.0266	36.3421
ENSRNOT00000019157.5	ENSRNOG00000013933	Med27	protein_coding	0.0206459	0.534056	0.147739	0.0638346	6.14418	0.0151182	0.00227871	0.00790843	0.005898	0.00790843	397.023	462.406	499.609	371.154	443.565	502.414	540.435	543.6	467.013	458.913
ENSRNOT00000084168.1	ENSRNOG00000060288	LOC100365062	protein_coding	0.0207114	0.5344	0.332016	0.143531	5.68816	0.0764007	0.024692	0.0268106	0.00794712	0.0268106	318.693	168.34	270.925	295.802	225.597	409	249.958	357.519	395.566	353.911
ENSRNOT00000084333.1	ENSRNOG00000053145	Vwa8	protein_coding	0.0206862	0.5344	-0.161002	0.0695876	5.59344	0.0169292	0.00364417	0.0073006	0.00846193	0.00846193	269.596	264.232	288.01	293.084	345.112	227.322	289.88	258.672	225.576	240.929
ENSRNOT00000083284.1	ENSRNOG00000056637	Abhd16a	protein_coding	0.0207691	0.535215	0.144545	0.0625154	6.30068	0.00819232	0.00442919	-0.00174201	0.00534123	0.00534123	523.165	460.486	540.081	513.344	498.831	612.248	592.47	575.694	549.648	598.374
ENSRNOT00000090114.1	ENSRNOG00000024934	Npat	protein_coding	0.0207989	0.53531	-0.260924	0.112875	5.33374	0.0400798	0.0217675	0.0020469	0.0100844	0.0100844	262.497	288.673	243.335	210.789	186.69	185.387	144.125	197.176	200.506	185.76
ENSRNOT00000004909.6	ENSRNOG00000003526	Sytl4	protein_coding	0.0209379	0.5357	-0.0749925	0.0324769	8.25629	0.00305616	0.000476816	0.0012039	0.00216006	0.00216006	4060.01	3806.75	3998.09	4316.84	3831.44	3564.46	3725.01	3844.36	3749.39	3670.21
ENSRNOT00000012490.5	ENSRNOG00000009322	Ccdc126	protein_coding	0.0209007	0.5357	0.167114	0.072351	5.49176	0.0135438	0.00402946	0.00248004	0.00905721	0.00905721	226.419	231.203	228.253	207.334	221.253	266.856	304.486	229.498	273.159	248.578
ENSRNOT00000036823.2	ENSRNOG00000022868	Ell3	protein_coding	0.020867	0.5357	0.217947	0.094334	4.8187	0.0205293	0.00796631	0.000285093	0.0142809	0.0142809	123.214	99.087	117.555	102.387	112.214	159.784	133.704	126.419	139.223	130.981
ENSRNOT00000061882.4	ENSRNOG00000011871	AABR07066180.1	protein_coding	0.0209448	0.5357	0.168736	0.0730784	5.44596	0.0125604	0.00400981	0.00122309	0.00934133	0.00934133	220.1	196.287	240.008	199.655	209.608	260.267	225.837	252.837	263.466	258.139
ENSRNOT00000087592.1	ENSRNOG00000016196	Dlgap1	protein_coding	0.0208876	0.5357	2.16318	0.936438	1.56626	3.24852	1.12545	1.06684	0.54345	1.06684	7.41748e-06	33.2926	2.1712	0	0	12.1006	15.2134	22.6965	2.43317	41.2172
ENSRNOT00000091662.1	ENSRNOG00000051816	Tigar	protein_coding	0.0209989	0.536416	-0.310605	0.134577	6.02124	0.0670455	0.00264406	0.0426336	0.00638562	0.0426336	340.155	372.756	513.324	646.32	610.828	378.869	339.317	386.063	349.819	312.635
ENSRNOT00000014650.5	ENSRNOG00000010996	Mob1b	protein_coding	0.0210649	0.537167	-0.139571	0.0605035	5.99918	0.012794	0.00267369	0.00563203	0.00647801	0.00647801	425.457	412.391	436.913	417.228	468.972	360.75	433.696	320.909	362.155	410.154
ENSRNOT00000024186.3	ENSRNOG00000016983	Myh7	protein_coding	0.0210808	0.537167	0.23043	0.0999029	4.74146	0.0249501	0.00989423	0.00158155	0.0150572	0.0150572	84.4889	113.795	105.243	98.4344	108.838	143.956	112.802	120.275	128.383	137.534
ENSRNOT00000059496.4	ENSRNOG00000006557	Cyfip2	protein_coding	0.0212225	0.540085	-0.0977408	0.0424222	7.63985	0.00514073	0.00186702	0.000930905	0.00263208	0.00263208	2123.04	2146.77	2203.13	2289.42	2156.98	1858.26	1972.19	1891.36	2216.24	1979.77
ENSRNOT00000076897.2	ENSRNOG00000010302	LOC103694863	protein_coding	0.0212481	0.540085	-0.128464	0.0557679	6.43212	0.00785459	0.00285039	0.000828848	0.00492475	0.00492475	746.585	655.686	616.557	678.821	621.588	588.241	604.741	570.934	596.713	552.525
ENSRNOT00000078014.1	ENSRNOG00000007839	Slc16a7	protein_coding	0.0213205	0.541256	-2.20082	0.955941	1.81657	3.07754	1.89713	0.0514678	0.387425	0.387425	22.1463	14.2115	17.0175	17.5755	19.9614	0	28.6147	9.36511	0	0
ENSRNOT00000004836.6	ENSRNOG00000003626	Atp5pd	protein_coding	0.0213908	0.542097	0.078681	0.0341941	7.76744	0.00382331	0.000415325	0.0019513	0.00250776	0.00250776	2289.46	2279.94	2201.22	2394.58	2194.51	2610.9	2288.7	2518.64	2556.23	2326.11
ENSRNOT00000093455.1	ENSRNOG00000053406	Gramd1c	protein_coding	0.0214066	0.542097	-0.382912	0.16643	5.69102	0.102282	0.0119444	0.0573032	0.00793211	0.0573032	343.465	299.927	429.621	333.789	399.147	136.092	328.679	243.718	291.694	272.305
ENSRNOT00000064910.2	ENSRNOG00000001172	Rnf10	protein_coding	0.0214606	0.542229	-0.0682051	0.0296572	8.59008	0.00174476	0.000177923	0.000331199	0.00202095	0.00202095	5530.94	5673.44	5542.72	5471.32	5604.37	5344.53	5092	5381.54	5089.56	5087.24
ENSRNOT00000078644.1	ENSRNOG00000059961	Rapgef3	protein_coding	0.0214647	0.542229	0.154818	0.0673207	6.48111	0.0167292	0.00406178	0.0072684	0.00477929	0.0072684	574.393	573.404	605.785	635.55	631.706	773.614	642.801	597.699	686.485	851.862
ENSRNOT00000022086.7	ENSRNOG00000016303	Zfp236	protein_coding	0.021668	0.546137	-0.133021	0.0579323	6.08995	0.00760309	0.00228293	0.000741017	0.00610745	0.00610745	463.369	487.885	477.077	495.298	435.096	391.224	398.866	415.236	454.677	405.373
ENSRNOT00000038703.7	ENSRNOG00000028335	Fat4	protein_coding	0.0216727	0.546137	0.178238	0.0776278	5.45056	0.0222159	0.00441154	0.0106537	0.0093123	0.0106537	201.144	229.316	245.886	177.898	214.901	217.438	269.656	298.542	236.15	256.227
ENSRNOT00000071020.2	ENSRNOG00000045568	Rbm14	protein_coding	0.0217333	0.54699	-0.268765	0.117109	5.32669	0.0340863	0.024153	-0.00837928	0.0101335	0.0101335	238.428	259.854	262.102	204.377	215.251	168.563	160.442	223.49	162.403	189.207
ENSRNOT00000014046.6	ENSRNOG00000010523	Naa20	protein_coding	0.0218732	0.547818	0.112776	0.049192	6.56167	0.00667306	0.00149858	0.00203412	0.00455104	0.00455104	710.85	666.242	645.573	728.229	598.124	761.857	757.283	732.255	771.893	718.008
ENSRNOT00000020219.3	ENSRNOG00000015055	Scg2	protein_coding	0.0217984	0.547818	0.108472	0.0472879	11.4529	0.0082376	1.07331e-05	0.00557963	0.00387058	0.00557963	90462.2	86130.2	85822	87090.6	96990.3	101499	97349.1	105928	108299	85710.6
ENSRNOT00000063990.3	ENSRNOG00000033658	Kntc1	protein_coding	0.0218495	0.547818	-0.249389	0.108762	4.68675	0.0435637	0.00981342	0.0197597	0.015646	0.0197597	160.073	134.947	89.1459	115.186	123.859	96.3646	92.1324	97.2451	111.907	81.2659
ENSRNOT00000075340.2	ENSRNOG00000050407	Hiatl3	protein_coding	0.0218224	0.547818	0.175827	0.0766648	7.26776	0.0216486	0.0079171	0.00677663	0.0030966	0.00677663	1476.17	1550.19	1211.33	1172.52	1197.02	1418.25	1752.35	1440.46	1773.97	1476.11
ENSRNOT00000026643.7	ENSRNOG00000019689	Vwf	protein_coding	0.0219093	0.548054	0.456456	0.199157	3.27625	0.0881319	0.0438783	-0.00983987	0.0552808	0.0552808	20.0091	18.8737	26.4499	21.7573	16.938	42.0051	26.9656	26.2562	37.8897	33.4624
ENSRNOT00000081074.1	ENSRNOG00000052583	Zfp106	protein_coding	0.0219581	0.548605	-0.0965468	0.0421401	7.76282	0.00653544	0.000396379	0.00404309	0.002512	0.00404309	2593.81	2457.36	2340.93	2605.31	2352.27	1971.88	2263.84	2453.49	2274.26	2265.13
ENSRNOT00000051155.3	ENSRNOG00000031479	Hdlbp	protein_coding	0.0221234	0.55206	-0.124888	0.0545783	8.74887	0.0109521	0.000455431	0.00699155	0.00197889	0.00699155	7131.96	5864.52	6719.16	7692.16	6288.57	5508.94	5595.19	6038.4	6291.89	6216.66
ENSRNOT00000068562.2	ENSRNOG00000009590	Stox2	protein_coding	0.022227	0.553334	-0.146959	0.0642734	5.97362	0.0105094	0.00374069	0.00133334	0.006587	0.006587	447.561	436.755	380.112	455.916	396.86	365.375	342.046	372.857	399.096	346.384
ENSRNOT00000088555.1	ENSRNOG00000055564	RGD1564664	protein_coding	0.0222284	0.553334	-0.279002	0.122025	4.34488	0.0547118	0.0130193	0.0242058	0.0203737	0.0242058	119.002	83.0443	85.2274	60.1525	104.804	71.6557	65.1668	73.9063	59.9186	63.1006
ENSRNOT00000016132.5	ENSRNOG00000011830	Plekha3	protein_coding	0.0223356	0.555326	0.119645	0.0523698	6.44318	0.010071	0.00155662	0.00529988	0.00489148	0.00529988	608.698	687.003	567.203	560.57	544.134	649.843	661.78	637.928	636.195	754.339
ENSRNOT00000024161.5	ENSRNOG00000017962	Serpinb6a	protein_coding	0.0224758	0.558049	0.0808898	0.0354433	7.74365	0.00460916	0.000426994	0.00271358	0.00252978	0.00271358	2134.66	2397.9	2116.96	2196.21	2240.05	2274.86	2577.46	2559.49	2298.94	2315.6
ENSRNOT00000072130.2	ENSRNOG00000046797	Rpusd2	protein_coding	0.0224996	0.558049	-2.12588	0.931658	3.12939	3.18424	1.23281	0.937153	0.0661606	0.937153	85.7411	44.8174	62.8231	61.029	82.8494	0	92.7211	29.2158	1.75365	9.33719
ENSRNOT00000016236.3	ENSRNOG00000012199	Sox2	protein_coding	0.0226366	0.558922	0.112448	0.04933	6.8611	0.00892008	0.00112838	0.00495525	0.00382397	0.00495525	940.428	955.01	883.622	775.584	968.643	1054.25	1014.58	933.553	964.866	1086.09
ENSRNOT00000064891.2	ENSRNOG00000007034	Hipk2	protein_coding	0.0225624	0.558922	-0.158716	0.0695889	6.48092	0.0177588	0.00151743	0.0105891	0.00477983	0.0105891	691.894	646.425	688.676	756.386	752.683	537.006	577.513	681.688	715.499	523.926
ENSRNOT00000072399.1	ENSRNOG00000048751	AABR07065531.3	protein_coding	0.0226013	0.558922	-0.251531	0.110315	6.66605	0.0446177	0.00118455	0.0292391	0.00427583	0.0292391	819.32	758.723	1009.01	1150.58	773.856	566.657	629.197	723.503	696.995	882.452
ENSRNOT00000093727.1	ENSRNOG00000010819	Hspa4l	retained_intron	0.0226439	0.558922	-0.202062	0.0886475	5.26288	0.0288045	0.00724283	0.0124031	0.0105916	0.0124031	261.745	231.91	201.622	197.922	181.225	183.554	189.393	189.876	175.865	137.326
ENSRNOT00000073258.2	ENSRNOG00000045698	Lin7c	protein_coding	0.0226766	0.559056	-0.119981	0.05265	6.35485	0.00989262	0.00176565	0.00486498	0.00516441	0.00516441	618.176	612.452	613.245	573.369	636.235	480.999	643.803	549.435	513.714	531.574
ENSRNOT00000092645.1	ENSRNOG00000000520	Srsf3	retained_intron	0.0227093	0.559188	-0.177592	0.0779495	6.05416	0.0222633	0.00324511	0.0119452	0.00625057	0.0119452	396.012	504.109	487.679	472.821	471.892	384.782	444.787	320.575	357.947	454.66
ENSRNOT00000000733.4	ENSRNOG00000000596	Fyn	protein_coding	0.0228001	0.559407	-0.120969	0.053132	6.7774	0.0103382	0.00199804	0.0050595	0.00400793	0.0050595	1020.5	1017.56	867.723	900.027	867.151	831.773	909.392	835.64	719.299	844.483
ENSRNOT00000083666.1	ENSRNOG00000011329	Pkm	protein_coding	0.0227493	0.559407	-0.0921721	0.0404686	7.45442	0.00578719	0.00125208	0.0026036	0.00284219	0.00284219	1753.49	1768.05	1684.76	1799.28	2058.29	1677.85	1704.18	1715.45	1548.18	1606.45
ENSRNOT00000086440.1	ENSRNOG00000057710	Ccnd2	protein_coding	0.0227837	0.559407	-0.133221	0.058506	7.81835	0.0125365	0.000371207	0.00818616	0.00246239	0.00818616	2923.44	2413.92	2636.17	2621.11	2713.26	2002.24	2603.3	2327.07	2571.21	2178.88
ENSRNOT00000087065.1	ENSRNOG00000020643	Bub3	protein_coding	0.0228332	0.55955	0.0903671	0.0397006	7.18573	0.00546549	0.000716795	0.00287994	0.00322355	0.00322355	1394.98	1311.56	1176.34	1250.32	1187.74	1460.82	1366.2	1375.79	1417.54	1290.43
ENSRNOT00000010591.4	ENSRNOG00000007964	Tp53inp1	protein_coding	0.0228859	0.559831	-0.283133	0.124436	6.28686	0.0566775	0.00181557	0.0368952	0.00538763	0.0368952	450.731	506.759	730.8	688.554	788.677	401.931	514.593	421.071	553.366	456.045
ENSRNOT00000020907.7	ENSRNOG00000015502	Mfsd14a	protein_coding	0.0228993	0.559831	-0.189916	0.0834756	6.007	0.0173162	0.0109754	-0.00276596	0.00644508	0.00644508	471.93	425.978	459.266	508.194	377.081	388.283	343.763	394.787	351.807	368.825
ENSRNOT00000014814.6	ENSRNOG00000011112	Fam161b	protein_coding	0.0231296	0.561408	0.187959	0.0827543	5.15737	0.0184153	0.00572924	0.00394779	0.0113915	0.0113915	139.011	151.933	178.292	149.741	172.556	195.2	161.793	199.352	193.854	204.599
ENSRNOT00000016755.5	ENSRNOG00000012356	Slc36a1	protein_coding	0.0231612	0.561408	-0.2857	0.125817	5.06684	0.057851	0.0104016	0.029173	0.0121051	0.029173	208.186	172.587	205.523	179.204	153.123	132.433	193.148	95.3285	144.014	137.618
ENSRNOT00000019180.6	ENSRNOG00000014013	Map4k4	protein_coding	0.0232105	0.561408	0.136241	0.0600193	7.39433	0.0131611	0.00100344	0.00800234	0.00291901	0.00800234	1287.68	1633.93	1493.81	1555.28	1654.98	1888.76	1857.34	1733.91	1742.19	1508.99
ENSRNOT00000021818.7	ENSRNOG00000016298	Lysmd3	protein_coding	0.0231607	0.561408	-0.122721	0.0540439	6.60208	0.010674	0.00127458	0.00602729	0.00444175	0.00602729	709.797	705.558	841.321	788.382	884.535	635.613	740.724	682.089	740.898	668.292
ENSRNOT00000022280.5	ENSRNOG00000016516	Mbp	protein_coding	0.0230615	0.561408	-1.06343	0.467974	4.13857	0.800802	0.204093	0.343408	0.0241082	0.343408	142.523	136.022	242.097	30.3586	94.2383	44.5535	73.8592	16.6311	17.2509	66.1981
ENSRNOT00000073537.2	ENSRNOG00000048973	NEWGENE_1306399	protein_coding	0.0231041	0.561408	0.225739	0.0993697	6.05051	0.036098	0.00225957	0.0224263	0.00626537	0.0224263	503.387	394.768	394.789	275.211	359.933	510.65	453.92	458.997	467.285	483.972
ENSRNOT00000085594.1	ENSRNOG00000058841	Bag5l1	protein_coding	0.0232015	0.561408	0.201787	0.0888892	5.6794	0.0263173	0.01176	0.00512258	0.00799328	0.00799328	302.676	300.201	223.511	235.964	268.468	387.622	317.837	278.888	305.808	336.413
ENSRNOT00000090366.1	ENSRNOG00000056550	Epb41l4b	protein_coding	0.0230462	0.561408	0.2814	0.123819	4.30527	0.0458935	0.0172841	0.00960053	0.0210439	0.0210439	75.065	72.2847	55.9371	50.8916	68.7523	99.4756	92.6669	67.9696	75.7482	92.2726
ENSRNOT00000092849.1	ENSRNOG00000017030	Arid1b	protein_coding	0.023209	0.561408	0.209001	0.0920717	5.6575	0.0233278	0.0130831	-0.000489751	0.00810989	0.00810989	263.765	212.968	241.238	276.62	302.045	344.565	322.316	313.498	335.532	276.1
ENSRNOT00000048744.5	ENSRNOG00000029078	Hmgn5b	protein_coding	0.0232386	0.561425	0.0973452	0.042893	7.39627	0.00672072	0.000642449	0.00395708	0.00291645	0.00395708	1423.94	1570.08	1418.91	1693.53	1675.91	1744.12	1690.73	1592.29	1764.38	1768.47
ENSRNOT00000015116.6	ENSRNOG00000011360	Dkk2	protein_coding	0.0235422	0.564192	-0.368249	0.162617	3.60946	0.0773104	0.0275441	0.0170529	0.0385663	0.0385663	36.8589	44.3532	53.8794	46.0743	40.2278	28.827	42.6955	20.4215	29.9593	33.4624
ENSRNOT00000025075.6	ENSRNOG00000037165	Nipal3	protein_coding	0.0234634	0.564192	-0.105807	0.0466972	6.70652	0.00584028	0.00127618	0.00179568	0.00417539	0.00417539	850.913	808.738	886.561	894.609	870.191	709.968	855.033	759.484	769.25	788.757
ENSRNOT00000029728.5	ENSRNOG00000021781	Camk1	protein_coding	0.02343	0.564192	0.0773391	0.034125	7.76914	0.0035218	0.000405074	0.00168778	0.00250621	0.00250621	2432.5	2217.89	2204.58	2225.3	2308.46	2553	2444.71	2538.71	2510.73	2261.07
ENSRNOT00000035247.7	ENSRNOG00000025028	Prkdc	protein_coding	0.0235154	0.564192	0.107485	0.0474556	6.96173	0.0082137	0.000961169	0.00466893	0.00362042	0.00466893	986.765	945.573	1038.4	1057.15	974.995	1036.13	1004.47	1282.66	1118.19	1145.37
ENSRNOT00000072190.2	ENSRNOG00000046202	Metrnl	protein_coding	0.0235459	0.564192	-0.142899	0.0631052	5.94384	0.0122675	0.00323911	0.00418055	0.00671654	0.00671654	417.51	335.008	430.055	423.627	449.916	341.806	342.687	376.86	359.433	353.339
ENSRNOT00000078572.1	ENSRNOG00000005016	Tmed4	protein_coding	0.0235339	0.564192	0.0877559	0.0387502	7.53726	0.00251874	0.00101021	-0.000583226	0.00274374	0.00274374	1822.04	1747.91	1810.69	1799.95	1798.42	1944.81	1990.32	2028.16	1906.66	1934.22
ENSRNOT00000093603.1	ENSRNOG00000059334	Fbxl3	protein_coding	0.0234749	0.564192	-0.357093	0.157614	4.99062	0.0906257	0.0391621	0.0229433	0.0127329	0.0229433	205.175	173.912	117.843	179.37	219.21	111.667	91.7854	165.619	155.91	104.12
ENSRNOT00000078337.1	ENSRNOG00000032922	Dclk1	protein_coding	0.0236036	0.564915	-0.339329	0.149912	5.01078	0.073604	0.04362	0.00320187	0.012564	0.012564	199.137	166.025	149.596	203.958	173.479	89.235	122.332	176.318	105.769	156.587
ENSRNOT00000000174.7	ENSRNOG00000000161	Chm	protein_coding	0.0237301	0.566134	-0.112591	0.0497868	6.5243	0.00854902	0.00154159	0.00411455	0.00465521	0.00465521	676.097	697.384	738.637	738.468	754.801	555.126	705.599	695.302	645.007	629.093
ENSRNOT00000074309.2	ENSRNOG00000050847	AABR07027902.1	protein_coding	0.0237374	0.566134	0.168563	0.0745407	5.63211	0.0153954	0.00564339	0.00279727	0.0082474	0.0082474	230.066	281.502	266.337	270.112	236.812	261.429	295.068	311.905	315.872	337.747
ENSRNOT00000075676.1	ENSRNOG00000048986	D430019H16Rik	protein_coding	0.0237033	0.566134	-0.230084	0.101722	4.66821	0.0333162	0.0100143	0.010923	0.0158538	0.0158538	98.9924	114.186	164.577	106.227	120.683	95.541	99.9973	95.3002	96.9272	85.0901
ENSRNOT00000034429.4	ENSRNOG00000010267	Klhdc10	protein_coding	0.0237764	0.566405	-0.214327	0.0948049	5.63149	0.0327333	0.00708745	0.0153825	0.00825078	0.0153825	400.01	305.298	258.788	337.014	269.407	240.726	267.862	286.077	253.826	209.467
ENSRNOT00000028688.6	ENSRNOG00000021129	RGD1308428	protein_coding	0.0238928	0.566549	-0.233159	0.10322	5.9745	0.0221072	0.0200528	-0.0121706	0.0065832	0.0065832	400.828	496.14	472.904	412.135	432.279	337.464	336.437	408.324	333.358	337.402
ENSRNOT00000032193.6	ENSRNOG00000025612	Sez6l	protein_coding	0.0239529	0.566549	0.175782	0.0778527	6.32909	0.0220521	0.00183556	0.013317	0.0052475	0.013317	511.812	506.759	521.161	450.504	583.303	496.648	620.208	684.605	717.261	565.993
ENSRNOT00000054699.2	ENSRNOG00000020113	Cnnm2	protein_coding	0.0238141	0.566549	-0.130213	0.0576135	6.10191	0.010309	0.00223778	0.0040613	0.0060605	0.0060605	455.997	458.631	514.303	433.866	525.079	394.518	419.09	384.118	465.251	432.143
ENSRNOT00000057504.2	ENSRNOG00000037853	Rarres1	protein_coding	0.0239116	0.566549	0.235403	0.104228	6.88946	0.0395339	0.00103469	0.0261238	0.00376493	0.0261238	833.011	773.822	1113.83	711.591	988.757	1145.67	1287.61	998.707	1225.69	908.266
ENSRNOT00000073041.3	ENSRNOG00000046139	Syt14	protein_coding	0.0239852	0.566549	-0.171977	0.0761847	5.87153	0.0211136	0.0029451	0.0115652	0.007043	0.0115652	350.686	385.967	386.952	381.393	429.802	255.325	356.17	338.413	380.66	309.766
ENSRNOT00000079342.1	ENSRNOG00000024414	Ate1	protein_coding	0.023989	0.566549	-0.157343	0.0697039	5.83843	0.0136968	0.00494854	0.00272382	0.00719806	0.00719806	390.384	338.385	360.392	382.273	385.346	287.341	366.543	284.918	340.218	312.409
ENSRNOT00000080778.1	ENSRNOG00000025071	Qrich1	protein_coding	0.0238934	0.566549	-0.111756	0.0494748	6.78387	0.00858755	0.00212621	0.00363186	0.00399318	0.00399318	809.583	962.448	904.394	984.86	1022.77	767.698	880.456	833.864	820.273	877.784
ENSRNOT00000082603.1	ENSRNOG00000007400	Srebf2	protein_coding	0.0240037	0.566549	-0.495473	0.219521	5.6942	0.110545	0.112558	-0.0649117	0.00791551	0.00791551	470.076	384.568	378.102	376.972	308.179	229.406	314.497	292.935	172.992	181.55
ENSRNOT00000032792.5	ENSRNOG00000023861	Snap91	protein_coding	0.0241665	0.567123	-0.160266	0.0710879	5.97506	0.0161723	0.00605296	0.00411428	0.00658076	0.00658076	390.364	417.53	428.04	430.069	466.619	376.076	373.05	293.118	368.802	413.801
ENSRNOT00000062055.5	ENSRNOG00000010286	Cast	protein_coding	0.0241594	0.567123	-0.164475	0.0729514	6.89274	0.0159541	0.00954656	-5.19676e-05	0.00375819	0.00375819	984.719	1101.63	1133.64	1057.47	1073.66	825.252	1073.71	841.564	816.92	1006.64
ENSRNOT00000064802.3	ENSRNOG00000019223	Atp5f1c	protein_coding	0.0240768	0.567123	0.0734293	0.0325499	7.99167	0.00281565	0.000324011	0.00115864	0.00232473	0.00232473	2715.44	2757.45	2831.12	2982.69	2969.45	3130.57	3094.89	3090.45	3134.27	2888.28
ENSRNOT00000081433.1	ENSRNOG00000050553	Atp6v1c2	protein_coding	0.0240883	0.567123	0.341642	0.151456	4.10969	0.0687045	0.0326604	0.00815734	0.024687	0.024687	41.7792	54.7074	67.8381	50.2715	43.6313	67.0204	52.9246	92.7945	70.5878	81.9507
ENSRNOT00000086382.1	ENSRNOG00000060307	Ten1	protein_coding	0.0241203	0.567123	0.237443	0.105286	4.96366	0.0371925	0.0147508	0.00947232	0.0129623	0.0129623	128.503	124.771	155.344	115.201	113.31	162.948	117.776	169.197	175.201	188.097
ENSRNOT00000090760.1	ENSRNOG00000058916	Ccdc65	protein_coding	0.0242171	0.567661	0.138961	0.0616601	5.91835	0.0102892	0.00267525	0.00286567	0.00682967	0.00682967	341.208	377.474	372.258	309.721	335.585	412.638	394.371	434.686	363.036	389.12
ENSRNOT00000038521.4	ENSRNOG00000023065	Zfp637	protein_coding	0.0242597	0.568009	0.0995244	0.0441743	6.8331	0.00588693	0.000994569	0.00253288	0.00388386	0.00388386	949.906	919.15	851.294	860.053	837.374	1041.07	996.603	998.707	968.391	877.671
ENSRNOT00000018820.5	ENSRNOG00000013874	Rplp1	protein_coding	0.024356	0.569614	0.0643776	0.0285936	9.48106	0.00289059	7.57698e-05	0.001881	0.00196822	0.00196822	12259.2	12234.9	13224	13080	12701.4	14767.7	13365.9	13124.2	12971.5	13530.3
ENSRNOT00000016904.3	ENSRNOG00000011470	Tsc1	protein_coding	0.0244261	0.570601	-0.136354	0.0605922	6.31637	0.0133233	0.00173559	0.00744296	0.0052892	0.00744296	482.325	577.536	637.736	638.641	641.528	506.532	553.918	501.785	481.993	542.091
ENSRNOT00000040657.1	ENSRNOG00000033015	AC105604.1	protein_coding	0.02455	0.570992	-0.185945	0.0827005	5.13458	0.0238928	0.00553007	0.0105445	0.0115684	0.0115684	203.25	183.075	167.516	208.614	170.439	158.96	186.512	131.281	133.936	167.312
ENSRNOT00000045237.3	ENSRNOG00000011774	Fblim1	protein_coding	0.0245822	0.570992	-0.926696	0.412248	2.36113	0.455963	0.240726	0.00386841	0.184146	0.184146	19.0149	15.6042	18.1339	10.2079	21.1747	6.6897	9.4943	1.69559	10.2214	7.311
ENSRNOT00000065693.4	ENSRNOG00000038784	Piezo2	protein_coding	0.0244973	0.570992	-0.189385	0.0841998	5.11758	0.0239628	0.00602257	0.00972721	0.0117014	0.0117014	171.926	198.174	214.538	179.249	156.676	126.015	149.434	148.785	156.846	180.697
ENSRNOT00000076160.2	ENSRNOG00000012274	Ddi2	protein_coding	0.0245659	0.570992	0.0844619	0.0375693	7.4611	0.00414385	0.0006947	0.00173781	0.00283394	0.00283394	1743.21	1740.96	1586.73	1674.66	1594.63	1873.87	1670.26	1920.1	1799.72	1813.99
ENSRNOT00000082914.1	ENSRNOG00000012185	Zfyve21	protein_coding	0.0245638	0.570992	-0.164435	0.0731408	5.57223	0.0156534	0.00479168	0.00436882	0.00858228	0.00858228	245.408	279.696	281.48	342.485	284.435	243.83	242.975	233.066	224.147	266.843
ENSRNOT00000080744.1	ENSRNOG00000024501	Rgs3	protein_coding	0.0246572	0.571048	0.573968	0.255468	4.37151	0.236542	0.0678568	0.0953029	0.0199333	0.0953029	120.068	87.2661	44.9109	36.8375	40.7648	120.689	94.4706	97.1063	78.4481	146.705
ENSRNOT00000081883.1	ENSRNOG00000004165	Prkd1	protein_coding	0.0246682	0.571048	0.167325	0.0744807	6.57634	0.0201047	0.00301462	0.0108538	0.00451096	0.0108538	674.44	577.779	746.222	584.682	735.402	771.588	881.88	842.312	655.643	768.565
ENSRNOT00000089554.1	ENSRNOG00000011358	Hipk3	protein_coding	0.0246588	0.571048	-0.110768	0.0493026	7.21615	0.0088099	0.00171492	0.00436195	0.00317536	0.00436195	1369.49	1418.32	1512.59	1365.72	1533.8	1213.75	1373.01	1460.01	1148.92	1265.06
ENSRNOT00000003061.7	ENSRNOG00000002248	Fryl	protein_coding	0.0248325	0.57235	0.101423	0.0451976	6.81415	0.00705676	0.00118174	0.00354253	0.00392531	0.00392531	774.036	854.035	966.89	863.893	877.601	882.93	980.873	1019.13	927.858	982.839
ENSRNOT00000016447.6	ENSRNOG00000012081	Txn1	protein_coding	0.0247944	0.57235	0.0755228	0.0336466	7.87868	0.00367939	0.000418633	0.00193828	0.0024116	0.0024116	2628.56	2561.16	2491.19	2581.44	2451.78	2821.75	2549.37	2871.65	2910.46	2575.65
ENSRNOT00000021387.5	ENSRNOG00000015866	Hint2	protein_coding	0.02488	0.57235	0.107395	0.0478744	6.63153	0.00485752	0.00136561	0.00049484	0.00436428	0.00436428	703.478	712.483	756.271	752.546	671.169	849.162	798.855	782.823	794.803	776.328
ENSRNOT00000063833.2	ENSRNOG00000002394	Tpr	protein_coding	0.0248667	0.57235	0.0715616	0.0318978	8.11945	0.00334705	0.000304939	0.00186017	0.00223873	0.00223873	3175.13	3239.67	3174.97	3486.29	3138.83	3322.52	3311.15	3712.82	3468.23	3608.2
ENSRNOT00000078786.1	ENSRNOG00000049302	Chd9	protein_coding	0.0248921	0.57235	-0.22679	0.101107	6.41783	0.0370038	0.00656575	0.0189906	0.00496813	0.0189906	698.578	712.732	631.13	659.563	731.588	377.498	593.554	673.358	564.569	572.184
ENSRNOT00000087031.1	ENSRNOG00000013121	Mier3	protein_coding	0.0248145	0.57235	-0.542945	0.241924	3.90156	0.164014	0.11689	-0.0244958	0.0294281	0.0294281	70.8343	60.4157	74.2391	85.6063	40.7104	21.5418	37.1293	38.6152	50.1362	45.9566
ENSRNOT00000021170.6	ENSRNOG00000015602	Cdh2	protein_coding	0.0250408	0.573196	0.0702981	0.0313723	8.2394	0.00355988	0.000284902	0.00217564	0.00216905	0.00217564	3563.68	3457.11	3686.46	3505.14	4102.86	3858.2	3988.4	3962.83	3881.77	3921.61
ENSRNOT00000042827.5	ENSRNOG00000002280	Sh3bgrl	protein_coding	0.0249787	0.573196	-0.107818	0.0480959	6.58787	0.00774428	0.00130325	0.00377633	0.00447979	0.00447979	768.771	758.723	703.371	783.263	820.436	630.9	787.619	662.239	696.995	670.204
ENSRNOT00000058190.3	ENSRNOG00000038218	Ndufc1	protein_coding	0.0250282	0.573196	0.152501	0.0680514	6.31143	0.0167512	0.00190179	0.00967569	0.00530554	0.00967569	493.909	453.913	563.284	558.011	489.085	630.076	613.467	673.908	579.801	489.507
ENSRNOT00000078272.1	ENSRNOG00000057040	Spns2	protein_coding	0.0249877	0.573196	-0.20133	0.0898156	5.37358	0.0291857	0.00519333	0.0149738	0.00981255	0.0149738	257.356	231.461	209.481	198.919	307.423	209.04	202.351	183.287	167.774	213.898
ENSRNOT00000015579.6	ENSRNOG00000011559	Cnn3	protein_coding	0.0251392	0.573527	0.120995	0.0540336	7.95126	0.0105547	0.000354355	0.00694472	0.00235459	0.00694472	2845.51	2899.95	2545.07	2409.94	2691.03	3222.04	2932.51	3169.22	2591.48	3214.3
ENSRNOT00000088212.1	ENSRNOG00000001829	Ube2v2	protein_coding	0.0251156	0.573527	0.20175	0.0900823	5.1527	0.0248499	0.00885949	0.00637696	0.0114276	0.0114276	155.813	170.191	175.112	155.483	127.164	222.033	173.355	208.779	189.42	165.887
ENSRNOT00000088871.1	ENSRNOG00000010103	Eif4b	retained_intron	0.0251042	0.573527	1.15565	0.515963	1.75532	0.897232	0.244527	0.347506	0.421018	0.421018	0	6.22205	3.8406	5.03387	3.96516	12.1046	11.7411	7.94876	6.96123	11.4784
ENSRNOT00000013467.6	ENSRNOG00000010149	Cmc1	protein_coding	0.0253548	0.576518	0.281886	0.12607	5.69999	0.057391	0.0032977	0.0364361	0.00788528	0.0364361	204.303	329.346	221.395	337.878	231.839	357.455	382.012	393.843	266.109	334.624
ENSRNOT00000015692.2	ENSRNOG00000011648	Aqp1	protein_coding	0.0253471	0.576518	-0.159932	0.0715237	5.81444	0.0184732	0.00309619	0.00969292	0.00731261	0.00969292	364.376	359.274	316.392	380.575	397.099	326.073	330.902	284.556	358.736	255.128
ENSRNOT00000017776.5	ENSRNOG00000012991	Adgra2	protein_coding	0.0253118	0.576518	-0.149372	0.0667851	5.69574	0.01258	0.00324315	0.00393684	0.00790747	0.00790747	306.455	320.853	334.052	276.446	370.519	284.152	292.127	262.562	281.97	259.095
ENSRNOT00000005522.7	ENSRNOG00000004132	Lasp1	protein_coding	0.0255445	0.577783	-0.0694559	0.0311034	8.24107	0.00267153	0.000250394	0.00124754	0.00216815	0.00216815	4266.69	3842.94	3856.52	3916.93	3771.29	3562.59	3567.38	3722.32	3770.03	3700.6
ENSRNOT00000022598.6	ENSRNOG00000016753	Slc14a1	protein_coding	0.025549	0.577783	-0.296174	0.132635	4.61802	0.0634599	0.0188485	0.0251317	0.0164395	0.0251317	112.064	124.528	88.6955	139.547	126.689	74.5714	87.3356	110.384	109.064	62.9827
ENSRNOT00000040356.5	ENSRNOG00000001479	Gtf2i	protein_coding	0.0255783	0.577783	-0.0917015	0.0410747	7.9556	0.00319265	0.0018665	-0.000902638	0.00235132	0.00235132	3063.17	2932.8	3136.89	2971.99	2828.56	2650.23	2729.42	2722.99	2723.88	2791.35
ENSRNOT00000056030.4	ENSRNOG00000015675	Nell1	protein_coding	0.0256078	0.577783	0.107815	0.048302	7.3684	0.00841355	0.000605068	0.00522763	0.00295363	0.00522763	1485.94	1320.22	1570.34	1430.86	1730.85	1657.14	1705.57	1746.52	1675.96	1581.34
ENSRNOT00000072490.3	ENSRNOG00000047786	Ogn	protein_coding	0.0255707	0.577783	-2.51124	1.12477	1.20801	4.5631	1.78059	1.38218	0.875144	1.38218	66.5334	9.52198	7.56559	82.0757	0	0	12.1107	0	0	0
ENSRNOT00000080534.1	ENSRNOG00000060008	Cog7	protein_coding	0.0255095	0.577783	-0.741234	0.331856	5.12709	0.397349	0.12948	0.145841	0.0116268	0.145841	244.21	316.009	202.587	175.123	313.426	49.8934	277.669	125.094	176.994	67.6904
ENSRNOT00000085073.1	ENSRNOG00000004483	Ptprr	protein_coding	0.0256058	0.577783	0.499595	0.223819	5.19408	0.150365	0.114127	-0.0229655	0.0111098	0.0111098	138.482	156.072	186.312	78.0397	170.187	316.519	194.76	167.003	233.335	272.773
ENSRNOT00000088261.1	ENSRNOG00000058476	Mast2	protein_coding	0.0256786	0.578743	-0.258887	0.116039	5.60494	0.0485397	0.0227666	0.0108959	0.0083975	0.0108959	288.727	359.004	289.209	286.089	327.51	237.695	183.99	295.895	309.542	191.671
ENSRNOT00000002991.7	ENSRNOG00000002196	Ociad2	protein_coding	0.0259045	0.579046	-0.0943744	0.0423652	7.00133	0.00632515	0.000942317	0.00339019	0.00354471	0.00354471	1174.22	1112.61	1194.16	1191.53	1085.09	990.002	971.884	1163.05	1125.24	999.092
ENSRNOT00000003550.7	ENSRNOG00000002632	Naca	protein_coding	0.0258427	0.579046	0.0645804	0.0289784	8.9064	0.00181561	0.000147858	0.000591383	0.00195152	0.00195152	6944.15	7233.67	7358.3	6903.32	7293.31	7922.68	7512	7475.49	7497.01	7705.95
ENSRNOT00000021271.6	ENSRNOG00000015746	Kcng4	protein_coding	0.025882	0.579046	0.296617	0.133133	4.39561	0.0638269	0.0152275	0.0290835	0.0195415	0.0290835	51.7884	69.1995	72.6561	106.218	58.2171	87.7927	82.4033	89.2059	112.505	98.7134
ENSRNOT00000025378.4	ENSRNOG00000018709	Patz1	protein_coding	0.0259464	0.579046	0.198345	0.089063	5.94786	0.0256201	0.0131317	0.00339705	0.00669889	0.00669889	346.867	389.221	306.597	343.834	349.816	403.799	387.522	423.097	366.105	554.442
ENSRNOT00000028687.3	ENSRNOG00000021125	Prdx5	protein_coding	0.0258598	0.579046	0.0812704	0.0364717	7.5309	0.00304759	0.000574441	0.000790074	0.00275103	0.00275103	1892.44	1739.21	1841.7	1770.02	1712.86	1931.41	1894.33	1972.13	2034.59	1879.63
ENSRNOT00000065962.1	ENSRNOG00000043114	Tomm7	protein_coding	0.0257551	0.579046	0.111285	0.0499062	7.36458	0.00897484	0.000649693	0.00557688	0.0029588	0.00557688	1589.14	1408.92	1592.87	1483.34	1402.68	1905.05	1612.32	1697.9	1683.89	1474.26
ENSRNOT00000068105.3	ENSRNOG00000043023	Msmp	protein_coding	0.0259452	0.579046	-0.145345	0.0652641	5.77732	0.00911582	0.00315502	0.000498653	0.00749347	0.00749347	381.226	347.276	325.236	355.796	327.116	284.976	323.587	287.845	292.544	311.679
ENSRNOT00000086579.1	ENSRNOG00000057404	Slc47a1	protein_coding	0.025762	0.579046	0.40017	0.179466	3.43279	0.0728799	0.0342064	-0.00225897	0.0463138	0.0463138	20.0091	29.2543	28.4091	25.5968	22.2312	40.3578	32.5834	30.146	50.2259	36.3306
ENSRNOT00000091742.1	ENSRNOG00000061893	Leng1	protein_coding	0.0259204	0.579046	0.147113	0.0660467	5.74594	0.0124629	0.00325547	0.00400209	0.00764994	0.00764994	314.039	324.248	283.925	279.133	255.148	371.45	324.381	323.148	354.226	311.89
ENSRNOT00000025831.2	ENSRNOG00000032857	Klk1	protein_coding	0.0260777	0.581343	-0.250641	0.112645	4.43369	0.0376162	0.0127809	0.00990585	0.0189413	0.0189413	117.948	115.13	82.2885	88.309	78.3384	85.6574	76.4024	70.9889	70.4925	66.9248
ENSRNOT00000003382.3	ENSRNOG00000002484	Chrna9	protein_coding	0.026123	0.581719	0.269633	0.121217	4.24954	0.0493401	0.014713	0.0180752	0.0220212	0.0220212	61.0804	70.7764	58.7775	51.1936	63.5176	76.5975	103.368	63.2093	98.6895	65.0127
ENSRNOT00000013197.5	ENSRNOG00000009958	Nkapd1	protein_coding	0.0261689	0.581894	-0.140216	0.0630554	6.1736	0.0126737	0.00415196	0.00396199	0.00578799	0.00578799	467.966	571.455	474.496	588.571	481.596	465.653	476.32	431.598	457.106	407.442
ENSRNOT00000087508.1	ENSRNOG00000059539	LOC103693564	protein_coding	0.0261876	0.581894	0.242111	0.108892	5.36619	0.0426325	0.00834352	0.0212999	0.00986233	0.0212999	198.247	206.497	230.282	145.809	176.071	289.991	191.237	214.443	269.883	253.746
ENSRNOT00000088313.1	ENSRNOG00000029212	Vcan	protein_coding	0.0262186	0.581951	0.38196	0.171825	4.9099	0.106135	0.011948	0.0618617	0.0134334	0.0618617	102.894	105.327	81.7596	100.477	193.812	185.152	213.637	164.762	126.279	142.655
ENSRNOT00000008989.5	ENSRNOG00000006649	Thrb	protein_coding	0.0263291	0.58377	-0.248156	0.111715	7.4532	0.0448399	0.00702836	0.0241724	0.0028437	0.0241724	1519.52	1676.35	2376.14	2224.34	2109.35	1338	1645.5	1685.87	1788.01	1236.87
ENSRNOT00000014502.5	ENSRNOG00000010319	Lcp1	protein_coding	0.0263783	0.583789	-0.111393	0.0501635	6.58358	0.00851623	0.00179961	0.00390352	0.00449135	0.00449135	721.457	714.625	714.422	828.719	852.973	695.967	731.441	712.069	640.333	642.448
ENSRNOT00000091807.1	ENSRNOG00000017976	Slco2b1	protein_coding	0.0263869	0.583789	-0.274222	0.123497	4.3889	0.0281168	0.0184789	-0.0103468	0.01965	0.01965	102.105	85.6905	92.8065	84.4811	95.493	61.2395	72.6502	80.0533	70.4551	65.6896
ENSRNOT00000066849.1	ENSRNOG00000006392	Xrcc6	protein_coding	0.0264243	0.583986	-2.18626	0.984836	3.92519	3.39713	2.39593	-0.0678137	0.0288312	0.0288312	239.95	152.473	227.276	41.1293	225.755	36.9955	10.4652	27.2616	0.219303	171.449
ENSRNOT00000077612.1	ENSRNOG00000002833	Gsk3b	protein_coding	0.0265058	0.585156	-0.158883	0.0716101	5.74655	0.0151295	0.00517314	0.00395892	0.00764688	0.00764688	355.246	324.646	296.277	378.14	343.926	256.739	277.787	298.152	334.903	281.599
ENSRNOT00000007887.4	ENSRNOG00000005765	Ap4s1	protein_coding	0.0265978	0.585225	0.165974	0.0748519	5.44449	0.0127609	0.00465642	0.00109104	0.00935059	0.00935059	217.552	227.605	208.459	227.043	185.083	277.936	255.609	245.578	244.58	233.51
ENSRNOT00000044795.1	ENSRNOG00000033097	Agbl4	protein_coding	0.0265661	0.585225	0.343069	0.154686	3.68393	0.0530329	0.0239468	-0.00106482	0.0358729	0.0358729	25.2747	32.0853	37.2258	40.9549	31.7588	42.8287	53.9311	45.2074	41.4144	51.6277
ENSRNOT00000060822.3	ENSRNOG00000017641	Rnf44	protein_coding	0.0266232	0.585225	-0.234639	0.105837	4.97365	0.0401852	0.0114759	0.0165275	0.0128769	0.0165275	171.939	154.082	181.578	145.233	159.929	119.053	96.4272	117.104	155.546	164.581
ENSRNOT00000085767.1	ENSRNOG00000009811	Cnih1	protein_coding	0.0265555	0.585225	0.263558	0.118827	5.11633	0.0495362	0.0235886	0.0104325	0.0117113	0.0117113	161.34	165.537	178.224	134.883	102.012	216.334	168.311	162.064	192.504	216.272
ENSRNOT00000028060.6	ENSRNOG00000020674	Rpl27	protein_coding	0.0268276	0.588067	0.0643761	0.0290766	8.81033	0.0024177	0.000147083	0.00127774	0.00196654	0.00196654	6469.17	6592.57	6561.52	6436.3	6394.1	7559.26	6959.35	6733.25	6680.04	6715.43
ENSRNOT00000054965.3	ENSRNOG00000036695	Mrpl12	protein_coding	0.0268022	0.588067	0.103117	0.0465667	6.74382	0.00777243	0.0011417	0.00427946	0.00408593	0.00427946	864.604	822.894	755.291	851.094	742.097	1015.53	824.697	874.233	893.493	869.067
ENSRNOT00000084867.1	ENSRNOG00000030387	Kng1	protein_coding	0.0268386	0.588067	1.79529	0.810934	1.48326	2.35666	0.473195	1.17084	0.607431	1.17084	0	0	8.0656	0	16.9575	6.72477	9.05344	20.3938	8.81157	10.5168
ENSRNOT00000041613.5	ENSRNOG00000000464	Rxrb	protein_coding	0.0268837	0.588426	0.107509	0.0485764	6.68079	0.00651162	0.00166031	0.00205331	0.00423885	0.00423885	750.178	751.324	839.108	671.863	770.722	796.534	867.09	843.044	861.346	836.169
ENSRNOT00000004042.5	ENSRNOG00000003026	Rad23a	protein_coding	0.0269539	0.588675	0.108094	0.0488629	6.76227	0.00562908	0.0019262	0.000755176	0.00404277	0.00404277	790.442	781.136	835.887	794.513	896.503	918.964	892.017	857.995	923.749	971.733
ENSRNOT00000006366.7	ENSRNOG00000004637	Fbxo7	protein_coding	0.0269813	0.588675	0.0931411	0.0421112	7.11054	0.00373089	0.00108499	0.000401242	0.0033484	0.0033484	1209.06	1167.35	1182.26	1163.96	1121.96	1298.3	1289.5	1272.05	1363.67	1195.65
ENSRNOT00000040029.5	ENSRNOG00000001738	Eif4g1	protein_coding	0.0269452	0.588675	-0.125182	0.056584	8.71054	0.0114679	0.000866064	0.00713832	0.00198769	0.00713832	6310.05	6796.18	7111.21	5960.32	6179.2	5439.15	4845.77	6172.83	6018.46	6133.8
ENSRNOT00000092976.1	ENSRNOG00000017030	Arid1b	protein_coding	0.0270288	0.589083	-2.48385	1.12335	3.54549	4.51801	2.25394	0.900862	0.0411302	0.900862	178.776	76.3675	107.716	95.4493	173.338	51.6471	0.399374	0.0187267	39.0146	104.038
ENSRNOT00000024460.6	ENSRNOG00000018163	Ipcef1	protein_coding	0.0271417	0.590745	-0.341934	0.154758	3.76334	0.0835972	0.0265751	0.0309346	0.0333001	0.0333001	47.39	66.058	58.7775	39.6751	45.5209	34.5924	25.842	39.8705	30.8405	53.5399
ENSRNOT00000064306.3	ENSRNOG00000015308	Pbk	protein_coding	0.0271627	0.590745	-0.228301	0.103342	4.57143	0.0368548	0.00968305	0.0154907	0.0170161	0.0170161	131.639	92.4812	107.759	106.227	104.804	70.0085	89.8852	107.942	95.1649	71.7052
ENSRNOT00000066346.2	ENSRNOG00000020194	Hes6	protein_coding	0.0272346	0.591054	0.172973	0.0783345	5.57272	0.014791	0.00676127	0.000528681	0.00857945	0.00857945	236.576	220.749	258.298	221.431	271.309	309.705	253.537	283.846	284.853	303.619
ENSRNOT00000089883.1	ENSRNOG00000053813	Nkap	protein_coding	0.0272097	0.591054	-0.438075	0.198359	4.39283	0.140744	0.0422607	0.056105	0.0195863	0.056105	104.94	88.3736	82.13	116.013	114.12	57.5275	120.497	74.0661	55.7276	38.7992
ENSRNOT00000021981.5	ENSRNOG00000016417	Zfp136	protein_coding	0.0272663	0.591115	-0.193184	0.0875052	5.00165	0.0265671	0.00650267	0.0117227	0.0126402	0.0126402	150.595	165.145	183.19	161.26	157.735	99.6591	144.94	145.868	133.055	156.795
ENSRNOT00000056022.3	ENSRNOG00000007302	Fbn1	protein_coding	0.0273328	0.591931	0.102217	0.0463204	6.69987	0.00690846	0.00117227	0.00333467	0.00419166	0.00419166	797.205	811.57	810.15	694.954	749.508	900.227	838.18	867.426	767.487	906.354
ENSRNOT00000009066.6	ENSRNOG00000006509	Srgap3	protein_coding	0.0274474	0.593786	-0.0939751	0.0426172	6.98395	0.00647743	0.00096294	0.00356438	0.00357763	0.00357763	1086.06	1178.77	1163.24	1142.18	1086.03	890.413	1022.69	1119.69	1067.76	1060.38
ENSRNOT00000074392.2	ENSRNOG00000050552	AABR07053516.1	protein_coding	0.0274843	0.593957	-0.123354	0.0559538	6.42385	0.0111841	0.00166294	0.00616411	0.00494978	0.00616411	672.938	586.972	607.368	756.386	664.817	565.833	641.556	594.167	519.882	580.334
ENSRNOT00000024096.6	ENSRNOG00000017843	Polr3k	protein_coding	0.0275682	0.594514	0.0801257	0.0363649	7.52025	0.00307622	0.000542703	0.000911754	0.00276332	0.00276332	1878.75	1836.41	1775.08	1663.79	1714.98	1934.7	1940.4	1901.14	1966.74	1858.6
ENSRNOT00000025394.7	ENSRNOG00000018434	Stab1	protein_coding	0.027562	0.594514	-0.23393	0.106165	5.08716	0.0402475	0.00658738	0.02159	0.0119422	0.02159	168.498	211.386	160.659	181.737	189.494	170.491	165.164	124.474	105.739	164.444
ENSRNOT00000093277.1	ENSRNOG00000062295	Gm9918	protein_coding	0.0275984	0.594541	-0.395088	0.179345	3.45564	0.0578995	0.0352246	-0.0188672	0.045187	0.045187	42.6927	37.8713	41.3492	35.9061	33.4242	24.112	21.9569	22.5246	30.3528	29.7608
ENSRNOT00000004058.8	ENSRNOG00000003041	Smg6	protein_coding	0.027989	0.595442	0.0884722	0.0402615	7.27586	0.00315808	0.000967879	0.000138917	0.00308459	0.00308459	1351.07	1373.14	1460.37	1325.59	1403.5	1550.44	1480.86	1482.7	1473.05	1564.66
ENSRNOT00000007971.7	ENSRNOG00000006003	Ctnna2	protein_coding	0.0279335	0.595442	-0.0965441	0.0439192	6.96865	0.00687554	0.000918077	0.00390417	0.00360701	0.00390417	1065.75	1051.27	1073.67	1191.53	1201.54	915.876	1117.95	1045.38	1008.04	984.751
ENSRNOT00000021055.7	ENSRNOG00000015518	Rbp4	protein_coding	0.0278126	0.595442	-0.145897	0.066319	7.85318	0.0156865	0.000403124	0.0105924	0.00243268	0.0105924	3153.01	2466.79	2550.94	3150.97	2599.99	2372.88	2176.35	2740.37	2435.52	2273.53
ENSRNOT00000026507.5	ENSRNOG00000019551	Psmb6	protein_coding	0.0279088	0.595442	0.0952311	0.0433151	7.02874	0.00484534	0.00119676	0.00142019	0.00349373	0.00349373	999.726	1147.49	1051.74	1086.24	1098.63	1255.6	1177.57	1141.01	1234.39	1113.32
ENSRNOT00000056449.2	ENSRNOG00000037310	Riiad1	protein_coding	0.0279192	0.595442	0.234989	0.10689	4.56365	0.0394609	0.011448	0.0156893	0.0171157	0.0171157	106.364	102.862	79.3496	69.1114	73.0452	102.954	121.345	118.639	108.382	88.9144
ENSRNOT00000075929.1	ENSRNOG00000003063	Phka1	retained_intron	0.0278123	0.595442	-0.380975	0.173177	5.07334	0.106962	0.025624	0.0493514	0.0120527	0.0493514	215.189	172.773	182.064	233.347	168.295	81.0121	208.512	159.871	133.906	108.657
ENSRNOT00000082799.1	ENSRNOG00000020353	Sh3pxd2a	protein_coding	0.0279755	0.595442	-0.404529	0.184075	5.08894	0.120753	0.0570923	0.0276167	0.011928	0.0276167	256.815	178.357	156.74	203.147	209.054	160.593	73.1403	196.435	128.394	135.187
ENSRNOT00000084417.1	ENSRNOG00000014049	Riok1	protein_coding	0.0279385	0.595442	0.271623	0.123569	5.64335	0.054426	0.00745149	0.0307218	0.00818621	0.0307218	324.35	289.216	258.118	172.907	215.317	285.019	347.446	383.898	312.539	295.821
ENSRNOT00000087731.1	ENSRNOG00000054978	H1f2	protein_coding	0.0279865	0.595442	-0.11859	0.0539664	7.42738	0.0103785	0.000567955	0.00671297	0.00287617	0.00671297	1925.09	1675.04	1861.29	1530.69	1964.81	1487.47	1694.34	1676.51	1557.88	1515.37
ENSRNOT00000088884.1	ENSRNOG00000023209	Slamf7	protein_coding	0.0279416	0.595442	-0.394625	0.179529	4.08467	0.114882	0.0233671	0.05721	0.0252023	0.05721	78.0381	53.3579	67.9848	53.0671	127.549	65.9813	44.3008	44.5671	41.5421	48.4501
ENSRNOT00000091225.1	ENSRNOG00000000778	Znrd1as1	retained_intron	0.0279017	0.595442	0.578761	0.263233	2.83696	0.140263	0.0763993	-0.0232798	0.0968294	0.0968294	11.873	13.3861	11.9755	17.2068	8.46901	22.2493	23.6163	25.8601	15.3213	26.3717
ENSRNOT00000091263.1	ENSRNOG00000006867	Etv1	protein_coding	0.0278877	0.595442	-0.114024	0.0518561	6.51002	0.00737057	0.00202683	0.00220207	0.00469581	0.00469581	754.118	665.386	748.023	652.071	741.093	615.286	639.54	583.299	681.468	655.435
ENSRNOT00000044147.3	ENSRNOG00000031709	Ppfibp1	protein_coding	0.0281577	0.597789	-0.152718	0.0695727	5.8438	0.0117926	0.00492821	0.00105006	0.0071727	0.0071727	332.31	388.264	392.314	384.934	365.464	308.641	320.579	289.956	315.801	365.841
ENSRNOT00000067609.3	ENSRNOG00000011367	Cyp2r1	protein_coding	0.0281521	0.597789	-0.56177	0.255913	2.81085	0.153141	0.0634808	0.0101825	0.100248	0.100248	30.5402	12.2679	23.511	20.4775	25.407	10.7072	16.8535	11.6694	11.455	10.5168
ENSRNOT00000078932.1	ENSRNOG00000025296	Lrrc8a	protein_coding	0.0282549	0.599233	2.1369	0.974097	1.91095	3.37702	1.42998	0.942181	0.340726	0.942181	30.2531	0	17.0652	0	0	12.9014	19.0764	9.82055	28.403	37.1835
ENSRNOT00000010869.6	ENSRNOG00000008022	Apaf1	protein_coding	0.0283899	0.600851	-0.1129	0.0515089	6.39623	0.00800293	0.00159844	0.00342161	0.00503448	0.00503448	616.893	571.124	626.066	696.264	666.451	516.468	614.147	587.212	550.849	567.016
ENSRNOT00000074000.2	ENSRNOG00000047219	Ube3b	protein_coding	0.0283874	0.600851	-0.169996	0.0775568	6.03596	0.0213942	0.00471638	0.0103213	0.0063248	0.0103213	392.419	464.635	451.685	431.104	548.05	404.186	426.277	358.5	319.413	421.112
ENSRNOT00000027802.6	ENSRNOG00000020506	Khnyn	protein_coding	0.0285592	0.603811	-0.135082	0.0616951	6.35527	0.0135271	0.00171007	0.00780564	0.00516308	0.00780564	530.768	631.326	663.206	590.007	672.228	466.174	574.142	557.214	592.137	507.673
ENSRNOT00000022196.5	ENSRNOG00000016272	Edf1	protein_coding	0.0286557	0.604116	0.0770803	0.0352256	7.74691	0.0044078	0.000451962	0.00265014	0.00252673	0.00265014	2270.51	2274.28	2141.46	2308.83	2142.66	2683.38	2252.75	2455.44	2376.48	2280.22
ENSRNOT00000022747.5	ENSRNOG00000016952	Uqcr11	protein_coding	0.0286614	0.604116	0.0821132	0.0375269	7.68424	0.00500243	0.000450271	0.00307041	0.00258706	0.00307041	2129.39	2115.74	2170.85	2028.55	1990.22	2442.06	2106.69	2367.92	2363.26	2067.98
ENSRNOT00000068418.4	ENSRNOG00000017181	Malt1	protein_coding	0.0286621	0.604116	0.1107	0.0505918	6.4889	0.00805267	0.0016422	0.00358753	0.00475662	0.00475662	653.77	597.166	544.61	663.297	659.491	750.36	668.013	649.255	708.7	701.712
ENSRNOT00000060595.4	ENSRNOG00000010824	Parp8	protein_coding	0.0287639	0.605638	-0.15086	0.0689896	7.09936	0.0168987	0.00157185	0.0103271	0.00336767	0.0103271	1188.96	1206.03	1495.62	1269.6	1393.15	958.32	1223.56	1172.46	1025.59	1264.97
ENSRNOT00000002809.4	ENSRNOG00000002050	Igfbp7	protein_coding	0.0290715	0.606297	-0.0954627	0.0437397	7.69088	0.0067829	0.000470614	0.0043123	0.00258049	0.0043123	2282.93	2270.51	2110.11	2242.28	2594.69	2109.97	2128.03	2274.56	1995.82	1936.79
ENSRNOT00000006205.7	ENSRNOG00000004700	Nxt1	protein_coding	0.0290218	0.606297	0.16233	0.0743544	5.40445	0.0149228	0.00421332	0.00434015	0.00960813	0.00960813	224.313	233.09	192.986	189.416	187.377	275.092	224.713	227.553	243.199	236.149
ENSRNOT00000011316.6	ENSRNOG00000008461	Smdt1	protein_coding	0.0292917	0.606297	0.0862166	0.0395573	7.18976	0.00399567	0.000694859	0.00147736	0.00321709	0.00321709	1312.18	1253.21	1242.16	1329.75	1213.19	1454.53	1386.48	1455.76	1345.53	1284
ENSRNOT00000013362.5	ENSRNOG00000010017	Wee1	protein_coding	0.0292434	0.606297	0.0955793	0.0438399	7.30031	0.00680858	0.000634282	0.00417056	0.00304885	0.00417056	1382.73	1566.52	1237.27	1480.78	1410.09	1561.6	1514.57	1466.46	1583.44	1643.48
ENSRNOT00000013991.8	ENSRNOG00000010392	Nrg1	protein_coding	0.0289547	0.606297	-0.23852	0.109207	5.67828	0.0394999	0.0218163	0.00484243	0.00799916	0.00799916	322.813	354.253	256.914	384.144	341.451	253.406	273.136	338.746	229.737	216.634
ENSRNOT00000023536.6	ENSRNOG00000017491	Carf	protein_coding	0.0293279	0.606297	-2.15431	0.988647	0.97099	3.16563	1.25171	0.859294	1.19185	1.19185	0	19.9047	8.91035	24.0076	11.4093	0	0	8.90982	0	0
ENSRNOT00000026121.7	ENSRNOG00000019120	Hmgcs2	protein_coding	0.0293261	0.606297	0.163106	0.0748512	6.09638	0.0198403	0.0021776	0.0118291	0.00608217	0.0118291	338.049	423.715	426.137	363.475	515.551	471.939	455.044	494.005	492.566	495.244
ENSRNOT00000027891.2	ENSRNOG00000020552	Fosl1	protein_coding	0.0290164	0.606297	-0.448732	0.205533	3.75228	0.149808	0.0246565	0.0809528	0.0336417	0.0809528	70.5584	40.5785	50.9405	34.5557	81.5142	21.4144	46.0662	39.8705	35.2463	30.5942
ENSRNOT00000028481.6	ENSRNOG00000020982	LOC687780	protein_coding	0.029288	0.606297	0.0628314	0.0288272	8.93962	0.00237667	0.000129995	0.00131007	0.00194752	0.00194752	7262.25	7522.83	7304.08	7534.42	7340.32	8318.59	8277.24	7801.97	7511.77	7487.67
ENSRNOT00000033780.3	ENSRNOG00000022796	Fgfbp3	protein_coding	0.02922	0.606297	0.205113	0.0940667	4.86985	0.0204148	0.00832401	0.00149533	0.0137974	0.0137974	103.205	124.566	122.453	119.025	117.508	126.015	129.21	145.868	166.539	155.839
ENSRNOT00000042316.5	ENSRNOG00000028774	Vgll3	protein_coding	0.0291316	0.606297	-0.48981	0.224508	3.11201	0.178651	0.0531568	0.0728531	0.0676418	0.0728531	29.4871	20.7611	46.0424	19.1976	32.8174	22.238	11.2357	11.6694	24.6724	20.0775
ENSRNOT00000075893.1	ENSRNOG00000032798	Slco3a1	retained_intron	0.0293135	0.606297	1.89494	0.869539	1.51132	2.4078	1.30521	0.281438	0.585034	0.585034	14.3121	8.55432	0	0	0	13.0225	16.0633	11.7722	13.6686	5.10706
ENSRNOT00000075975.1	ENSRNOG00000010598	Hs3st1	protein_coding	0.0290275	0.606297	0.181522	0.0831482	5.40497	0.0245164	0.00662116	0.0106629	0.00960471	0.0106629	240.932	195.928	192.268	178.046	211.764	279.462	290.451	218.291	212.431	225.779
ENSRNOT00000079819.1	ENSRNOG00000032703	Rasgrp3	protein_coding	0.0290861	0.606297	-0.501948	0.230007	3.26583	0.185528	0.0762928	0.053691	0.0559651	0.0559651	23.6892	45.2513	31.7952	27.1566	43.3201	12.7879	18.6042	14.1577	24.3269	37.6149
ENSRNOT00000082586.1	ENSRNOG00000022694	Plekhg5	protein_coding	0.0293253	0.606297	-2.49075	1.14302	2.37662	4.62662	1.39235	1.8739	0.180291	1.8739	21.1115	68.5888	54.0768	40.8633	21.2438	54.8413	0	40.8531	0	0
ENSRNOT00000083786.1	ENSRNOG00000031995	Smim15	protein_coding	0.0291342	0.606297	0.205592	0.0942364	5.183	0.0283893	0.0110069	0.00772232	0.0111944	0.0111944	195.225	134.667	168.956	159.449	149.458	213.856	159.45	227.766	190.852	200.208
ENSRNOT00000087083.1	ENSRNOG00000045838	Hps1	protein_coding	0.0292761	0.606297	-0.152103	0.0697802	6.19889	0.0172471	0.00228536	0.00988784	0.00569544	0.00988784	487.669	503.394	622.12	494.716	556.59	388.149	448.461	442.865	536.545	474.863
ENSRNOT00000092952.1	ENSRNOG00000019730	Inppl1	protein_coding	0.0291052	0.606297	-0.324157	0.148556	6.19476	0.0782301	0.0126563	0.0425157	0.00571041	0.0425157	683.863	434.158	541.145	734.401	536.934	291.824	577.534	385.275	485.224	396.931
ENSRNOT00000041227.3	ENSRNOG00000015777	Mex3c	protein_coding	0.0294283	0.607396	0.0891285	0.0409278	7.09115	0.00470959	0.000805772	0.00201005	0.00338194	0.00338194	1222.66	1205.09	1165.75	1023.87	1135.91	1272.51	1301.09	1227.23	1220.4	1258.19
ENSRNOT00000081291.1	ENSRNOG00000019964	Taok2	protein_coding	0.0294403	0.607396	-0.102358	0.0470064	7.5912	0.00782056	0.000691339	0.00483266	0.00268368	0.00483266	2244.7	2245.01	1891.24	2209.86	1867.26	1857.41	1824.73	1788.66	1953.32	1990.5
ENSRNOT00000092961.1	ENSRNOG00000062101	Ace	retained_intron	0.029598	0.610035	0.974924	0.448153	4.64509	0.655486	0.485983	-0.0455858	0.0161193	0.0161193	16.5393	110.223	81.5584	145.814	46.607	183.252	100.135	257.498	229.916	126.586
ENSRNOT00000024465.6	ENSRNOG00000017938	Btaf1	protein_coding	0.0296758	0.610535	0.190185	0.0874659	6.30888	0.0270479	0.0127265	0.00639921	0.00531398	0.00639921	433.819	646.117	532.829	451.924	458.767	572.691	526.518	697.709	638.721	596.922
ENSRNOT00000038336.6	ENSRNOG00000013326	Hmbox1	protein_coding	0.0296819	0.610535	-0.174078	0.0800611	5.22733	0.0156323	0.00516688	0.00294981	0.0108576	0.0108576	202.197	181.188	191.027	220.133	222.312	153.195	193.253	178.931	169.182	159.664
ENSRNOT00000086571.1	ENSRNOG00000003392	Grsf1	protein_coding	0.0297663	0.611045	0.605479	0.278614	4.68791	0.253237	0.178431	-0.00810276	0.0156332	0.0156332	47.9229	123.999	125.731	64.2883	67.0147	131.052	186.198	241.169	137.292	83.5189
ENSRNOT00000091505.1	ENSRNOG00000059268	Ppp1r10	protein_coding	0.0297509	0.611045	-0.240624	0.110714	7.41884	0.0433223	0.0022082	0.0284356	0.0028871	0.0284356	1624.48	1454.47	2032.79	1966.65	2484.5	1244.07	1706.34	1336.73	1644.2	1509.75
ENSRNOT00000017705.6	ENSRNOG00000013055	Zfyve16	protein_coding	0.0298587	0.612025	-0.301688	0.138901	5.83198	0.0681567	0.0218194	0.0264145	0.00722871	0.0264145	378.632	428.442	442.529	325.026	417.644	209.57	293.554	297.904	455.861	257.441
ENSRNOT00000049729.3	ENSRNOG00000032374	Paqr9	protein_coding	0.0298738	0.612025	-0.312254	0.143779	4.65834	0.0730227	0.0104494	0.0412317	0.0159663	0.0412317	92.1753	83.9173	150.225	150.423	159.509	88.9642	100.378	83.299	79.7642	97.9517
ENSRNOT00000015918.5	ENSRNOG00000011517	Tnfrsf21	protein_coding	0.0299543	0.612515	-0.224916	0.103615	5.1996	0.0379099	0.00607555	0.0207646	0.0110677	0.0207646	274.085	170.925	191.346	219.954	171.673	166.027	147.442	190.023	168.54	139.805
ENSRNOT00000089718.1	ENSRNOG00000047575	Dhx34	protein_coding	0.0299575	0.612515	-0.385831	0.177749	5.3486	0.105597	0.0690048	0.00327148	0.00998197	0.00998197	219.499	306.657	336.401	201.21	234.588	104.565	194.719	164.925	238.775	192.671
ENSRNOT00000025803.6	ENSRNOG00000019065	Zfp385b	protein_coding	0.0300206	0.612964	0.599795	0.276426	3.43481	0.269735	0.107399	0.0836297	0.0462126	0.0836297	57.174	14.2587	18.9991	24.8784	14.7362	33.8932	60.5797	37.8621	48.7131	31.9689
ENSRNOT00000061826.3	ENSRNOG00000007326	Prepl	protein_coding	0.0300692	0.612964	0.193114	0.0890266	7.76804	0.0279719	0.00106283	0.0187515	0.00250721	0.0187515	2674.51	1981.91	2125.12	1844.5	2189.38	2648.55	2842.34	2636.51	2939.14	2048.38
ENSRNOT00000091651.1	ENSRNOG00000006865	Laptm4a	protein_coding	0.0300557	0.612964	1.90916	0.880059	3.95511	1.60513	1.90816	-1.24142	0.0280995	0.0280995	7.44251	35.8779	7.01288	15.2452	95.3994	122.861	196.843	96.4138	215.794	89.3311
ENSRNOT00000080313.1	ENSRNOG00000054426	Zfp704	protein_coding	0.0301672	0.613783	-0.176404	0.0813711	5.36637	0.0233579	0.00495578	0.0115974	0.00986108	0.0115974	263.278	203.836	228.253	277.725	203.256	180.375	189.883	238.25	186.805	187.39
ENSRNOT00000087439.1	ENSRNOG00000008482	Rbms1	protein_coding	0.0301694	0.613783	-0.177526	0.08189	5.50791	0.0158047	0.00780548	0.000126199	0.00895946	0.00895946	257.592	270.776	298.363	238.112	284.385	206.389	204.183	250.653	228.033	240.391
ENSRNOT00000081016.1	ENSRNOG00000001348	Erp29	protein_coding	0.0302083	0.613965	-2.42639	1.11952	4.48379	4.42054	1.37756	1.75574	0.018199	1.75574	352.773	295.024	202.539	255.15	432.934	9.85391	175.442	0.00237818	145.747	93.9987
ENSRNOT00000002285.6	ENSRNOG00000001680	Riox2	protein_coding	0.0303083	0.614088	-0.218258	0.100764	4.67015	0.0205626	0.00955141	-0.00130496	0.0158319	0.0158319	108.623	115.966	139.857	117.174	113.273	95.884	98.3278	82.7653	96.0719	104.196
ENSRNOT00000022117.4	ENSRNOG00000016207	Galnt1	protein_coding	0.0303342	0.614088	-0.0794174	0.0366706	7.48726	0.00345776	0.000559633	0.00135937	0.00280219	0.00280219	1973.53	1764.69	1831.9	1803.3	1919.29	1595.37	1774.11	1746.52	1733.23	1732.4
ENSRNOT00000089809.1	ENSRNOG00000002790	Abcb7	protein_coding	0.0303126	0.614088	-0.234342	0.108192	5.14766	0.0179052	0.0177972	-0.0148152	0.0114667	0.0114667	192.275	192.218	194.977	191.312	193.805	144.158	156.072	141.703	172.015	150.427
ENSRNOT00000093567.1	ENSRNOG00000039091	Pnpla8	processed_transcript	0.0302515	0.614088	-2.49402	1.15102	1.34472	4.67194	0.725033	2.58711	0.730578	2.58711	29.905	43.3821	36.5531	16.6728	0	0	0	0	25.5792	0
ENSRNOT00000048453.4	ENSRNOG00000028837	AC128207.1	protein_coding	0.0304512	0.615848	0.114782	0.0530375	6.36724	0.00834379	0.00190736	0.00336223	0.00512508	0.00512508	606.592	535.07	519.201	513.216	579.069	613.604	605.602	690.44	563.94	614.752
ENSRNOT00000018278.7	ENSRNOG00000013661	Kif26a	protein_coding	0.0305427	0.616481	-1.63149	0.75428	2.35897	1.63481	1.23766	-0.2303	0.184689	0.184689	18.0942	41.7151	17.8671	35.9751	14.3911	4.32422	16.3413	0	9.09063	5.2603
ENSRNOT00000084776.1	ENSRNOG00000009598	Ncaph2	protein_coding	0.0305377	0.616481	0.131962	0.0610074	6.27783	0.00923261	0.00388652	0.00105832	0.00541824	0.00541824	515.743	472.682	459.243	578.97	473.119	567.732	587.894	575.197	571.79	540.758
ENSRNOT00000003768.2	ENSRNOG00000002791	Bcl2	protein_coding	0.0306813	0.616848	-0.168935	0.078168	5.28195	0.0155809	0.00482356	0.00378643	0.010452	0.010452	197.939	220.716	206.636	215.018	229.028	149.719	204.127	193.454	174.792	184.439
ENSRNOT00000036365.5	ENSRNOG00000000314	Sec63	protein_coding	0.0306562	0.616848	0.077028	0.0356363	7.7024	0.0025442	0.000605667	0.000402395	0.00256919	0.00256919	2028.08	2058.76	2172.2	2254.17	2142.06	2336.91	2276.04	2310.16	2323.49	2254.79
ENSRNOT00000059501.2	ENSRNOG00000018774	LOC100911847	protein_coding	0.0306424	0.616848	0.0618335	0.0286043	9.5125	0.00228062	7.10873e-05	0.0012998	0.00197443	0.00197443	13196.5	13264.4	13461	12841.9	12825.3	14376.4	14767	13731	13932	13017.8
ENSRNOT00000080223.1	ENSRNOG00000008332	Smo	protein_coding	0.0306349	0.616848	0.152218	0.0704133	5.79976	0.0120342	0.00501146	0.00128622	0.00738361	0.00738361	316.954	312.085	272.502	278.603	354.447	358.005	341.718	373.522	345.668	361.159
ENSRNOT00000060521.2	ENSRNOG00000039489	Tmem253	protein_coding	0.0307252	0.617126	-0.436283	0.201926	3.40373	0.143482	0.0364092	0.0655257	0.0478084	0.0655257	41.0713	33.9727	43.1035	30.7162	37.0519	11.5308	32.5834	23.3388	23.7912	35.3746
ENSRNOT00000002649.5	ENSRNOG00000001930	Ccdc50	protein_coding	0.0309807	0.620431	-0.151708	0.0703223	5.60856	0.0110751	0.00398573	0.00128148	0.00837732	0.00837732	331.73	305.754	281.152	271.326	282.653	246.265	260.667	236.306	243.199	277.26
ENSRNOT00000006393.4	ENSRNOG00000004201	Rims2	protein_coding	0.030948	0.620431	0.260668	0.120806	5.0576	0.0431571	0.0243055	0.00301265	0.0121797	0.0121797	130.69	130.083	133.761	131.091	164.873	180.282	125.638	196.103	185.549	220.424
ENSRNOT00000059225.3	ENSRNOG00000038766	LOC103694328	protein_coding	0.0309574	0.620431	-0.123015	0.0570143	6.13102	0.00816368	0.00217857	0.00227659	0.005948	0.005948	534.98	472.786	439.852	491.459	509.199	394.518	446.055	437.603	424.717	459.869
ENSRNOT00000090629.1	ENSRNOG00000020578	Ceacam1	protein_coding	0.0310475	0.621163	-2.16251	1.0028	1.97794	3.44379	2.20307	0.20981	0.310968	0.310968	19.5329	22.7231	25.2631	12.7514	27.1714	1.84126e-05	27.5315	0	0	24.7672
ENSRNOT00000023117.6	ENSRNOG00000017178	Hydin	protein_coding	0.0310905	0.621416	0.23821	0.110491	4.75416	0.0289064	0.0155955	-0.000808281	0.0149254	0.0149254	91.9138	102.862	106.012	93.9821	120.297	106.398	123.954	132.704	141.469	151.371
ENSRNOT00000087961.1	ENSRNOG00000020615	Nap1l4	protein_coding	0.0311666	0.62233	-0.0934128	0.0433482	7.09525	0.00292367	0.00132287	-0.000760599	0.0033748	0.0033748	1268.62	1277.83	1312.14	1245.53	1214.96	1142.57	1186	1145.03	1145.15	1135.35
ENSRNOT00000092404.1	ENSRNOG00000000519	Stk38	retained_intron	0.0312029	0.622448	-0.355096	0.164818	3.82261	0.0953922	0.0224931	0.0454191	0.0315543	0.0454191	61.0804	60.6367	49.9609	58.8727	42.5467	38.3287	35.0246	23.4528	40.3376	60.4601
ENSRNOT00000046142.3	ENSRNOG00000013431	Rsbn1l	protein_coding	0.0313323	0.623815	-0.125852	0.0584588	6.54551	0.0119939	0.00150049	0.00704308	0.00459574	0.00704308	677.15	636.044	846.396	753.826	811.967	620.193	677.51	645.707	699.638	626.225
ENSRNOT00000082992.1	ENSRNOG00000010663	Col6a5	protein_coding	0.031324	0.623815	0.189386	0.0879664	5.25806	0.0225199	0.00871797	0.00540846	0.0106272	0.0106272	167.8	167.18	190.805	181.737	165.146	170.681	201.281	232.416	202.145	257.183
ENSRNOT00000000754.6	ENSRNOG00000000614	Bicc1	protein_coding	0.0314739	0.624321	-0.361404	0.168015	4.14188	0.0983399	0.0465295	0.0232863	0.0240428	0.0240428	78.3597	90.6074	72.7908	45.0962	100.888	39.5429	51.0891	45.7657	61.7949	66.6116
ENSRNOT00000024491.7	ENSRNOG00000018027	Taf5l	protein_coding	0.0315529	0.624321	0.116855	0.0543504	6.24871	0.00925314	0.00186646	0.00427611	0.00551845	0.00551845	494.962	524.689	475.118	422.347	528.255	552.655	528.076	504.698	595.662	563.125
ENSRNOT00000037181.5	ENSRNOG00000029191	LOC685067	protein_coding	0.0315951	0.624321	-0.288928	0.134417	4.15526	0.0633397	0.0167168	0.028453	0.0237808	0.028453	55.8149	70.7764	97.9625	63.992	84.6901	66.714	49.4369	53.4848	41.4144	66.9248
ENSRNOT00000057833.4	ENSRNOG00000006946	Arhgap9	protein_coding	0.0315554	0.624321	-0.329438	0.153227	4.12085	0.0755091	0.0342349	0.0167973	0.0244614	0.0244614	74.2734	59.1516	65.5172	100.05	67.8268	45.5301	64.9048	38.685	46.4001	69.919
ENSRNOT00000082412.1	ENSRNOG00000014482	Slf2	protein_coding	0.031471	0.624321	-0.118943	0.0552947	7.34859	0.0107243	0.00124949	0.00639428	0.00298069	0.00639428	1621.55	1485.85	1801.81	1626.09	1725.76	1319.35	1345.35	1438.23	1649.06	1596.29
ENSRNOT00000084509.1	ENSRNOG00000054891	Cnot6	protein_coding	0.0316015	0.624321	-0.101064	0.0470194	6.6686	0.00524483	0.00125764	0.00145094	0.00426941	0.00426941	827.631	830.443	841.498	856.538	783.703	666.316	761.777	762.824	784.299	771.052
ENSRNOT00000089477.1	ENSRNOG00000009491	Phc3	protein_coding	0.0314428	0.624321	-0.245255	0.113997	4.84204	0.0455866	0.0150934	0.0173946	0.0140576	0.0173946	162.91	131.158	126.048	169.911	129.564	77.9741	117.229	112.619	122.528	137.196
ENSRNOT00000090428.1	ENSRNOG00000018986	Fbxl19	protein_coding	0.0314829	0.624321	-0.153687	0.0714518	5.63221	0.0106087	0.00451653	3.70808e-05	0.00824685	0.00824685	307.823	288.131	316.137	299.634	294.506	274.578	266.383	228.308	243.266	282.058
ENSRNOT00000007379.5	ENSRNOG00000005447	Ypel2	protein_coding	0.0316779	0.625009	-0.176673	0.0822329	6.15469	0.0236976	0.00206553	0.0148401	0.0058584	0.0148401	458.103	418.053	601.49	579.768	536.724	369.809	449.426	471.639	413.262	457.001
ENSRNOT00000028557.7	ENSRNOG00000021031	Grn	protein_coding	0.0316974	0.625009	-0.0785889	0.0365835	8.0077	0.00468973	0.000393237	0.00295264	0.00231325	0.00295264	3031.91	3056.6	3104.1	3071.95	3366.43	2949.42	3134.75	2999.21	2749.62	2633.74
ENSRNOT00000005346.4	ENSRNOG00000003983	Pfdn2	protein_coding	0.0317674	0.625271	0.0884032	0.041169	7.07768	0.00422434	0.000831645	0.00147851	0.00340557	0.00340557	1236.63	1109.11	1084.29	1168.77	1076.34	1259.72	1166.61	1276.73	1245.61	1245.68
ENSRNOT00000047854.3	ENSRNOG00000020205	Agrn	protein_coding	0.0317717	0.625271	0.123085	0.0573214	6.82455	0.00998316	0.0043119	0.00218484	0.00390246	0.00390246	779.761	880.654	914.961	963.496	798.747	967.823	950.76	1068.85	889.537	1023.07
ENSRNOT00000082448.1	ENSRNOG00000055391	Eif4ebp2	protein_coding	0.0318467	0.626145	-0.102665	0.0478327	6.62114	0.00484301	0.00132851	0.000826112	0.0043914	0.0043914	802.47	781.372	751.373	774.304	842.667	673.729	740.43	759.484	702.282	691.238
ENSRNOT00000081116.1	ENSRNOG00000059362	Has3	protein_coding	0.0319073	0.626735	-1.81778	0.847226	1.55293	2.51297	0.784585	1.0099	0.553267	1.0099	18.7795	5.32266	11.4397	15.3037	9.96692	0	10.7454	0	17.3089	0
ENSRNOT00000020544.7	ENSRNOG00000015233	Etfa	protein_coding	0.0320762	0.627692	0.0879326	0.0410237	7.09136	0.00415338	0.000825787	0.00143047	0.00338157	0.00338157	1076.28	1087.13	1229.43	1228.65	1134.85	1269.21	1243.79	1241.82	1290.89	1230.46
ENSRNOT00000024561.3	ENSRNOG00000017900	rnf141	protein_coding	0.0320534	0.627692	-0.132984	0.0620337	5.9103	0.0125301	0.00275459	0.00581529	0.00686585	0.00686585	384.385	393.517	383.033	351.956	463.678	325.333	385.383	323.826	324.266	369.043
ENSRNOT00000034166.4	ENSRNOG00000024923	Nnat	protein_coding	0.0321227	0.627692	0.141635	0.0660956	7.43686	0.0152804	0.00154476	0.00937681	0.00286415	0.00937681	1422.26	1355.47	1619.23	1700.61	1859.91	1915.2	1723.23	1973.03	1849.15	1665.18
ENSRNOT00000034694.2	ENSRNOG00000028021	Rps13	protein_coding	0.0322011	0.627692	0.0655265	0.0305926	8.34738	0.00249176	0.00022485	0.00123659	0.00211493	0.00211493	3927.05	4027.65	4257.45	4182.52	4027.02	4543.9	4580.78	4162	4226.91	4298.35
ENSRNOT00000043788.6	ENSRNOG00000015560	Emsy	protein_coding	0.0321429	0.627692	-0.100458	0.0468852	6.68016	0.00546933	0.00125513	0.0017442	0.00424042	0.00424042	819.168	855.923	882.642	880.53	753.742	729.735	734.812	743.266	776.299	803.098
ENSRNOT00000054890.4	ENSRNOG00000017635	Inpp5a	protein_coding	0.032169	0.627692	-0.103289	0.0482141	7.5033	0.00812929	0.000588617	0.00522288	0.00278315	0.00522288	2075.68	1917.57	1652.63	2113.02	1827.19	1629.14	1671.87	1759.16	1779.06	1777.33
ENSRNOT00000061588.2	ENSRNOG00000040045	Crnkl1	protein_coding	0.0320541	0.627692	0.663732	0.309615	2.93717	0.219281	0.154818	-0.045796	0.0848349	0.0848349	8.48328	8.57716	22.5813	17.1417	13.1823	30.2707	19.4052	34.0706	23.5222	24.1715
ENSRNOT00000085712.1	ENSRNOG00000004549	Dhx40	protein_coding	0.0321935	0.627692	0.0875969	0.0408949	7.86465	0.00584788	0.0014378	0.00274318	0.00242313	0.00274318	2450.28	2286.86	2516.18	2520.76	2701.49	2914.14	2448.52	2644.45	2767.74	2849.1
ENSRNOT00000081709.1	ENSRNOG00000030170	Krt10	protein_coding	0.0322786	0.628008	0.199029	0.0929631	5.00871	0.0207482	0.00902412	0.00193869	0.0125812	0.0125812	118.446	167.076	140.046	123.051	131.617	165.834	176.64	155.082	154.66	173.414
ENSRNOT00000093629.1	ENSRNOG00000051382	Ntan1	protein_coding	0.0322598	0.628008	0.18222	0.0851028	5.21748	0.0207537	0.00717419	0.00579741	0.010932	0.010932	198.302	156.217	167.553	178.165	144.294	236.319	191.279	213.564	184.953	186.338
ENSRNOT00000031925.6	ENSRNOG00000036585	Cfap43	protein_coding	0.0323584	0.628825	0.259875	0.12144	4.7699	0.0515321	0.009424	0.0274449	0.0147644	0.0274449	104.258	126.454	102.861	69.1114	123.859	112.837	135.951	154.62	124.243	145.323
ENSRNOT00000064756.3	ENSRNOG00000001126	Fbxw8	protein_coding	0.032382	0.628825	-0.137414	0.0642222	6.05689	0.0106938	0.00407173	0.002058	0.00623949	0.00623949	518.815	410.104	463.593	435.002	464.144	386.219	395.785	414.314	363.65	434.653
ENSRNOT00000027811.3	ENSRNOG00000020475	Sart1	protein_coding	0.0324744	0.629426	0.0844879	0.0395076	7.33564	0.00545139	0.000644516	0.00325761	0.00299866	0.00325761	1600.73	1555.19	1416.54	1452.62	1340.22	1737.86	1505.58	1594.82	1579.91	1588.99
ENSRNOT00000037685.5	ENSRNOG00000010748	Mtus1	protein_coding	0.0324554	0.629426	-0.0860384	0.0402283	7.23051	0.00412027	0.000892716	0.00142927	0.00315307	0.00315307	1377.43	1464.03	1508.96	1363.17	1498.54	1402.27	1312.29	1253.73	1377.85	1271.6
ENSRNOT00000084320.1	ENSRNOG00000008193	Cr1l	protein_coding	0.0325059	0.62944	-2.59173	1.21215	3.29118	5.13096	2.98028	0.692961	0.0543208	0.692961	190.708	176.005	130.433	10.3359	190.251	290.467	6.69763	13.3704	0.203752	0.552516
ENSRNOT00000032772.5	ENSRNOG00000028219	Tmem209	protein_coding	0.0325432	0.629569	-0.314471	0.147109	4.82243	0.0630631	0.0398576	0.000184583	0.014245	0.014245	150.938	153.902	114.668	191.284	125.441	146.979	85.5283	108.575	98.3645	98.1728
ENSRNOT00000089294.1	ENSRNOG00000001815	Eif4a2	protein_coding	0.0325784	0.629655	-0.134028	0.0627109	6.83208	0.0137291	0.00279458	0.00703707	0.00388606	0.00703707	946.885	943.158	1006.22	1102.86	963.833	745.533	932.449	773.578	918.352	989.213
ENSRNOT00000013459.6	ENSRNOG00000009519	Ttc39a	protein_coding	0.0327222	0.631838	-2.33955	1.09556	3.10579	4.18767	2.08162	0.91904	0.0681822	0.91904	29.5257	87.8642	64.7972	152.011	72.3284	46.6638	36.91	33.8537	0.000126449	0.0276487
ENSRNOT00000059602.4	ENSRNOG00000050511	LOC100910838	protein_coding	0.0327848	0.632236	-0.287398	0.134631	5.10778	0.0628187	0.0335352	0.011324	0.0117787	0.0117787	141.696	253.348	212.837	192.928	169.477	103.215	151.136	136.155	157.262	176.953
ENSRNOT00000084282.1	ENSRNOG00000052445	Kdm7a	protein_coding	0.0328045	0.632236	-0.18969	0.08887	5.3034	0.0275459	0.00477709	0.0149676	0.0102978	0.0149676	203.25	175.526	235.11	236.771	262.539	146.606	195.5	193.518	193.854	187.39
ENSRNOT00000017305.5	ENSRNOG00000012556	Isl1	protein_coding	0.0328852	0.633194	0.150852	0.0707069	6.06125	0.0174311	0.00249054	0.0100081	0.0062219	0.0100081	345.42	385.024	427.117	364.755	477.441	507.356	492.122	462.887	454.677	400.593
ENSRNOT00000040525.2	ENSRNOG00000012424	Adam23	protein_coding	0.0329481	0.633216	-0.131384	0.0616043	7.14218	0.0132285	0.000804423	0.00868329	0.00329486	0.00868329	1235.3	1276.81	1439.07	1526.85	1291.52	1085.54	1398.84	1145.55	1220.4	1092.79
ENSRNOT00000091374.1	ENSRNOG00000056009	Rab11fip5	protein_coding	0.0329331	0.633216	-0.127841	0.0599379	6.05085	0.0113046	0.00271739	0.00489295	0.00626399	0.00626399	433.888	419.965	432.867	539.002	443.717	402.398	411.122	392.924	355.034	431.031
ENSRNOT00000006582.7	ENSRNOG00000032391	Esyt2	protein_coding	0.0329979	0.633579	-0.0866753	0.0406524	7.3552	0.00575932	0.000645857	0.00348569	0.00297159	0.00348569	1577.56	1617.48	1648.71	1782.82	1548.77	1319.45	1542.66	1578.29	1505.9	1556.48
ENSRNOT00000006369.6	ENSRNOG00000004657	Sec23a	protein_coding	0.0330553	0.634086	-0.0840095	0.039415	7.20348	0.00465096	0.000688585	0.00233825	0.00319526	0.00319526	1364.75	1283.45	1485.37	1407.86	1474.94	1268	1290.74	1399.01	1227.83	1262.38
ENSRNOT00000034282.4	ENSRNOG00000015002	Abhd15	protein_coding	0.0331749	0.635034	-0.170696	0.0801405	5.49656	0.0223659	0.00388629	0.01217	0.009028	0.01217	278.954	252.652	235.125	325.575	242.57	231.614	210.185	201.323	208.602	272.168
ENSRNOT00000067623.2	ENSRNOG00000012679	Oard1	protein_coding	0.0331977	0.635034	0.164949	0.0774524	5.35186	0.0161098	0.00503751	0.00458342	0.00995966	0.00995966	178.269	204.024	228.904	164.357	199.752	237.553	215.423	230.637	243.889	217.06
ENSRNOT00000084044.1	ENSRNOG00000061582	Scamp1	protein_coding	0.0331616	0.635034	-0.293346	0.137713	5.17471	0.0485436	0.0361543	-0.00843388	0.011258	0.011258	242.92	191.5	173.566	194.084	226.356	141.329	145.253	127.522	211.721	146.995
ENSRNOT00000074378.3	ENSRNOG00000050636	Arhgef10l	protein_coding	0.0332468	0.63538	-0.181414	0.0852075	6.61375	0.0108017	0.01374	-0.0118728	0.00441083	0.00441083	845.875	822.695	811.188	786.095	812.951	749.366	654.495	673.567	664.345	663.176
ENSRNOT00000001476.5	ENSRNOG00000001114	Wipi2	protein_coding	0.0335229	0.63742	-0.115468	0.0543181	7.03856	0.0102601	0.000840504	0.00653564	0.00347575	0.00653564	1133	1049.59	1276.04	1330.94	1268.36	1088.77	1057.21	1013.61	1019.56	1208.61
ENSRNOT00000015150.3	ENSRNOG00000011196	Krt25	protein_coding	0.0335713	0.63742	-0.299945	0.141138	5.18025	0.0692574	0.00601721	0.0437828	0.0112155	0.0437828	205.624	293.442	205.807	158.561	188.278	126.813	159.77	190.422	184.699	115.613
ENSRNOT00000038178.4	ENSRNOG00000027552	Tapbpl	protein_coding	0.0334737	0.63742	0.0744641	0.0350196	7.6566	0.00269368	0.000451068	0.000846535	0.00261486	0.00261486	2052.51	2027.98	2084.64	1906.96	2118.31	2192.5	2130.28	2311.52	2183.51	2157.85
ENSRNOT00000050289.5	ENSRNOG00000030374	LOC100360750	protein_coding	0.0335439	0.63742	0.115682	0.0544253	6.33563	0.0102998	0.00197776	0.00542753	0.00522624	0.00542753	568.884	542.768	579.134	485.186	491.675	661.25	566.487	525.868	621.909	621.25
ENSRNOT00000067315.2	ENSRNOG00000024414	Ate1	protein_coding	0.0334891	0.63742	-0.0747967	0.0351791	7.69386	0.00310923	0.000516359	0.00123323	0.00257756	0.00257756	2359.29	2098.21	2309.09	2380.9	2253.81	2069.89	2204.17	2109.26	2149.93	2039.52
ENSRNOT00000082114.1	ENSRNOG00000000396	Ddx50	protein_coding	0.0335238	0.63742	2.64783	1.24559	3.66091	5.39528	1.02972	2.84905	0.0366745	2.84905	94.7942	7.81676e-05	71.7618	2.20711e-07	68.4832	193.409	98.0768	189.25	115.239	158.493
ENSRNOT00000089557.1	ENSRNOG00000032254	Sin3a	protein_coding	0.033408	0.63742	0.102668	0.0482655	6.91381	0.0072913	0.00210859	0.00280017	0.00371532	0.00371532	1069.02	984.473	880.727	982.769	873.075	1130.78	991.288	1063.55	1026.98	1085.65
ENSRNOT00000002138.5	ENSRNOG00000001571	Cldn8	protein_coding	0.0336448	0.637632	0.37	0.174175	3.52943	0.0638661	0.0340275	-0.00495928	0.0418145	0.0418145	31.5933	33.9727	22.5314	21.7573	31.7588	39.5342	46.0662	45.7052	34.3651	38.2428
ENSRNOT00000015200.4	ENSRNOG00000011211	Pex5l	protein_coding	0.0336353	0.637632	-0.136251	0.0641359	6.53188	0.0142977	0.00156561	0.00871791	0.00463383	0.00871791	708.743	709.652	754.311	687.275	820.436	525.475	734.812	633.065	683.777	647.259
ENSRNOT00000079411.1	ENSRNOG00000059485	Cdkl3	protein_coding	0.0337118	0.637943	0.358866	0.168997	4.26327	0.0992406	0.0471526	0.0242477	0.0217765	0.0242477	59.89	65.9127	87.2625	33.9011	60.4304	68.7998	82.5205	103.292	95.8162	76.6651
ENSRNOT00000089895.1	ENSRNOG00000006995	Ano6	protein_coding	0.0337234	0.637943	-0.14232	0.067026	5.93294	0.0156097	0.00402606	0.00720514	0.00676466	0.00720514	422.739	401.691	361.975	386.456	456.355	290.449	401.4	340.309	373.446	358.783
ENSRNOT00000005588.7	ENSRNOG00000004214	Rpl26	protein_coding	0.0338561	0.638901	0.0606038	0.0285627	9.16229	0.00192123	0.00010308	0.000910546	0.00193649	0.00193649	9136.22	9470.83	9170.76	9327.41	9128.78	10498.1	9937.7	9396.2	9667.78	9653.08
ENSRNOT00000022748.6	ENSRNOG00000016888	Pask	protein_coding	0.0338676	0.638901	-0.259443	0.122284	4.27996	0.0290174	0.0159008	-0.00429074	0.0214825	0.0214825	84.2489	86.8191	65.6349	84.4695	89.9833	58.4777	69.6611	56.4021	65.2056	65.9688
ENSRNOT00000039341.7	ENSRNOG00000021437	AABR07073181.1	protein_coding	0.0338451	0.638901	-0.242913	0.114478	5.36875	0.0455137	0.00501226	0.027751	0.00984506	0.027751	246.428	236.865	208.66	275.166	246.66	129.31	198.871	229.498	180.637	229.457
ENSRNOT00000003158.6	ENSRNOG00000002292	Hnrnpd	protein_coding	0.0339855	0.639506	0.103496	0.0488135	7.02423	0.00827043	0.00227187	0.00368501	0.00350205	0.00368501	1060.51	1160.84	1001.13	1092.33	1024.24	1269.76	1086.29	1140.96	1098.7	1338.3
ENSRNOT00000049857.4	ENSRNOG00000006961	Snrpb	protein_coding	0.0339934	0.639506	0.0785778	0.0370624	7.43195	0.00410865	0.000563681	0.00212902	0.00287037	0.00287037	1777.05	1691.48	1499.21	1529.32	1636.66	1789.84	1739.24	1798.94	1742.18	1712.7
ENSRNOT00000068682.2	ENSRNOG00000002940	Ankrd17	protein_coding	0.0339611	0.639506	0.137423	0.064806	7.09833	0.0145788	0.00179504	0.00870451	0.00336945	0.00870451	1128.96	1158.11	1104.75	1263.65	1005.39	1421.65	1056.88	1356.16	1291.47	1386.67
ENSRNOT00000002593.7	ENSRNOG00000001890	Txnrd2	protein_coding	0.0340404	0.63951	0.387389	0.182766	4.30659	0.0639258	0.0624872	-0.0374677	0.0210212	0.0210212	66.3345	57.1032	61.3013	51.4955	68.4662	98.8175	76.8535	70.3931	113.187	95.0943
ENSRNOT00000006533.5	ENSRNOG00000004786	Cyp4f1	protein_coding	0.0341671	0.63951	0.322146	0.152092	3.7473	0.0527982	0.024033	0.00293437	0.0337972	0.0337972	29.4871	35.86	38.2054	37.1154	38.1106	56.0068	56.1783	36.9531	42.2955	59.2763
ENSRNOT00000024392.5	ENSRNOG00000018077	Gpat4	protein_coding	0.0342111	0.63951	-0.0999058	0.0471794	8.31772	0.00771898	0.000259627	0.0053051	0.002129	0.0053051	3749.07	4269.23	4614.03	4342.5	4611.38	3782.93	4292.02	3722.54	3702.62	4009.75
ENSRNOT00000028373.6	ENSRNOG00000020897	Prpf19	protein_coding	0.034119	0.63951	0.0640115	0.0302132	8.44196	0.00167941	0.000208215	0.000400664	0.00207388	0.00207388	4397.79	4584.42	4454.36	4432.09	4590.2	4898.95	4743.69	4620.11	4959.15	4725.85
ENSRNOT00000055588.2	ENSRNOG00000036971	Smim26	protein_coding	0.0340606	0.63951	0.156306	0.0737516	5.44171	0.013195	0.00423006	0.00297947	0.00936819	0.00936819	220.1	240.64	192.007	218.853	196.905	265.209	217.972	248.947	258.179	258.139
ENSRNOT00000064009.1	ENSRNOG00000030790	Ctnnd1	protein_coding	0.0342121	0.63951	-0.165492	0.0781523	7.29407	0.0211805	0.00409427	0.0111752	0.00305789	0.0111752	1642.54	1553.98	1762.55	1787.13	1295.98	1319.65	1127.12	1439.36	1537.92	1383.06
ENSRNOT00000084722.1	ENSRNOG00000050946	Fam110a	protein_coding	0.0341448	0.63951	0.277408	0.130954	5.32965	0.0438062	0.0327598	-0.00752634	0.0101128	0.0101128	178.468	212.723	220.032	155.312	142.167	197.515	251.781	260.476	257.896	221.791
ENSRNOT00000021693.5	ENSRNOG00000016085	Mpzl2	protein_coding	0.0344323	0.641869	0.15969	0.0755047	6.22611	0.0197524	0.0020991	0.0121533	0.00559787	0.0121533	429.669	459.575	457.485	404.43	604.476	579.011	516.84	514.426	532.219	599.455
ENSRNOT00000026974.6	ENSRNOG00000019908	Lamtor2	protein_coding	0.0344135	0.641869	0.107632	0.0508853	7.27478	0.00897202	0.00082989	0.00564341	0.00308618	0.00564341	1307.42	1320	1520.5	1366.72	1332.52	1745.81	1370.84	1491.77	1602.6	1430.94
ENSRNOT00000090264.1	ENSRNOG00000020423	Apc	protein_coding	0.0343827	0.641869	0.112492	0.0531737	7.37953	0.00979831	0.00231508	0.00475352	0.00293866	0.00475352	1396.81	1485.3	1495.45	1767.68	1453.68	1696.46	1657.84	1530.16	1712.83	1898.5
ENSRNOT00000022290.6	ENSRNOG00000023548	Sned1	protein_coding	0.0344902	0.641927	0.131999	0.0624319	5.90778	0.0109865	0.00286717	0.00404773	0.0068772	0.0068772	301.19	332.177	361.482	374.993	354.64	369.809	358.417	431.768	420.312	387.208
ENSRNOT00000024732.8	ENSRNOG00000011268	Chd5	protein_coding	0.0345294	0.641927	-0.105888	0.0500928	8.14206	0.0086907	0.000444621	0.00582859	0.0022248	0.00582859	4000.79	3697.58	3619.24	3601.13	3234.45	2944.47	3070.62	3571.68	3492.79	3255.92
ENSRNOT00000087129.1	ENSRNOG00000060817	Stam	protein_coding	0.0345257	0.641927	-0.613809	0.290371	4.9716	0.131004	0.197894	-0.168253	0.0128943	0.0128943	215.847	170.258	230.339	185.896	181.826	114.895	93.9189	120.654	129.929	77.7167
ENSRNOT00000089393.1	ENSRNOG00000052023	AABR07002885.1	protein_coding	0.0345817	0.642317	0.453919	0.2148	3.54619	0.159765	0.0608539	0.0544932	0.0411009	0.0544932	55.8749	21.528	22.5945	17.3245	31.0523	38.5467	35.2336	41.9504	46.5372	55.5151
ENSRNOT00000059190.4	ENSRNOG00000003399	Hnrnph1	protein_coding	0.0346273	0.642581	0.0671941	0.031805	8.31895	0.00240643	0.000400485	0.000895794	0.00212841	0.00212841	4137.57	3791.89	4068.62	3962.45	3873.76	4464.62	4104.99	4165.89	4129.7	4348.61
ENSRNOT00000060300.4	ENSRNOG00000050964	LOC100911068	protein_coding	0.034668	0.642754	-0.253102	0.119828	4.53946	0.0275985	0.0184649	-0.00743558	0.0174319	0.0174319	102.152	106.636	117.555	89.5889	115.39	76.5975	92.1324	85.5757	71.3737	86.0462
ENSRNOT00000018932.6	ENSRNOG00000013841	Dcaf1	protein_coding	0.0347276	0.643278	0.150714	0.0713773	6.45528	0.0176313	0.00361237	0.00912441	0.00485535	0.00912441	636.486	628.351	610.776	641.042	454.162	729.598	703.255	714.325	627.459	657.413
ENSRNOT00000000553.6	ENSRNOG00000000473	Pfdn6	protein_coding	0.034826	0.644517	0.209291	0.0991726	5.1622	0.0325812	0.0132339	0.00973156	0.0113541	0.0113541	164.798	141.203	190.027	163.69	130.537	198.78	150.066	188.291	225.861	212.729
ENSRNOT00000019511.5	ENSRNOG00000014363	Arhgef3	protein_coding	0.0350611	0.64479	-0.147587	0.0700241	6.55799	0.0169469	0.00161445	0.010644	0.00456118	0.010644	684.196	692.037	922.724	798.036	719.264	648.22	699.153	653.592	717.841	563.583
ENSRNOT00000020924.4	ENSRNOG00000015585	Suv39h2	protein_coding	0.0350564	0.64479	0.233187	0.110636	4.65831	0.0239546	0.0146339	-0.00467755	0.0159667	0.0159667	92.5608	96.1356	101.504	78.2722	100.265	129.818	116.073	128.648	102.922	114.65
ENSRNOT00000045773.2	ENSRNOG00000030547	Dpp6	protein_coding	0.0349072	0.64479	0.0894777	0.0424179	7.40087	0.00622235	0.000566693	0.0039315	0.00291042	0.0039315	1488.05	1604.27	1673.2	1418.06	1658.87	1639.02	1797.7	1600.65	1683.01	1851.91
ENSRNOT00000071074.2	ENSRNOG00000028630	Ksr2	protein_coding	0.0350142	0.64479	-0.190427	0.0903271	5.60022	0.028204	0.00379022	0.0166072	0.00842385	0.0166072	312.774	301.036	276.254	277.725	319.929	187.787	321.34	241.168	252.892	241.885
ENSRNOT00000080083.1	ENSRNOG00000005099	Top3a	protein_coding	0.0350362	0.64479	-0.31251	0.148254	4.61672	0.0759712	0.0164421	0.0385059	0.0164551	0.0385059	130.538	108.835	118.32	129.33	104.206	57.0064	100.187	90.875	129.386	70.0832
ENSRNOT00000087481.1	ENSRNOG00000008057	Krt7	protein_coding	0.0350526	0.64479	-0.308399	0.146316	4.83348	0.0595631	0.0393824	-0.00209564	0.0141389	0.0141389	166.757	132.556	138.003	139.133	156.806	107.047	100.012	165.56	92.7975	85.9939
ENSRNOT00000091448.1	ENSRNOG00000023383	Ddx3x	protein_coding	0.0349301	0.64479	-0.0857627	0.0406619	7.46141	0.00571731	0.000966263	0.0031672	0.00283357	0.0031672	1919.47	1763.66	1728.63	1711.73	1967.96	1543.42	1772.96	1791.31	1606.1	1630.56
ENSRNOT00000087026.1	ENSRNOG00000018220	Pde4dip	protein_coding	0.035124	0.645368	0.102775	0.0487795	7.60131	0.0082217	0.00194431	0.00400429	0.00267276	0.00400429	1866.44	1820.84	1970.11	1959.24	1888.05	2346.14	1892.3	2017.22	1959.05	2360.26
ENSRNOT00000034426.6	ENSRNOG00000027240	Kndc1	protein_coding	0.0352441	0.646586	0.130705	0.0620768	6.42815	0.0133089	0.00158047	0.00805337	0.00493676	0.00805337	687.681	558.662	557.407	551.611	552.603	565.01	633.691	707.944	722.548	685.502
ENSRNOT00000056651.4	ENSRNOG00000010735	Nfyc	protein_coding	0.0352534	0.646586	0.107802	0.0512019	6.71639	0.0087181	0.00240265	0.00377355	0.00415142	0.00415142	822.142	697.791	849.515	773.689	775.567	965.013	859.7	769.947	899.764	872.552
ENSRNOT00000006179.4	ENSRNOG00000004510	Slc35b1	protein_coding	0.0353239	0.6473	0.0790315	0.0375513	7.42499	0.00430547	0.000646032	0.00224575	0.00287923	0.00287923	1589.14	1600.49	1585.03	1755.94	1537.13	1872.11	1625.8	1669.7	1764.96	1801.23
ENSRNOT00000008932.5	ENSRNOG00000006593	Grpel1	protein_coding	0.0354354	0.647498	0.094447	0.0449032	6.88591	0.0069585	0.00105959	0.00398115	0.00377225	0.00398115	979.56	969.736	863.74	1022.37	841.738	1051.54	1068.31	1018.74	1057.17	936.081
ENSRNOT00000035310.3	ENSRNOG00000017871	Sidt2	protein_coding	0.0354443	0.647498	-0.197483	0.0938943	5.84122	0.0304246	0.00694769	0.0150927	0.00718488	0.0150927	425.385	442.882	282.278	445.296	332.011	328.006	288.284	311.799	314.638	315.323
ENSRNOT00000056903.3	ENSRNOG00000014171	Tnfsf13	protein_coding	0.0354611	0.647498	0.151526	0.0720504	5.72446	0.0139219	0.00521914	0.00326798	0.007759	0.007759	317.884	288.885	300.075	238.064	278.759	352.755	295.514	327.545	325.897	351.018
ENSRNOT00000089683.1	ENSRNOG00000027317	Ylpm1	protein_coding	0.0354414	0.647498	0.0831615	0.039539	7.48365	0.00424472	0.00110181	0.00151231	0.00280652	0.00280652	1772.75	1790.12	1554.93	1669.24	1753.31	1865.62	1728.05	1921.59	1845.85	1914.33
ENSRNOT00000017941.7	ENSRNOG00000013178	Cmip	protein_coding	0.0355835	0.648909	-0.097869	0.0465676	7.39403	0.00747963	0.000641995	0.00477935	0.00291941	0.00477935	1834.72	1718.54	1595.05	1793.96	1607.81	1546.45	1682.23	1677.59	1458.72	1396.66
ENSRNOT00000026928.7	ENSRNOG00000019868	Psma5	protein_coding	0.035644	0.648909	0.0817766	0.0389233	7.48708	0.00522434	0.000557774	0.00322979	0.00280241	0.00322979	1836.63	1799.61	1625.2	1746.98	1571	1917.41	1701.08	1885.58	1966.74	1834.7
ENSRNOT00000059349.4	ENSRNOG00000022812	Ercc5	protein_coding	0.0356275	0.648909	0.187794	0.0893765	5.66295	0.0275477	0.0110148	0.00895561	0.00808069	0.00895561	205.356	247.438	290.555	276.328	300.763	273.5	381.013	304.474	295.58	335.157
ENSRNOT00000091999.1	ENSRNOG00000060103	Bex4	protein_coding	0.0356651	0.648909	0.091509	0.0435607	6.91143	0.00379002	0.0010237	0.000623223	0.00372013	0.00372013	980.446	936.136	1000.2	913.806	963.35	986.708	1055.03	1034.69	1116.43	1062.19
ENSRNOT00000043156.5	ENSRNOG00000042833	AABR07030521.1	protein_coding	0.0357563	0.649543	0.137912	0.0656824	6.29472	0.0148703	0.00180237	0.00898307	0.00536118	0.00898307	493.909	569.042	496.67	561.85	419.216	581.482	549.423	597.08	528.694	650.123
ENSRNOT00000073811.1	ENSRNOG00000046744	Ankrd29	protein_coding	0.0357634	0.649543	0.167419	0.0797381	6.35703	0.0219151	0.00175855	0.0141369	0.00515744	0.0141369	473.9	620.945	508.425	558.011	499.672	692.672	735.935	647.652	553.366	527.75
ENSRNOT00000085609.1	ENSRNOG00000054863	Usp4	protein_coding	0.0358907	0.651279	-1.74468	0.831526	3.30861	2.38205	1.36272	0.365873	0.0532307	0.365873	98.9404	37.796	60.3604	126.865	40.1171	15.768	20.4053	0	39.0284	28.5281
ENSRNOT00000047527.5	ENSRNOG00000031090	RT1-CE7	protein_coding	0.0359279	0.651375	0.330938	0.157759	4.89593	0.0857288	0.0211543	0.0410655	0.013559	0.0410655	174.408	88.6585	125.798	97.6983	96.2375	156.515	207.134	165.859	160.288	111.74
ENSRNOT00000021738.5	ENSRNOG00000016231	Polr2d	protein_coding	0.036033	0.651777	0.106155	0.0506332	6.4515	0.00626793	0.00154268	0.00198719	0.00486662	0.00486662	673.991	586.029	610.306	574.649	563.189	719.028	658.409	659.322	637.076	667.336
ENSRNOT00000049535.2	ENSRNOG00000034246	Rps27a	protein_coding	0.0360451	0.651777	0.0598236	0.0285361	9.24293	0.00267454	9.65679e-05	0.0017939	0.0019392	0.0019392	9600.16	9846.41	10180.3	10256.6	10265.5	11287	11275	10397.4	10188.8	10136.1
ENSRNOT00000092013.1	ENSRNOG00000055939	Zcchc18	pseudogene	0.0360455	0.651777	0.0626545	0.0298865	8.51947	0.00154815	0.000188514	0.000326409	0.00204449	0.00204449	4960.15	4841.11	4729.63	4865.95	4887.68	5077.67	5366.15	5248.32	5011.14	5156.08
ENSRNOT00000068152.3	ENSRNOG00000015274	Ddx20	protein_coding	0.0361029	0.652239	0.148341	0.0707811	6.07438	0.0172458	0.002249	0.0102759	0.00616922	0.0102759	406.501	483.167	397.728	367.314	370.519	497.472	471.897	388.98	465.251	525.838
ENSRNOT00000018325.4	ENSRNOG00000013484	Gsta1	protein_coding	0.0361899	0.65266	0.129078	0.0616185	7.86201	0.0130655	0.00045389	0.00903821	0.00242531	0.00903821	2323.63	2445.73	2489.06	2159.82	2795.9	3155.86	2642.58	2999.29	2501.7	2603.11
ENSRNOT00000079133.1	ENSRNOG00000059219	Myo15a	protein_coding	0.0361655	0.65266	-0.31165	0.148755	6.68185	0.0761525	0.0346351	0.0206848	0.0042362	0.0206848	857.086	838.859	894.74	1097.72	994.842	449.412	567.392	1000.22	827.177	700.181
ENSRNOT00000083502.1	ENSRNOG00000000875	Fhl1	protein_coding	0.0362259	0.652735	-0.265037	0.126546	5.27048	0.055099	0.017433	0.022602	0.0105357	0.022602	144.394	223.661	255.525	242.441	266.841	177.315	145.76	200.021	148.861	183.769
ENSRNOT00000017633.5	ENSRNOG00000012972	Alox5	protein_coding	0.0363015	0.653522	-1.54517	0.738068	1.44482	1.56631	0.722407	0.293579	0.639452	0.639452	15.7967	14.1553	3.15516	8.95889	7.41039	0	2.24713	5.70616	0	6.26241
ENSRNOT00000081999.1	ENSRNOG00000015148	Erc2	protein_coding	0.0363459	0.653747	-0.157359	0.0751822	5.41067	0.0135807	0.00456336	0.00297685	0.00956754	0.00956754	213.352	216.191	241.659	279.005	264.673	199.64	215.759	209.474	204.796	202.463
ENSRNOT00000006747.4	ENSRNOG00000005038	Ube2t	protein_coding	0.0364163	0.65444	-0.384476	0.183762	3.38263	0.100471	0.0354824	0.0313532	0.0489389	0.0489389	36.8589	43.4095	24.4906	37.1154	37.0519	14.0017	26.9656	26.2562	30.8405	24.8578
ENSRNOT00000026387.6	ENSRNOG00000019447	Ecel1	protein_coding	0.0365808	0.656243	-0.478994	0.229138	6.3799	0.180409	0.00184169	0.129419	0.0050853	0.129419	1026.65	602.391	509.468	1225.37	610.404	329.797	423.894	799.467	508.73	377.116
ENSRNOT00000093312.1	ENSRNOG00000043095	Etv3	protein_coding	0.0365549	0.656243	-0.535047	0.255918	2.85017	0.097219	0.0685868	-0.0486765	0.0951479	0.0951479	21.3009	23.6487	25.9421	20.0357	20.0972	10.9621	11.102	12.6098	12.9217	16.8357
ENSRNOT00000004917.5	ENSRNOG00000003653	Fh	protein_coding	0.0366562	0.656447	0.0912678	0.0436777	6.92033	0.00568251	0.00106717	0.00272259	0.00370219	0.00370219	1074.17	994.645	893.418	943.243	939.002	1091.31	1029.19	1131.93	1060.91	989.532
ENSRNOT00000087611.1	ENSRNOG00000010150	Strbp	protein_coding	0.0366458	0.656447	-0.419608	0.200799	5.0293	0.109094	0.0883904	-0.0206817	0.0124107	0.0124107	127.99	205.327	270.777	225.36	146.374	141.898	112.201	153.897	126.222	92.4989
ENSRNOT00000005909.6	ENSRNOG00000004411	Tspan8	protein_coding	0.0368744	0.659203	0.394447	0.188988	3.8264	0.122589	0.0263303	0.062961	0.0314471	0.062961	31.5933	48.128	42.1239	21.7573	50.8141	54.3595	84.2674	44.7327	50.2259	50.6717
ENSRNOT00000084760.1	ENSRNOG00000009954	Cacul1	protein_coding	0.0368742	0.659203	-0.152327	0.0729832	5.93337	0.0182822	0.00394773	0.00936865	0.00676274	0.00936865	360.456	368.843	443.775	433.942	435.089	284.572	343.133	379.706	397.94	352.145
ENSRNOT00000000476.4	ENSRNOG00000000418	Zbtb12	protein_coding	0.0369128	0.659314	0.152926	0.0732851	5.80718	0.0184311	0.00302317	0.0104036	0.00734762	0.0104036	380.173	325.572	294.867	277.725	272.067	404.402	321.34	362.724	336.602	373.823
ENSRNOT00000065576.2	ENSRNOG00000012602	Recql	protein_coding	0.0370821	0.660609	-0.110073	0.0527962	6.89147	0.00786958	0.00320781	0.00185921	0.0037608	0.0037608	1132.09	1071.71	1000.32	1096.27	910.105	936.1	950.542	865.916	911.892	993.698
ENSRNOT00000074939.2	ENSRNOG00000050534	Gcnt1	protein_coding	0.0370625	0.660609	-0.202529	0.0971327	4.77818	0.0178924	0.00890623	-0.00159542	0.0146807	0.0146807	140	136.73	118.285	121.485	140.558	100.521	112.356	104.941	121.351	97.2303
ENSRNOT00000084349.1	ENSRNOG00000038436	RGD1307100	nonsense_mediated_decay	0.0370781	0.660609	-0.53658	0.257364	2.8741	0.205824	0.07341	0.0681677	0.092181	0.092181	21.6778	24.7717	26.6726	14.0782	29.5076	7.8016	11.5597	27.9556	12.6034	11.7012
ENSRNOT00000039280.5	ENSRNOG00000050805	LOC102550456	protein_coding	0.0372502	0.663028	-0.0933288	0.0448048	7.22904	0.00673624	0.00186334	0.00299298	0.00315533	0.00315533	1365.12	1559.63	1526.63	1407.74	1373.4	1331.68	1401.57	1308.7	1392.23	1158.62
ENSRNOT00000076558.2	ENSRNOG00000049452	Nebl	processed_transcript	0.0373155	0.663038	-0.222513	0.106859	4.58615	0.031045	0.0117171	0.00773609	0.0168303	0.0168303	94.0425	119.633	111.486	89.321	138.319	88.979	87.7568	98.9184	78.1731	83.8991
ENSRNOT00000080537.1	ENSRNOG00000010042	Wdfy2	protein_coding	0.037311	0.663038	-0.260049	0.124883	4.68919	0.053442	0.017017	0.0219722	0.015619	0.0219722	162.562	125.07	89.1342	134.863	116.879	91.429	115.049	102.349	72.0968	99.6788
ENSRNOT00000003435.7	ENSRNOG00000002514	Ccdc93	protein_coding	0.0374054	0.663959	-0.147857	0.0710403	5.56197	0.0139919	0.00397566	0.00493341	0.00864117	0.00864117	307.508	236.865	287.03	296.923	276.302	243.794	267.409	220.746	257.298	220.852
ENSRNOT00000092203.1	ENSRNOG00000002652	Rap1gap2	protein_coding	0.0374322	0.663959	-0.161753	0.0777277	7.07194	0.0206935	0.000933147	0.0141708	0.00341572	0.0141708	1120.89	1150.96	1464.52	1223.62	1470.05	897.535	1178.72	1117.47	1192.33	1073.52
ENSRNOT00000092432.1	ENSRNOG00000001009	Bri3	processed_transcript	0.0375088	0.664742	0.107515	0.0516852	6.54311	0.00666486	0.00207597	0.00180969	0.00460241	0.00460241	682.028	680.664	677.242	618.689	632.189	741.025	712.602	731.091	665.923	819.131
ENSRNOT00000036666.5	ENSRNOG00000004072	Myo1c	protein_coding	0.0376376	0.6653	-0.0744672	0.0358226	7.83687	0.00439206	0.000371475	0.00283666	0.00244646	0.00283666	2598.02	2483.78	2538.21	2999.95	2550.23	2445.35	2525.78	2440.85	2346.52	2440.84
ENSRNOT00000071273.2	ENSRNOG00000033261	Fam107a	protein_coding	0.0376126	0.6653	-1.46632	0.705286	2.37367	1.56984	1.06255	0.0316071	0.181019	0.181019	12.902	18.1452	36.1523	22.9095	25.5115	24.9991	0	6.37373	5.60799	6.31911
ENSRNOT00000074653.2	ENSRNOG00000045728	AABR07033887.1	protein_coding	0.0376235	0.6653	-0.173456	0.0834351	5.11167	0.0167495	0.00565555	0.00378548	0.011748	0.011748	192.719	171.751	194.945	190.696	155.618	142.488	133.704	161.427	152.44	171.136
ENSRNOT00000017600.6	ENSRNOG00000012820	Add3	protein_coding	0.0377604	0.666894	0.18633	0.089692	6.27874	0.0175438	0.0146965	-0.00580944	0.00541513	0.00541513	495.963	465.281	512.544	442.401	513.879	716.52	552.102	577.86	539.496	553.987
ENSRNOT00000012519.3	ENSRNOG00000009453	Mob3b	protein_coding	0.0381132	0.667371	-0.172307	0.0830939	5.63767	0.0235907	0.00361014	0.0136514	0.00821709	0.0136514	265.384	254.795	337.971	308.442	377.93	253.678	282.015	253.81	225.576	274.392
ENSRNOT00000015931.6	ENSRNOG00000011891	Atp6v1b2	protein_coding	0.0380209	0.667371	-0.059316	0.0285911	9.17428	0.00266692	0.000106966	0.00179382	0.00193667	0.00193667	9392.69	9322.67	10023.5	10588.1	10419	9117.57	9455.93	9623.37	9299.73	9328.37
ENSRNOT00000017330.5	ENSRNOG00000012980	Hyls1	protein_coding	0.0380976	0.667371	-0.172641	0.0832486	5.11068	0.017487	0.00557011	0.00478873	0.0117557	0.0117557	173.763	175.526	183.19	204.775	166.204	160.608	150.558	125.446	151.559	174.005
ENSRNOT00000022963.5	ENSRNOG00000017079	Pgm2l1	protein_coding	0.038086	0.667371	0.0946456	0.0456359	6.88212	0.00711635	0.00109228	0.00411431	0.00378008	0.00411431	935.162	808.738	1011.95	970.119	932.65	1015.53	1022.44	941.332	1027.43	1107.13
ENSRNOT00000037068.3	ENSRNOG00000026953	Gpr88	protein_coding	0.0380432	0.667371	0.543464	0.261987	5.90854	0.23457	0.00339186	0.168202	0.00687376	0.168202	337.157	290.915	534.733	157.745	208.104	349.254	660.06	678.78	528.526	316.529
ENSRNOT00000044313.5	ENSRNOG00000025639	Slc39a12	protein_coding	0.0380836	0.667371	0.401337	0.193513	4.38275	0.127958	0.0136714	0.0799466	0.0197499	0.0799466	61.0804	96.2559	73.4719	42.2347	63.5176	81.5393	101.121	151.702	65.2056	107.08
ENSRNOT00000070925.2	ENSRNOG00000047276	AABR07044711.1	protein_coding	0.0379092	0.667371	0.0793827	0.0382413	8.13737	0.00500022	0.000400482	0.00325552	0.00222766	0.00325552	2988.8	3244.02	3285.15	3263.39	3687.66	3717.97	3504.72	3692.45	3521.36	3364.92
ENSRNOT00000074796.2	ENSRNOG00000050790	Dcaf12	protein_coding	0.0379564	0.667371	-0.109986	0.052997	6.32233	0.00580337	0.00175207	0.000996443	0.00526963	0.00526963	623.442	621.889	582.877	541.373	573.776	509.826	502.234	536.793	562.178	523.926
ENSRNOT00000083592.1	ENSRNOG00000060130	Ypel4	protein_coding	0.0380895	0.667371	-0.0956928	0.0461417	6.72308	0.00440361	0.00118734	0.000905124	0.0041353	0.0041353	802.218	892.681	895.325	881.58	890.04	759.375	764.211	849.542	792.384	797.869
ENSRNOT00000088016.1	ENSRNOG00000012084	Xpnpep1	protein_coding	0.0380669	0.667371	-0.209312	0.100915	5.90351	0.0277253	0.0185632	-0.0010632	0.00689649	0.00689649	424.771	530.831	351.578	377.65	369.535	287.441	349.061	335.714	319.128	360.89
ENSRNOT00000002429.5	ENSRNOG00000001783	Tra2b	protein_coding	0.0382064	0.667863	0.078547	0.0378972	7.87214	0.00490534	0.000384202	0.00320629	0.00241695	0.00320629	2576.96	2791.42	2395.18	2449.62	2415.79	2979.07	2558.36	2671.32	2691.05	2756.35
ENSRNOT00000003208.5	ENSRNOG00000002350	Eaf2	protein_coding	0.038206	0.667863	0.357027	0.172257	3.51579	0.0735236	0.0317727	0.0111076	0.0424086	0.0424086	32.6464	21.7048	33.3073	23.0371	29.6415	56.8304	37.0777	41.8154	33.4839	33.4624
ENSRNOT00000000794.3	ENSRNOG00000000641	Nrbf2	protein_coding	0.038398	0.668709	0.126145	0.0609224	5.94433	0.0117641	0.00256444	0.00569758	0.0067144	0.0067144	370.665	391.545	375.196	310.976	346.09	415.885	396.553	429.823	350.465	443.616
ENSRNOT00000010700.6	ENSRNOG00000008090	Txndc12	protein_coding	0.0383307	0.668709	0.0865281	0.0417748	7.05514	0.00595782	0.000866894	0.00349593	0.00344573	0.00349593	1258.47	1043.72	1042.32	1150.58	1066.04	1141.55	1213.45	1183.47	1294.42	1219.94
ENSRNOT00000018385.5	ENSRNOG00000013660	Cog6	protein_coding	0.0385459	0.668709	-0.0855937	0.0413695	7.89688	0.00583827	0.000406935	0.00387166	0.00239689	0.00387166	2906.59	2580.04	2648.91	3204.72	2732.32	2532.66	2510.05	2508.92	2636.42	2696.11
ENSRNOT00000019192.6	ENSRNOG00000014117	Hmox1	protein_coding	0.0383468	0.668709	-0.201085	0.0970896	4.9746	0.0321795	0.00759713	0.0159689	0.0128687	0.0159689	160.073	187.793	174.373	111.346	176.791	134.252	137.075	135.171	128.649	117.596
ENSRNOT00000045833.3	ENSRNOG00000009802	Fam124a	protein_coding	0.0384598	0.668709	0.147891	0.0714475	5.57626	0.0130622	0.00420261	0.00365746	0.00855926	0.00855926	286.062	269.023	211.933	232.636	231.495	280.055	280.874	297.864	285.142	275.808
ENSRNOT00000076732.2	ENSRNOG00000021748	Las1l	protein_coding	0.0384459	0.668709	0.140713	0.0679753	6.24042	0.0157682	0.00511114	0.00644046	0.0055474	0.00644046	490.412	509.224	393.766	492.809	513.398	587.587	457.618	589.194	557.579	569.583
ENSRNOT00000084385.1	ENSRNOG00000004566	Arhgef15	protein_coding	0.0383986	0.668709	-0.244448	0.118058	4.58816	0.030523	0.0180391	-0.00237409	0.0168052	0.0168052	129.806	111.033	105.802	105.011	103.315	70.6453	86.3336	98.9507	101.287	79.2117
ENSRNOT00000085026.1	ENSRNOG00000057078	Ddit4	protein_coding	0.0385486	0.668709	0.0759117	0.0366905	7.47631	0.00226686	0.000550118	0.000199287	0.00281537	0.00281537	1635.48	1730.72	1691.81	1759.78	1682.16	1849.87	1777.48	1890.44	1863.65	1788.81
ENSRNOT00000089984.1	ENSRNOG00000019358	Esr1	protein_coding	0.0384986	0.668709	-0.572132	0.276458	4.34031	0.148437	0.170623	-0.105923	0.02045	0.02045	88.1709	101.178	103.349	90.8734	129.462	44.855	92.9733	61.2498	39.7599	59.8753
ENSRNOT00000008074.7	ENSRNOG00000005933	Yap1	protein_coding	0.0386675	0.669959	-0.222945	0.107822	4.97902	0.0379517	0.016233	0.01093	0.0128311	0.0128311	156.736	183.92	152.786	142.685	177.37	122.142	138.664	163.941	139.88	93.745
ENSRNOT00000077195.1	ENSRNOG00000051915	Spred3	protein_coding	0.0386861	0.669959	-0.246576	0.119262	4.45141	0.0484966	0.0142014	0.0213573	0.0186727	0.0213573	87.7019	106.792	80.6329	118.682	93.3395	59.4697	85.5997	60.2104	97.0324	81.3577
ENSRNOT00000006607.5	ENSRNOG00000004959	Actr2	protein_coding	0.0390085	0.670369	-0.0864317	0.0418739	7.57267	0.00597161	0.000497205	0.00388635	0.00270397	0.00388635	2154.66	2079.88	1835.82	2050.3	2042.09	1800.45	2115.67	1798.06	1825.76	1787.85
ENSRNOT00000008819.7	ENSRNOG00000006392	Xrcc6	protein_coding	0.038922	0.670369	0.181471	0.087879	6.66558	0.0263093	0.00696312	0.0123437	0.00427703	0.0123437	672.044	828.016	600.507	881.636	640.201	894.529	917.6	833.357	939.975	727.256
ENSRNOT00000011694.6	ENSRNOG00000008759	Csf3r	protein_coding	0.0389754	0.670369	-0.252238	0.122182	4.39167	0.0508478	0.0119651	0.025356	0.0196052	0.025356	95.9029	82.7186	88.7731	96.2191	92.7615	45.7	71.2461	76.8594	74.2077	95.0429
ENSRNOT00000017989.3	ENSRNOG00000013030	Pip4k2b	protein_coding	0.0388829	0.670369	-0.109959	0.0532381	6.33755	0.00587829	0.00186572	0.00096891	0.00522001	0.00522001	607.645	636.044	579.938	598.965	564.248	543.595	490.998	539.71	578.92	523.926
ENSRNOT00000067532.2	ENSRNOG00000007486	Atg7	protein_coding	0.039037	0.670369	-0.110235	0.0534135	6.31772	0.00920775	0.00184773	0.00471359	0.00528477	0.00528477	538.14	536.013	604.429	650.159	605.534	505.708	514.593	489.143	518.12	599.455
ENSRNOT00000077935.1	ENSRNOG00000008292	Hif1a	protein_coding	0.0389589	0.670369	-0.212028	0.102696	5.66659	0.0277976	0.0183049	-0.00108146	0.00806124	0.00806124	349.437	327.52	330.78	370.211	242.681	237.31	299.482	246.471	258.757	259.477
ENSRNOT00000082847.1	ENSRNOG00000046803	Arhgef16	protein_coding	0.0387473	0.670369	1.73961	0.841668	3.3816	2.41486	1.569	0.202013	0.0489949	0.202013	15.9308	42.0377	21.1791	37.0713	0	38.4344	82.095	52.2253	93.3914	106.623
ENSRNOT00000085122.1	ENSRNOG00000061832	Slc35a3	protein_coding	0.0389667	0.670369	-0.113287	0.0548726	6.22932	0.00832576	0.00194102	0.00341488	0.00558649	0.00558649	571.839	534.126	523.12	555.451	500.73	468.645	535.941	424.961	509.308	463.694
ENSRNOT00000086275.1	ENSRNOG00000055111	AABR07000658.2	pseudogene	0.0389305	0.670369	-0.20938	0.101399	4.62712	0.0231624	0.00937352	0.00298414	0.0163307	0.0163307	119.002	118.904	107.759	125.424	96.335	88.9519	110.109	89.4655	92.5214	79.3537
ENSRNOT00000088326.1	ENSRNOG00000049633	Flvcr1	protein_coding	0.0387892	0.670369	-0.197271	0.0954654	4.84449	0.0272792	0.00874976	0.00977812	0.0140344	0.0140344	129.022	111.899	142.602	171.081	151.079	112.007	119.755	100.54	109.404	133.993
ENSRNOT00000006531.6	ENSRNOG00000004629	Fkbp3	protein_coding	0.0391071	0.670449	0.07237	0.035079	7.65488	0.00345618	0.000459717	0.00179179	0.00261662	0.00261662	2114.65	1953.43	1990.6	2133.49	1991.28	2222.97	2001.07	2304.71	2247.83	2176.97
ENSRNOT00000076409.1	ENSRNOG00000051147	AABR07011057.2	protein_coding	0.0390833	0.670449	-0.456253	0.221127	3.09027	0.151484	0.0526925	0.0526745	0.06955	0.06955	21.55	47.3074	28.3583	15.7242	32.0444	15.3782	24.4861	14.0009	15.5527	17.2677
ENSRNOT00000002599.6	ENSRNOG00000001893	LOC100362453	protein_coding	0.0394101	0.671917	0.0896499	0.0435219	7.66178	0.00644177	0.000551877	0.00418351	0.0026096	0.00418351	2299.64	2106.11	1906.82	1852.91	2023.77	2361.55	2161.15	2309.76	2168.77	2120.92
ENSRNOT00000003309.7	ENSRNOG00000002420	Zc3h7a	protein_coding	0.0394385	0.671917	0.166789	0.0809818	5.99383	0.0192842	0.00989449	0.00310698	0.00650064	0.00650064	298.268	383.185	411.868	409.967	351.454	427.049	473.052	382.756	425.419	475.235
ENSRNOT00000004519.6	ENSRNOG00000003310	Tmem63a	protein_coding	0.0395333	0.671917	-0.213965	0.103938	5.0611	0.0253794	0.0148563	-0.000611116	0.0121514	0.0121514	191.666	157.546	176.333	166.944	185.048	128.002	157.299	145.882	115.242	166.124
ENSRNOT00000011378.6	ENSRNOG00000008399	Dcaf4	protein_coding	0.0393136	0.671917	0.134527	0.0652762	5.76368	0.0140858	0.0030914	0.00709961	0.00756107	0.00756107	296.977	299.148	326.215	271.326	295.357	362.397	335.946	285.901	325.147	402.505
ENSRNOT00000017571.7	ENSRNOG00000013121	Mier3	protein_coding	0.0393523	0.671917	0.164991	0.0800741	6.53695	0.0218103	0.00173358	0.0142961	0.00461962	0.0142961	707.415	790.789	545.864	565.833	597.641	826.796	778.579	683.916	686.511	780.087
ENSRNOT00000017938.6	ENSRNOG00000013309	Pik3ap1	protein_coding	0.0392714	0.671917	-0.134414	0.0652075	7.01777	0.0144676	0.000956202	0.00967384	0.003514	0.00967384	1108.74	1064.38	1362.98	1201.59	1252.41	928.749	1060.17	952.718	1214.25	1084.82
ENSRNOT00000039316.5	ENSRNOG00000023657	Gprin3	protein_coding	0.0394936	0.671917	-0.180992	0.0879024	5.96703	0.0262702	0.00239361	0.0169235	0.0066154	0.0169235	366.483	347.276	485.894	478.66	478.499	307.214	376.394	409.402	354.225	341.317
ENSRNOT00000065280.3	ENSRNOG00000033593	Osbpl9	protein_coding	0.0395039	0.671917	0.13197	0.0640972	6.22464	0.0110049	0.00466806	0.00226993	0.00560307	0.00560307	441.912	469.608	483.946	422.884	553.294	535.672	594.976	514.167	521.14	532.657
ENSRNOT00000081534.1	ENSRNOG00000005355	Ncstn	protein_coding	0.0395535	0.671917	0.297738	0.144647	5.39001	0.0711192	0.035665	0.0166416	0.00970308	0.0166416	170.089	218.523	243.986	213.798	122.325	306.656	300.313	245.526	222.295	209.871
ENSRNOT00000086884.1	ENSRNOG00000000785	Trim39	processed_transcript	0.0394001	0.671917	0.350339	0.170069	3.86172	0.0559815	0.041834	-0.0172102	0.0304744	0.0304744	40.3617	31.4879	51.2967	36.0367	40.4169	55.5407	59.2828	62.6471	44.7149	60.4921
ENSRNOT00000088205.1	ENSRNOG00000055765	Rasl10b	protein_coding	0.039496	0.671917	0.071758	0.0348512	7.76294	0.00297151	0.000524632	0.00120919	0.00251189	0.00251189	2122.67	2242.47	2417.91	2390.73	2182.95	2486.46	2378.61	2431.85	2450.51	2439.94
ENSRNOT00000006872.2	ENSRNOG00000005174	Tmem121	protein_coding	0.0396708	0.673351	0.217107	0.105537	5.62722	0.0378445	0.00361917	0.0242261	0.00827419	0.0242261	308.561	321.797	217.477	231.651	190.553	346.748	296.621	299.515	304.88	301.162
ENSRNOT00000003966.3	ENSRNOG00000002922	Adora2b	protein_coding	0.0397139	0.673525	0.22904	0.111362	4.64796	0.042131	0.0093553	0.0216486	0.016086	0.0216486	92.6737	81.157	130.29	81.9098	84.6901	122.721	134.828	120.584	119.837	89.8705
ENSRNOT00000057242.2	ENSRNOG00000037720	Rita1	protein_coding	0.039865	0.675529	0.137426	0.0668694	5.67478	0.00936335	0.00316106	0.00147084	0.00801773	0.00801773	254.853	266.119	280.173	287.964	269.95	342.63	313.475	308.267	273.159	325.063
ENSRNOT00000067506.3	ENSRNOG00000029308	Lrmp	protein_coding	0.039941	0.676257	-0.267929	0.13042	4.75917	0.0476875	0.0276494	0.00356594	0.0148739	0.0148739	132.985	148.138	151.104	112.227	123.95	110.726	105.247	132.508	73.2308	95.3289
ENSRNOT00000001399.2	ENSRNOG00000001057	Ctxn1	protein_coding	0.0401322	0.677283	0.156135	0.0760748	5.42572	0.0159239	0.00499821	0.00529804	0.00947023	0.00947023	222.206	217.991	230.212	184.297	196.905	249.56	259.544	268.396	251.13	202.687
ENSRNOT00000014158.6	ENSRNOG00000010653	Elmsan1	protein_coding	0.0402172	0.677283	-0.24798	0.120877	5.36234	0.0495512	0.0110312	0.0254969	0.00988836	0.0254969	249.709	172.24	214.568	265.115	331.305	180.028	196.381	211.789	199.798	156.382
ENSRNOT00000023078.5	ENSRNOG00000016907	Ppp5c	protein_coding	0.0400376	0.677283	0.0727486	0.035429	7.61514	0.00231684	0.000480056	0.000472524	0.00265799	0.00265799	2057.78	1994.95	1904.39	1878.81	1947.87	2149.67	2161.74	2044.09	2092.75	2070.85
ENSRNOT00000033443.5	ENSRNOG00000028025	Aknad1	protein_coding	0.0401511	0.677283	0.515854	0.251368	2.91085	0.202007	0.0701439	0.0739565	0.0878203	0.0878203	8.42489	8.49317	25.4703	15.3581	16.938	28.827	24.7184	26.2562	14.0985	25.8139
ENSRNOT00000048436.3	ENSRNOG00000027557	Klf14	protein_coding	0.040233	0.677283	-0.392048	0.191117	4.45884	0.123863	0.0120433	0.079271	0.0185622	0.079271	126.373	125.51	77.3904	97.2679	104.804	68.3612	87.6381	110.859	65.2056	40.1549
ENSRNOT00000064964.2	ENSRNOG00000007117	Cluap1	protein_coding	0.0401557	0.677283	0.163933	0.079884	5.72524	0.0105482	0.00819859	-0.00473	0.00775504	0.00775504	279.128	302.29	285.755	255.014	289.443	334.909	340.908	305.188	353.539	328.354
ENSRNOT00000066739.3	ENSRNOG00000013517	Phtf2	protein_coding	0.0401965	0.677283	-0.113632	0.0553838	6.21072	0.00813348	0.00201565	0.00309941	0.00565278	0.00565278	525.502	524.689	547.61	545.212	492.261	526.299	502.234	421.071	468.775	439.792
ENSRNOT00000004540.6	ENSRNOG00000003329	Ppm1d	protein_coding	0.0406921	0.677301	-0.137985	0.0674198	6.60745	0.0153898	0.00132396	0.0100396	0.00442747	0.0100396	689.787	695.496	844.437	927.885	834.198	667.14	706.723	622.369	700.519	764.855
ENSRNOT00000009666.6	ENSRNOG00000007114	Psma6	protein_coding	0.0403287	0.677301	0.0697865	0.0340361	7.80129	0.00235197	0.000418799	0.000705249	0.00247734	0.00247734	2336.85	2420.55	2308	2342.11	2391.44	2573.84	2419.04	2589.64	2661.09	2415.99
ENSRNOT00000011438.5	ENSRNOG00000008565	Nkiras1	protein_coding	0.040502	0.677301	-0.135171	0.0659822	5.76791	0.0119622	0.00334409	0.00440364	0.00754004	0.00754004	339.102	343.502	348.747	374.993	305.943	280.034	332.575	332.578	284.614	268.655
ENSRNOT00000013128.5	ENSRNOG00000009324	Wdr54	protein_coding	0.0407495	0.677301	-0.162704	0.0795203	5.48568	0.0172735	0.00671437	0.00444566	0.00909431	0.00909431	270.361	294.881	275.846	216.264	255.409	215.726	214.821	255.518	198.814	228.347
ENSRNOT00000017601.6	ENSRNOG00000013190	Rnaset2	protein_coding	0.0406618	0.677301	0.0671105	0.0327854	7.98495	0.00232075	0.000357605	0.000845799	0.0023296	0.0023296	2936.23	2776.13	2750.22	2833.52	2903.51	3179.88	3016.77	3044.9	3096.52	2852.32
ENSRNOT00000022971.3	ENSRNOG00000017097	Lhpp	protein_coding	0.0404387	0.677301	0.133439	0.0651166	6.034	0.0143687	0.00246501	0.00813541	0.00633288	0.00813541	458.103	439.757	347.767	327.639	392.75	453.82	442.685	437.603	453.796	440.748
ENSRNOT00000027414.7	ENSRNOG00000020173	Tie1	protein_coding	0.0406922	0.677301	-0.150517	0.0735433	6.72403	0.0183123	0.00204517	0.0114764	0.00413304	0.0114764	979.598	856.916	861.75	941.887	850.904	762.728	801.464	622.105	755.645	950.079
ENSRNOT00000029485.6	ENSRNOG00000028323	Dhrsx	protein_coding	0.0405448	0.677301	0.0920732	0.0449542	6.79971	0.00597099	0.00109476	0.0029734	0.00395744	0.00395744	825.579	944.419	905.993	841.978	775.872	961.039	897.684	906.247	931.235	1004.65
ENSRNOT00000033684.4	ENSRNOG00000027654	Appbp2	protein_coding	0.0406893	0.677301	0.0676458	0.0330514	7.90547	0.00334785	0.000340949	0.0019954	0.00239004	0.00239004	2653.02	2649.93	2616.34	2578.53	2609.8	2737.57	3039.94	2902.95	2828.92	2540.24
ENSRNOT00000034089.5	ENSRNOG00000028674	Fbxw5	protein_coding	0.0407631	0.677301	-0.0795122	0.0388635	7.26485	0.00462358	0.000674992	0.00255085	0.00310095	0.00310095	1375.36	1482.53	1520.38	1521.73	1539.24	1335.1	1417.94	1237.93	1436.29	1449.4
ENSRNOT00000060568.4	ENSRNOG00000016779	Fam120a	protein_coding	0.0405367	0.677301	-0.0635552	0.0310292	8.27824	0.00163148	0.000258364	0.000314782	0.00214867	0.00214867	4116.61	4088.99	3877.36	4186.36	4056.66	3874.35	3822.37	3885.91	3746.68	3741.1
ENSRNOT00000066368.4	ENSRNOG00000010217	Prrc2b	protein_coding	0.0407071	0.677301	-0.0727156	0.0355317	8.49958	0.00427432	0.000274831	0.00288142	0.00205167	0.00288142	5045.74	5295.85	4891.36	5122.1	5123.91	4255.68	4714.34	5231.88	4692.5	4841.41
ENSRNOT00000068777.3	ENSRNOG00000042916	Rwdd1	protein_coding	0.0405409	0.677301	0.0950971	0.0464297	6.73925	0.00720433	0.00129257	0.00398623	0.00409672	0.00409672	862.498	905.938	750.393	811.419	711.397	915.052	857.28	887.848	905.829	863.33
ENSRNOT00000073125.3	ENSRNOG00000037815	Acad10	protein_coding	0.0403242	0.677301	-0.227337	0.110874	4.77655	0.0289235	0.0160354	0.000352885	0.0146971	0.0146971	119.598	127.766	135.281	148.778	132.698	118.362	120.456	117.097	85.6037	91.1723
ENSRNOT00000081829.1	ENSRNOG00000046500	Irgq	protein_coding	0.0403789	0.677301	-0.203361	0.0992077	5.78353	0.0333592	0.00452555	0.0200799	0.00746289	0.0200799	410.033	430.145	274.965	371.309	331.943	244.111	298.425	291.027	353.046	288.445
ENSRNOT00000087723.1	ENSRNOG00000017912	Atp2a3	protein_coding	0.0405829	0.677301	2.22647	1.08727	2.91268	4.00398	1.94616	1.00921	0.0876089	1.00921	16.7367	82.1793	0	22.1804	0	100.888	103.625	23.8831	40.4632	51.8756
ENSRNOT00000015102.4	ENSRNOG00000010277	Idh3a	protein_coding	0.0408361	0.677966	0.0751256	0.0367328	7.48371	0.00340886	0.0005668	0.00150446	0.00280645	0.00280645	1743.95	1674.1	1566.42	1775.14	1815.54	1913.29	1805.57	1883.64	1840.74	1791.67
ENSRNOT00000085911.1	ENSRNOG00000001432	Dtx2	protein_coding	0.0409685	0.679613	-0.145614	0.0712451	7.75672	0.0171695	0.000433867	0.0122558	0.00251762	0.0122558	2338.91	2083.21	3087.78	2427.25	2745.76	2141.44	2253.66	2319.3	2094.19	2065.11
ENSRNOT00000009368.6	ENSRNOG00000007077	Fem1b	protein_coding	0.0411583	0.682209	-0.0926037	0.045351	6.75878	0.00695255	0.00107698	0.00406481	0.00405088	0.00406481	926.737	877.628	828.763	915.086	967.585	719.028	877.505	882.985	826.525	815.527
ENSRNOT00000016450.6	ENSRNOG00000012026	Psmc2	protein_coding	0.0412287	0.682272	0.0656797	0.0321767	8.03744	0.00227274	0.000295868	0.000912889	0.00229248	0.00229248	3068.76	3081.13	2850.71	2989.71	2986.39	3353.82	3174.07	3214.92	3235.61	3018.31
ENSRNOT00000087022.1	ENSRNOG00000057221	Scn3b	protein_coding	0.0412107	0.682272	0.062922	0.0308229	8.33176	0.00285184	0.000252859	0.00171821	0.00212227	0.00212227	3826.39	4078.76	4072.42	4002.13	4150.8	4073.29	4641.96	4271.95	4387.46	4080.92
ENSRNOT00000020854.5	ENSRNOG00000015212	Hspa14	protein_coding	0.0413063	0.683005	0.154399	0.0756695	6.64176	0.0193462	0.00128184	0.0130329	0.00433781	0.0130329	868.816	779.484	675.941	678.316	576.951	912.581	769.642	830.473	844.148	787.801
ENSRNOT00000087114.1	ENSRNOG00000051813	Pygo1	protein_coding	0.0413767	0.683617	-0.181395	0.0889308	4.96648	0.0140244	0.00683357	-0.00133871	0.0129382	0.0129382	176.923	164.201	141.066	145.902	157.735	124.368	125.839	136.143	140.104	127.157
ENSRNOT00000000817.6	ENSRNOG00000000657	Nek7	protein_coding	0.0415565	0.684218	-0.171232	0.0840223	5.46526	0.0238329	0.00707456	0.0105748	0.00922028	0.0105748	257.252	215.832	271.656	265.668	279.58	177.32	205.985	259.857	201.297	248.614
ENSRNOT00000003192.6	ENSRNOG00000002332	Mospd1	protein_coding	0.0420105	0.684218	-0.330529	0.162549	3.74732	0.0890628	0.0294522	0.0366029	0.0337966	0.0366029	46.3121	30.5943	45.7202	65.1463	70.4566	29.2659	38.1828	37.6043	42.7993	31.0971
ENSRNOT00000005601.4	ENSRNOG00000013141	Eno2	protein_coding	0.0415491	0.684218	-0.0693637	0.0340351	8.53767	0.00377438	0.000857829	0.00188481	0.00203813	0.00203813	4917.16	5438.41	5323.46	5768.71	5011.36	4732.44	4855.58	4992.93	5213.49	4863.71
ENSRNOT00000008785.6	ENSRNOG00000006700	Wdyhv1	protein_coding	0.0419507	0.684218	0.158983	0.0781625	5.5625	0.0205974	0.00414777	0.0111257	0.00863815	0.0111257	265.384	274.612	194.284	262.367	214.63	325.333	263.274	277.53	280.893	264.831
ENSRNOT00000015437.5	ENSRNOG00000011133	Trpc4	protein_coding	0.041886	0.684218	-2.07162	1.01817	0.880942	2.96581	1.25341	0.741994	1.33827	1.33827	0	4.79253	32.6809	14.6757	10.402	6.75774	0	0	0	0.0081508
ENSRNOT00000017472.7	ENSRNOG00000012999	Phb2	protein_coding	0.0420027	0.684218	0.129604	0.0637346	6.46189	0.0136928	0.00417015	0.00598509	0.00483576	0.00598509	630.108	608.209	543.032	632.644	588.616	667.557	562.913	773.165	669.539	761.993
ENSRNOT00000020539.7	ENSRNOG00000014833	Smndc1	protein_coding	0.0418595	0.684218	0.300637	0.147739	5.26139	0.0736106	0.0379322	0.0166352	0.0106026	0.0166352	239.117	154.638	129.558	144.225	178.818	309.538	165.09	209.049	212.433	245.757
ENSRNOT00000021937.5	ENSRNOG00000016392	Zfp593	protein_coding	0.0420143	0.684218	0.171465	0.0843251	5.25143	0.0239683	0.00516064	0.0126162	0.0106766	0.0126162	209.569	206.667	155.76	162.54	148.208	220.733	205.612	234.361	184.162	195.994
ENSRNOT00000023977.6	ENSRNOG00000017819	Cd14	protein_coding	0.0417092	0.684218	0.226314	0.111134	4.42788	0.0303931	0.0118462	0.00634038	0.0190307	0.0190307	74.7842	86.6766	81.8281	74.3477	57.3737	99.713	104.595	94.5752	78.6272	91.0894
ENSRNOT00000034690.5	ENSRNOG00000025554	Zfp445	protein_coding	0.0415693	0.684218	-0.102176	0.0501402	6.52904	0.00848674	0.00148135	0.00480374	0.00464183	0.00480374	742.443	698.327	692.595	752.546	716.69	538.653	690.993	687.523	681.134	666.38
ENSRNOT00000039984.5	ENSRNOG00000004201	Rims2	protein_coding	0.0419702	0.684218	0.0952446	0.0468305	6.92905	0.00639878	0.001798	0.00256578	0.00368474	0.00368474	944.306	902.61	1055.94	987.67	983.663	1066.5	962.605	1043.4	1144.89	1148.17
ENSRNOT00000045192.4	ENSRNOG00000007576	Zfp597	protein_coding	0.0414867	0.684218	-0.175801	0.0862349	5.08271	0.0169404	0.00661339	0.00278643	0.0119778	0.0119778	199.038	168.92	181.231	151.021	181.025	127.663	153.928	141.005	156.846	158.707
ENSRNOT00000046240.4	ENSRNOG00000030871	Calm2	protein_coding	0.0416819	0.684218	0.0584032	0.0286756	9.03227	0.00121019	0.000116111	0.000179438	0.00193962	0.00193962	8274.29	7891.1	8144.6	8234.5	8098.49	8761.77	8431.23	8591.6	8735.79	8565.42
ENSRNOT00000048764.5	ENSRNOG00000029194	Dhx30	protein_coding	0.0417683	0.684218	-0.0848847	0.0416956	7.42661	0.00433108	0.00146915	0.00115163	0.00287716	0.00287716	1747.62	1746.37	1697.98	1887.11	1690.07	1661.6	1658.69	1511.5	1711.22	1516.47
ENSRNOT00000076052.2	ENSRNOG00000016810	Stmn1	protein_coding	0.0416482	0.684218	0.0773527	0.0379735	8.71642	0.00486647	0.000165518	0.00343944	0.00198629	0.00343944	5801.67	5818.55	6062.43	5472.36	6224.56	6160.08	6221.13	6571.62	6993.83	5826.9
ENSRNOT00000082125.1	ENSRNOG00000018730	Nectin2	protein_coding	0.0417539	0.684218	0.132217	0.0649407	6.27083	0.0142277	0.00284903	0.00769421	0.0054421	0.00769421	558.748	526.457	408.409	458.703	536.998	628.734	566.95	543.139	533.101	555.694
ENSRNOT00000085588.1	ENSRNOG00000056810	AABR07037536.1	protein_coding	0.0420116	0.684218	0.251001	0.123439	4.38027	0.0454622	0.0183027	0.0131543	0.0197901	0.0197901	67.0825	73.2752	91.9038	69.1553	53.5425	79.7774	74.361	88.8497	104.078	107.838
ENSRNOT00000087986.1	ENSRNOG00000021726	Tlr3	protein_coding	0.0416765	0.684218	0.273789	0.134426	4.89574	0.0609785	0.0165879	0.0285877	0.0135606	0.0285877	146.291	87.2397	101.764	97.8199	166.014	162.203	138.829	157.08	133.049	177.189
ENSRNOT00000014904.7	ENSRNOG00000011104	LOC100360057	protein_coding	0.0421122	0.684715	0.0739334	0.0363772	7.51824	0.00392776	0.000542595	0.00216797	0.00276566	0.00276566	1695.51	1752.42	1821.12	1856.67	1748.85	2094.49	1903.32	1752.36	1941.18	1875.32
ENSRNOT00000036306.4	ENSRNOG00000028703	Slc39a6	protein_coding	0.0421013	0.684715	-0.116293	0.0572162	6.65436	0.0104118	0.00387873	0.00360831	0.0043055	0.0043055	915.6	748.804	730.567	800.495	936.707	763.078	688.013	724.407	765.881	720.614
ENSRNOT00000068493.2	ENSRNOG00000018526	Dlg4	protein_coding	0.0421785	0.684715	-0.0603574	0.029707	8.57188	0.00232671	0.000179541	0.00129956	0.00202673	0.00202673	5767	5343.05	5559.21	5406.85	5155.15	4857.25	5154.41	5106.22	5340.73	5171.2
ENSRNOT00000082288.1	ENSRNOG00000058866	Myo5a	protein_coding	0.0421553	0.684715	-0.133309	0.0656052	7.22608	0.014501	0.00186813	0.00889198	0.00315991	0.00889198	1442.99	1277.25	1567.7	1677.08	1412.12	1118.5	1473.12	1342.77	1218.04	1303.48
ENSRNOT00000040156.4	ENSRNOG00000029799	Tomm34	protein_coding	0.042222	0.684879	0.0831679	0.0409426	7.10408	0.00424458	0.000831238	0.00178239	0.00335951	0.00335951	1143.68	1194.71	1102.08	1132.66	1268.23	1242.03	1297.72	1210.7	1361.39	1234.29
ENSRNOT00000010826.3	ENSRNOG00000007971	Wbp2	protein_coding	0.0423209	0.684973	-0.0683481	0.0336632	7.84312	0.0029383	0.000391873	0.00145389	0.00244115	0.00244115	2592.76	2696.11	2622.46	2473.93	2807.48	2574.66	2474.09	2316.38	2498.08	2454.23
ENSRNOT00000025421.6	ENSRNOG00000018795	Rpl18a	protein_coding	0.0423281	0.684973	0.0587233	0.0289238	8.89938	0.00220625	0.000139022	0.00126537	0.00195244	0.00195244	6989.5	7048.39	7264.9	7095.44	7179.61	8104.51	7815.52	7293.38	7211.38	7340.7
ENSRNOT00000062054.5	ENSRNOG00000010286	Cast	protein_coding	0.0422903	0.684973	0.205549	0.101223	6.66678	0.0345055	0.0180485	0.00756688	0.004274	0.00756688	640.139	568.556	856.033	744.982	769.699	831.889	712.176	1054.88	989.644	807.798
ENSRNOT00000005387.6	ENSRNOG00000003915	Pacc1	protein_coding	0.0424417	0.685126	0.0943103	0.0464775	6.67534	0.00579937	0.0011479	0.00259688	0.00425248	0.00425248	699.265	764.385	809.17	757.666	751.625	923.288	770.766	792.547	840.623	832.736
ENSRNOT00000009431.6	ENSRNOG00000006992	Rpl7	protein_coding	0.0424713	0.685126	0.0579487	0.028562	9.39982	0.00215538	8.47097e-05	0.0012907	0.00195476	0.00195476	11725.6	11389.5	11693.5	11920.2	11982.9	13263.9	12897.7	11785.4	12114.1	12202.7
ENSRNOT00000038228.4	ENSRNOG00000027787	Cdc6	protein_coding	0.0423711	0.685126	-2.0119	0.991153	1.91712	3.30744	1.94322	0.512734	0.337869	0.512734	24.5257	20.9381	17.7969	12.0118	17.6174	0	34.2103	0.000162747	21.3586	0.00167823
ENSRNOT00000080834.1	ENSRNOG00000001730	Acap2	protein_coding	0.0424072	0.685126	-0.403168	0.198654	4.3439	0.132847	0.0417967	0.0568615	0.02039	0.0568615	89.4563	99.1321	78.2602	74.4866	139.677	35.6953	53.4601	66.6213	84.4887	88.2123
ENSRNOT00000000106.6	ENSRNOG00000000095	Gpr89b	protein_coding	0.0426726	0.685577	-0.0920806	0.0454293	6.78662	0.00606787	0.00117263	0.00300408	0.00398692	0.00398692	954.118	991.813	865.009	915.086	914.653	833.513	786.496	790.603	934.907	892.012
ENSRNOT00000072378.2	ENSRNOG00000046533	AABR07043421.1	pseudogene	0.0426813	0.685577	-0.131219	0.0647417	7.02121	0.0140973	0.00486254	0.00561617	0.00350763	0.00561617	1292.46	1111.76	1079.5	1172.76	1342.95	938.766	1046.19	1209.13	946.629	1127.27
ENSRNOT00000078032.1	ENSRNOG00000002697	Mtmr1	protein_coding	0.0425416	0.685577	0.269479	0.132867	5.81702	0.0594025	0.0305181	0.0136163	0.00730022	0.0136163	275.929	247.85	344.704	234.773	390.892	305.384	419.678	518.095	362.394	346.617
ENSRNOT00000079095.1	ENSRNOG00000004685	Mta3	protein_coding	0.0427001	0.685577	0.0835076	0.0412051	7.09021	0.0047789	0.000861076	0.00233596	0.00338358	0.00338358	1121.36	1207.35	1217.95	1095.1	1116.67	1276.02	1266.43	1267.25	1330.64	1123.67
ENSRNOT00000084825.1	ENSRNOG00000017420	Nudt6	protein_coding	0.0426345	0.685577	0.612924	0.302339	3.12064	0.184071	0.161621	-0.0719405	0.0669009	0.0669009	16.764	17.4321	10.9031	13.0866	26.4158	18.9812	38.216	30.9059	31.2059	36.3301
ENSRNOT00000085303.1	ENSRNOG00000016833	Ide	protein_coding	0.0426555	0.685577	0.0908597	0.0448232	7.18317	0.00631273	0.00179513	0.00272685	0.00322767	0.00322767	1158.35	1385.38	1270.9	1300.2	1188.5	1507.83	1309.48	1435.74	1325.39	1321.41
ENSRNOT00000010429.2	ENSRNOG00000007806	Arf5	protein_coding	0.0428309	0.686073	0.0636457	0.0314245	8.19414	0.00256314	0.000274617	0.00134305	0.00219413	0.00219413	3543.72	3552.03	3375.79	3609.15	3453.24	3987.19	3479.68	3830.48	3723.77	3678.95
ENSRNOT00000019104.6	ENSRNOG00000014097	Psmd7	protein_coding	0.0428083	0.686073	0.0710829	0.0350927	7.67853	0.00228269	0.000486	0.000503029	0.00259275	0.00259275	2157.82	2157.27	2019.99	2116.86	1981.75	2317.69	2249.38	2205.52	2222.28	2202.78
ENSRNOT00000020536.4	ENSRNOG00000014980	Mob4	protein_coding	0.0428984	0.686073	0.0783628	0.0387034	7.2852	0.00476889	0.000674065	0.00277196	0.00307083	0.00307083	1512.27	1478.76	1358.74	1386.07	1286.23	1571.48	1404.46	1590.93	1477.7	1545.01
ENSRNOT00000035423.3	ENSRNOG00000025594	Scrt1	protein_coding	0.0428633	0.686073	-0.12332	0.0608976	5.94574	0.00771956	0.00256313	0.00136892	0.00670817	0.00670817	444.413	410.503	389.891	372.434	416.04	353.337	371.9	370.504	374.492	326.02
ENSRNOT00000064781.4	ENSRNOG00000013301	Bean1	protein_coding	0.0428911	0.686073	-0.317187	0.156654	3.99963	0.0758392	0.034294	0.0195852	0.0270568	0.0270568	80.7566	41.78	60.5535	78.8918	63.7674	48.1127	51.4962	48.6585	32.5346	52.885
ENSRNOT00000076065.2	ENSRNOG00000046022	Wdr77	protein_coding	0.0430377	0.686692	0.492485	0.243402	4.70191	0.199027	0.124756	0.0233547	0.0154793	0.0233547	155.197	97.1724	72.6768	83.0995	50.4016	88.0673	114.043	201.878	199.646	134.715
ENSRNOT00000076654.2	ENSRNOG00000016394	LOC100911453	protein_coding	0.0430377	0.686692	0.492485	0.243402	4.70191	0.199027	0.124756	0.0233547	0.0154793	0.0233547	155.197	97.1724	72.6768	83.0995	50.4016	88.0673	114.043	201.878	199.646	134.715
ENSRNOT00000090725.1	ENSRNOG00000051620	Tspan9	protein_coding	0.0429871	0.686692	-0.297169	0.146835	5.37884	0.0469931	0.0441237	-0.0188532	0.00977735	0.00977735	280.895	206.924	270.465	291.154	217.62	177.198	166.398	209.782	157.058	231.231
ENSRNOT00000029878.6	ENSRNOG00000000655	Ptprc	protein_coding	0.0430829	0.686879	2.02369	1.00039	1.00076	3.24203	1.35511	1.01239	1.14684	1.14684	14.6375	0	0	0	0	26.1148	11.7673	12.6098	10.462	0
ENSRNOT00000033529.6	ENSRNOG00000024751	Macroh2a2	protein_coding	0.0432932	0.689695	0.11691	0.0578514	6.09165	0.0100833	0.0022662	0.0048063	0.00610075	0.00610075	438.136	453.513	420.425	343.784	436.651	454.641	498.596	482.477	450.911	456.549
ENSRNOT00000012372.4	ENSRNOG00000009297	Chchd1	protein_coding	0.0434699	0.689828	0.107714	0.0533458	6.32336	0.0079514	0.0018482	0.0034714	0.00526623	0.00526623	595.008	551.112	508.425	472.261	519.786	595.484	549.423	569.856	637.957	589.895
ENSRNOT00000020207.6	ENSRNOG00000014975	Zfp483	protein_coding	0.0434198	0.689828	-0.101711	0.0503605	7.03375	0.00850958	0.000878468	0.00546199	0.00348454	0.00546199	1087.86	1146.58	1289.19	1310.56	1146.49	951.292	1122.44	1100.81	1166.65	1059.32
ENSRNOT00000036442.7	ENSRNOG00000024545	Ccdc18	protein_coding	0.043425	0.689828	-0.135704	0.0671934	5.72332	0.0139609	0.00352254	0.00642863	0.00776484	0.00776484	291.746	288.664	368.876	356.704	336.861	271.219	293.615	282.749	259.569	323.692
ENSRNOT00000051135.5	ENSRNOG00000003749	Xk	protein_coding	0.0434554	0.689828	-0.580381	0.287416	4.41086	0.27714	0.0693921	0.137128	0.0192972	0.137128	69.8605	62.9322	140.529	148.788	171.383	58.7665	123.813	48.5976	37.0218	64.8513
ENSRNOT00000057897.3	ENSRNOG00000030719	Csmd1	protein_coding	0.0434478	0.689828	0.302219	0.149659	4.04923	0.0751443	0.0178204	0.0381744	0.0259547	0.0381744	69.5053	57.5648	36.2461	40.9549	46.5796	63.4194	80.8967	59.3195	50.2259	83.178
ENSRNOT00000002867.4	ENSRNOG00000002093	Tgfbr3	protein_coding	0.043732	0.690468	0.0709548	0.0351845	7.66126	0.00377207	0.000484737	0.00218554	0.00261013	0.00261013	2009.34	2035.53	2154.2	1892.88	2170.18	2334.16	2224.66	2168.57	2232.85	2052.68
ENSRNOT00000009207.5	ENSRNOG00000006898	Mrps16	protein_coding	0.0437182	0.690468	0.104284	0.0517083	6.40928	0.00600276	0.00169008	0.00166452	0.00499428	0.00499428	604.486	574.704	613.245	529.854	562.131	684.436	597.737	634.038	670.56	614.752
ENSRNOT00000013599.6	ENSRNOG00000010106	Faxc	protein_coding	0.0436555	0.690468	-0.17751	0.0879902	4.97511	0.02225	0.0064913	0.0086931	0.0128644	0.0128644	198.411	161.24	147.669	145.9	141.495	110.849	141.083	128.234	145.76	136.927
ENSRNOT00000050664.5	ENSRNOG00000025509	Apbb2	protein_coding	0.0435764	0.690468	-0.180008	0.0891947	4.9766	0.0199024	0.0070375	0.00522684	0.0128517	0.0128517	155.86	140.609	165.557	144.622	188.436	115.308	148.311	137.116	121.6	140.542
ENSRNOT00000076794.1	ENSRNOG00000013679	Sema4d	protein_coding	0.0437461	0.690468	-0.344213	0.170697	3.72968	0.0705448	0.0384877	0.00384945	0.034356	0.034356	65.8072	43.4172	38.7287	64.2369	39.6492	30.5043	33.4811	40.028	39.5094	30.5887
ENSRNOT00000082733.1	ENSRNOG00000016123	Rnf144b	protein_coding	0.0436642	0.690468	-0.162145	0.0803774	6.72346	0.0216598	0.00117091	0.0149804	0.0041344	0.0149804	830.771	703.567	1003.93	1031.21	983.551	757.656	846.23	694.666	807.247	735.524
ENSRNOT00000090352.1	ENSRNOG00000009042	Sec24c	protein_coding	0.0437403	0.690468	-0.301079	0.149302	4.9509	0.0642582	0.0426556	0.00130715	0.0130724	0.0130724	215.18	129.366	161.309	140.27	186.925	97.3762	142.678	100.673	117.159	158.582
ENSRNOT00000027064.4	ENSRNOG00000019946	Gmppa	protein_coding	0.0438095	0.690477	-0.0856644	0.0424942	7.17668	0.00605122	0.00119323	0.00332115	0.00323814	0.00332115	1341.18	1227.81	1488.46	1448.1	1336.64	1242.85	1168.38	1305.39	1209.8	1347.79
ENSRNOT00000031916.3	ENSRNOG00000023397	LOC100911104	protein_coding	0.0438141	0.690477	2.20288	1.09277	1.16669	3.84862	2.06147	0.751761	0.923921	0.923921	21.6718	0	0	0	0	17.4162	23.0836	0	18.7647	20.1822
ENSRNOT00000013804.6	ENSRNOG00000010361	Kif3b	protein_coding	0.0440075	0.691625	-0.0740037	0.0367443	7.4715	0.00316907	0.000554144	0.00129964	0.00282121	0.00282121	1902.97	1749.36	1820.14	1861.95	1784.53	1584.15	1625.52	1732.06	1786.26	1745.3
ENSRNOT00000018596.5	ENSRNOG00000013898	Cdca4	protein_coding	0.0439519	0.691625	0.11727	0.0582115	6.06557	0.0106762	0.0022669	0.00544624	0.00620453	0.00620453	447.572	464.293	391.85	386.512	349.347	463.703	446.055	490.115	438.816	444.572
ENSRNOT00000045963.4	ENSRNOG00000030034	Sox11	protein_coding	0.0439636	0.691625	-0.248039	0.12313	4.23588	0.044176	0.0156353	0.0148367	0.0222674	0.0222674	77.9302	72.6638	99.9218	72.9509	68.8107	83.1865	56.1783	51.5399	51.9882	65.0127
ENSRNOT00000087626.1	ENSRNOG00000059400	AABR07070796.1	pseudogene	0.044022	0.691625	0.255047	0.126644	4.76937	0.0511704	0.0253272	0.0119116	0.0147698	0.0147698	68.737	129.849	114.283	107.056	107.314	124.448	110.484	135.746	148.032	152.725
ENSRNOT00000040509.6	ENSRNOG00000030667	Ppm1b	protein_coding	0.0441391	0.691873	0.257315	0.127841	4.71802	0.0445716	0.0255533	0.00389868	0.0153053	0.0153053	89.4722	107.644	121.637	75.7935	101.41	124.468	123.206	133.566	158.761	100.845
ENSRNOT00000072416.2	ENSRNOG00000050087	Mphosph6	protein_coding	0.0441385	0.691873	-0.108839	0.0540741	6.74897	0.00978832	0.00113328	0.00617674	0.00407382	0.00617674	1014.15	876.684	799.374	1016.19	819.377	821.158	777.507	776.988	813.307	850.901
ENSRNOT00000081246.1	ENSRNOG00000057072	Slc12a3	protein_coding	0.0440754	0.691873	-0.823736	0.409132	2.15723	0.366002	0.175102	0.0246063	0.243371	0.243371	10.5311	9.43686	11.7555	17.9178	14.8208	9.88355	4.49426	6.80716	1.76231	6.69248
ENSRNOT00000038084.6	ENSRNOG00000025937	Zfp26	protein_coding	0.0442094	0.692446	-0.244269	0.1214	5.12516	0.0493253	0.0124299	0.024415	0.0116419	0.024415	176.761	172.711	163.773	238.67	205.044	100.656	148.96	172.411	161.17	172.472
ENSRNOT00000022847.5	ENSRNOG00000017024	Pla2g2e	protein_coding	0.0442987	0.693014	-0.859441	0.427316	2.07674	0.465298	0.184801	0.107835	0.271698	0.271698	13.6904	16.9863	7.837	7.67904	15.8794	3.29452	4.49426	5.8347	1.76231	13.385
ENSRNOT00000082191.1	ENSRNOG00000010319	Lcp1	protein_coding	0.0443134	0.693014	-1.82783	0.908866	2.31665	2.76369	1.4012	0.663892	0.195684	0.663892	38.8888	18.6182	9.52116	47.9719	27.8046	0	0	19.2135	9.96092	21.0635
ENSRNOT00000044983.5	ENSRNOG00000029658	Rnf213	protein_coding	0.0443844	0.693595	0.140869	0.0700688	7.0792	0.0164226	0.000828984	0.0114451	0.00340289	0.0114451	1052.06	1238.12	1069.75	1173.61	1010.99	1149.79	1112.33	1553.98	1330.55	1264.88
ENSRNOT00000048704.5	ENSRNOG00000026432	Syt7	protein_coding	0.044472	0.694434	-0.0996448	0.049584	7.43083	0.00822158	0.000961072	0.00518536	0.00287178	0.00518536	1865.95	1887.99	1686.27	1598.28	1844.76	1515.63	1621.71	1595.97	1833.58	1479.41
ENSRNOT00000074018.1	ENSRNOG00000048660	Haspin	protein_coding	0.0445509	0.694608	-0.309755	0.154194	3.73926	0.0626801	0.0253886	0.0151426	0.0340507	0.0340507	48.4431	46.2406	38.2054	49.9138	63.5176	46.1232	28.0891	35.9807	42.2955	28.6821
ENSRNOT00000076987.2	ENSRNOG00000021129	RGD1308428	protein_coding	0.0445204	0.694608	0.130259	0.0648325	6.61355	0.00797193	0.00609678	-0.00243066	0.00441135	0.00441135	714.704	780.265	671.277	696.041	634.24	799.774	769.431	792.676	844.001	770.246
ENSRNOT00000001220.7	ENSRNOG00000000918	Zbed5	protein_coding	0.0446412	0.694957	0.10591	0.0527433	6.62199	0.00929771	0.00130275	0.0056519	0.00438918	0.0056519	705.733	674.502	703.178	843.475	648.903	830.018	721.598	840.752	771.764	800.835
ENSRNOT00000008760.7	ENSRNOG00000006094	Cd44	protein_coding	0.044633	0.694957	-0.447227	0.222712	3.4547	0.138561	0.0787686	0.0146093	0.0452327	0.0452327	26.8212	37.091	45.6998	50.0201	40.0196	20.5633	21.9255	42.3185	29.9156	16.3739
ENSRNOT00000015756.6	ENSRNOG00000011817	Rpl22l1	protein_coding	0.0446982	0.695021	0.0851052	0.042394	7.34018	0.0060058	0.000693108	0.00380001	0.00299233	0.00380001	1444.87	1319.27	1565.44	1558.85	1507.48	1652.2	1585.33	1757.2	1574.62	1480.95
ENSRNOT00000027974.5	ENSRNOG00000020598	LOC100909725	protein_coding	0.0447131	0.695021	0.233286	0.116216	4.50044	0.0451312	0.0119067	0.0218589	0.0179636	0.0218589	54.0625	80.2834	105.291	80.4454	87.0863	109.499	92.5367	99.1309	113.014	91.2021
ENSRNOT00000021433.5	ENSRNOG00000015989	Mrpl32	protein_coding	0.0450009	0.698328	0.120333	0.060027	6.00104	0.00923543	0.00253795	0.00332691	0.00647015	0.00647015	357.005	391.629	374.217	364.755	413.923	473.587	389.877	470.666	411.5	403.461
ENSRNOT00000022270.6	ENSRNOG00000016526	Dsg2	protein_coding	0.0450477	0.698328	0.0952169	0.0475085	6.63607	0.00585482	0.00129013	0.00246333	0.00435252	0.00435252	739.284	792.696	764.108	665.517	677.521	840.102	752.789	821.721	791.279	790.669
ENSRNOT00000077977.1	ENSRNOG00000000931	Sfswap	protein_coding	0.0450253	0.698328	-0.194974	0.0972722	5.9249	0.0315861	0.00954496	0.0141097	0.00680041	0.0141097	396.534	498.05	334.307	477.645	376.685	354.583	271.527	325.853	391.42	364.453
ENSRNOT00000084002.1	ENSRNOG00000055450	Ckmt2	protein_coding	0.0450622	0.698328	-0.503371	0.251174	2.87329	0.203598	0.0654407	0.0844254	0.09228	0.09228	18.956	20.7611	20.5721	39.6751	16.938	14.8253	20.2242	12.6419	6.1681	17.2092
ENSRNOT00000044372.3	ENSRNOG00000002387	Tceal1	protein_coding	0.0451847	0.69864	0.0904635	0.0451655	6.80732	0.00496407	0.00115937	0.00186782	0.00394044	0.00394044	883.56	906.882	937.501	781.983	819.377	974.353	959.525	922.856	930.501	942.684
ENSRNOT00000087785.1	ENSRNOG00000061450	Homer2	protein_coding	0.0451711	0.69864	-0.319595	0.159553	5.80977	0.0849442	0.00319248	0.0604508	0.00733511	0.0604508	537.086	289.711	336.991	560.57	310.178	211.673	292.127	309.239	296.069	325.063
ENSRNOT00000089662.1	ENSRNOG00000039390	Slc37a2	protein_coding	0.045135	0.69864	2.37923	1.1876	2.4045	4.70662	1.76002	1.76595	0.173559	1.76595	1.43706e-05	43.9573	77.7044	0	0	66.8703	22.8648	45.7802	25.9651	32.5689
ENSRNOT00000000574.6	ENSRNOG00000026799	Zbtb9	protein_coding	0.04641	0.699162	0.166024	0.0833601	6.08204	0.0230987	0.00736975	0.0100025	0.00613877	0.0100025	477.294	422.667	378.969	385.847	358.263	557.562	476.163	410.749	545.212	408.072
ENSRNOT00000000737.7	ENSRNOG00000000599	Lama4	protein_coding	0.0465425	0.699162	-0.238484	0.119815	6.15852	0.0476997	0.00219161	0.0336972	0.00584404	0.0336972	532.874	593.578	405.565	501.698	662.7	373.928	448.303	512.482	474.062	317.415
ENSRNOT00000002329.3	ENSRNOG00000001711	Plaat1	protein_coding	0.0454741	0.699162	0.230325	0.115149	6.05994	0.0442009	0.00234624	0.0308018	0.00622717	0.0308018	281.445	312.673	452.587	402.812	502.024	462.228	489.022	527.068	426.837	501.756
ENSRNOT00000004365.6	ENSRNOG00000003243	Wdr81	protein_coding	0.0462844	0.699162	-0.12687	0.0636643	6.26359	0.0134781	0.00181147	0.0083214	0.00546695	0.0083214	476.006	511.478	681.819	565.69	581.186	474.41	519.087	479.418	508.427	481.859
ENSRNOT00000004702.7	ENSRNOG00000003542	Hcfc1r1	protein_coding	0.0462848	0.699162	0.0663045	0.0332722	7.87851	0.00345487	0.000355867	0.00215703	0.00241174	0.00241174	2522.2	2750.84	2507.84	2466.25	2529.06	2946.12	2646	2848.31	2631.13	2588.08
ENSRNOT00000006325.6	ENSRNOG00000004719	Pp2d1	protein_coding	0.0463374	0.699162	0.123981	0.0622301	5.987	0.00955653	0.00315175	0.00279579	0.0065297	0.0065297	408.433	359.416	341.789	392.645	370.341	425.141	454.797	382.568	396.284	462.99
ENSRNOT00000008120.4	ENSRNOG00000025481	Dctn2	protein_coding	0.0462954	0.699162	0.070228	0.0352428	7.81348	0.00316796	0.000638505	0.00138422	0.00246663	0.00246663	2210.28	2381.13	2460.51	2509.2	2389.28	2636.79	2563.01	2488.31	2434.12	2694.73
ENSRNOT00000008965.4	ENSRNOG00000006595	Htr3a	protein_coding	0.0453832	0.699162	0.259395	0.129627	5.10899	0.0560311	0.00572595	0.0362822	0.0117691	0.0362822	155.86	128.341	144.005	139.503	158.794	160.608	138.199	166.289	244.08	260.051
ENSRNOT00000009815.5	ENSRNOG00000007235	Atp5mc1	protein_coding	0.0452802	0.699162	0.0702775	0.0351029	7.66308	0.00323359	0.000472256	0.00162212	0.00260828	0.00260828	2164.14	1938.33	2059.17	2175.73	1946.81	2150.5	2193.2	2226.91	2320.97	2132.99
ENSRNOT00000009987.4	ENSRNOG00000007575	Plppr1	protein_coding	0.0457337	0.699162	-0.315722	0.158031	4.02141	0.0506503	0.0358692	-0.0100376	0.0265655	0.0265655	59.8495	73.1279	69.152	67.0422	56.3791	43.3728	35.5605	61.6969	47.9252	50.9672
ENSRNOT00000012061.5	ENSRNOG00000021540	Rnf227	protein_coding	0.0462171	0.699162	-0.265106	0.132992	4.01015	0.0365134	0.0173988	0.0017159	0.0268181	0.0268181	72.6646	64.1706	48.9813	67.8316	61.4003	54.3595	49.4369	43.7603	52.8694	40.1549
ENSRNOT00000012386.5	ENSRNOG00000009323	Fam214b	protein_coding	0.046226	0.699162	-0.0956539	0.0479871	6.61038	0.00479742	0.0013372	0.00120062	0.00441972	0.00441972	771.93	754.005	797.415	837.016	736.804	669.61	712.34	691.413	700.519	767.723
ENSRNOT00000013297.7	ENSRNOG00000009836	Rbm26	protein_coding	0.0465493	0.699162	-0.141217	0.0709499	6.32378	0.0167259	0.00624471	0.00634001	0.00526485	0.00634001	667.908	689.034	610.672	563.569	482.731	523.12	505.816	472.454	570.087	529.189
ENSRNOT00000013588.7	ENSRNOG00000010189	Rps24	protein_coding	0.0464361	0.699162	0.0621056	0.0311868	8.40992	0.00278947	0.0003444	0.00158841	0.00208714	0.00208714	4076.38	4282.66	4563.17	4476.48	4385.6	4914.5	4794.91	4525.79	4510.54	4435.2
ENSRNOT00000016677.5	ENSRNOG00000012262	Depdc7	protein_coding	0.0461929	0.699162	-0.2733	0.137087	4.23669	0.0625099	0.0154871	0.031495	0.0222528	0.031495	92.6737	55.6774	86.207	90.8687	75.1625	42.8287	58.4254	59.3195	64.3244	80.3098
ENSRNOT00000017064.5	ENSRNOG00000012562	Grin3b	protein_coding	0.0460097	0.699162	0.225436	0.112983	5.2892	0.0314685	0.0215135	-0.0019931	0.0103995	0.0103995	215.358	144.698	193.723	149.128	190.553	225.65	229.207	249.92	194.735	211.008
ENSRNOT00000018634.6	ENSRNOG00000013886	Fyb1	protein_coding	0.0459766	0.699162	-0.191845	0.0961334	4.80783	0.0285113	0.00871744	0.0118564	0.0143867	0.0143867	134.798	132.116	110.698	143.342	154.559	107.072	98.8738	124.474	92.5214	136.718
ENSRNOT00000024258.6	ENSRNOG00000017974	Gprin1	pseudogene	0.0455795	0.699162	-0.0758289	0.0379284	7.38167	0.00342514	0.000660601	0.0013958	0.0029358	0.0029358	1651.28	1584.45	1732.96	1803.3	1578.41	1573.13	1481.98	1522.86	1580.79	1573.69
ENSRNOT00000026648.3	ENSRNOG00000019682	Timm13	protein_coding	0.0458828	0.699162	0.0938091	0.0469875	6.76512	0.00735076	0.00124691	0.00427265	0.00403618	0.00427265	903.569	849.317	858.152	813.979	720.925	1002.36	921.324	897.572	864.415	862.374
ENSRNOT00000027019.2	ENSRNOG00000027296	Pcdhga6	protein_coding	0.0464404	0.699162	-0.181453	0.0911195	4.91385	0.0236641	0.00735887	0.00897421	0.013398	0.013398	134.798	170.807	126.372	159.98	155.618	100.483	125.839	124.474	144.51	128.113
ENSRNOT00000028219.6	ENSRNOG00000020782	Pspc1	protein_coding	0.0459127	0.699162	-0.157353	0.0788266	6.10327	0.0158311	0.00947889	0.000593541	0.00605519	0.00605519	547.286	434.27	472.817	502.429	467.67	380.624	362.897	485.19	418.893	427.868
ENSRNOT00000029859.7	ENSRNOG00000009039	Trappc12	protein_coding	0.0455755	0.699162	-0.080343	0.0401855	7.41834	0.00538167	0.000586234	0.00345096	0.00288775	0.00345096	1676.55	1550.48	1901.45	1832.73	1730.85	1564.07	1698.83	1643.44	1567.58	1532.58
ENSRNOT00000035474.3	ENSRNOG00000025143	Icam2	protein_coding	0.0460077	0.699162	-0.202908	0.101692	4.66773	0.0228198	0.00999369	0.00281249	0.0158593	0.0158593	134.798	109.468	110.698	106.227	128.094	115.308	93.2559	82.6583	92.5214	97.519
ENSRNOT00000039074.3	ENSRNOG00000025484	Tmem177	protein_coding	0.0464647	0.699162	0.129533	0.0650545	5.79781	0.00931863	0.00318714	0.00205293	0.00739308	0.00739308	295.924	356.713	304.663	296.923	292.181	360.75	356.17	320.909	377.135	343.229
ENSRNOT00000044274.4	ENSRNOG00000013764	Fam118a	protein_coding	0.0464404	0.699162	0.0869023	0.0436395	6.88608	0.00592242	0.000989111	0.00331361	0.0037719	0.0037719	886.005	1011.65	1035.53	908.151	854.332	1061.23	1059.23	1017.74	968.249	1004.15
ENSRNOT00000049255.3	ENSRNOG00000000340	Rtraf	protein_coding	0.045936	0.699162	0.0874879	0.043832	7.23937	0.00639559	0.000758726	0.00404439	0.00313946	0.00404439	1379.96	1310.97	1293.25	1415.24	1271.51	1624.51	1338.76	1365.01	1400.57	1568.45
ENSRNOT00000059159.3	ENSRNOG00000038738	LOC685203	protein_coding	0.0464543	0.699162	-0.207857	0.104386	4.86321	0.0362153	0.00797041	0.0192704	0.0138589	0.0192704	129.533	103.805	170.455	163.82	159.853	102.13	123.592	134.198	114.55	108.992
ENSRNOT00000064128.3	ENSRNOG00000002302	Corin	protein_coding	0.045569	0.699162	0.366933	0.183525	3.40268	0.110725	0.0363396	0.0461514	0.047864	0.047864	14.7435	29.2543	39.185	20.4775	25.407	46.9469	35.9541	29.1735	37.8897	30.5942
ENSRNOT00000067188.2	ENSRNOG00000003399	Hnrnph1	protein_coding	0.0456964	0.699162	0.141625	0.0708766	7.16456	0.0167349	0.00270012	0.00985862	0.00325787	0.00985862	1096.99	1338.76	1181.62	1407.96	1035.13	1531.45	1327.88	1215.52	1411.91	1471.6
ENSRNOT00000072007.2	ENSRNOG00000046242	Klf7	protein_coding	0.0460643	0.699162	-0.125659	0.0629933	5.90667	0.0125326	0.00303816	0.00612657	0.00688221	0.00688221	392.25	382.635	396.43	356.505	429.782	284.315	350.039	340.359	375.501	382.044
ENSRNOT00000072215.2	ENSRNOG00000047708	Gstz1	protein_coding	0.0456408	0.699162	0.139705	0.0698977	6.46643	0.0162786	0.00206094	0.0101533	0.00482235	0.0101533	521.56	624.392	704.174	593.991	567.482	726.023	708.195	575.466	684.14	768.26
ENSRNOT00000080734.1	ENSRNOG00000045821	Slc41a3	protein_coding	0.0465472	0.699162	0.165622	0.0832107	5.17121	0.0137037	0.00602523	0.000819277	0.0112848	0.0112848	136.154	157.284	169.086	168.506	180.773	190.817	192.236	184.326	205.265	182.354
ENSRNOT00000080816.1	ENSRNOG00000019474	Rsph9	protein_coding	0.0460255	0.699162	0.126642	0.0634747	5.86127	0.0122691	0.00298188	0.00580886	0.0070907	0.0070907	331.601	368.448	353.719	277.942	321.491	410.167	370.285	361.752	393.653	336.629
ENSRNOT00000082102.1	ENSRNOG00000006338	Lrp6	protein_coding	0.0461652	0.699162	-0.120902	0.0606365	6.67945	0.012231	0.00229442	0.00689755	0.0042422	0.00689755	826.443	917.649	756.829	977.807	767.496	694.366	715.575	715.297	814.982	812.16
ENSRNOT00000086611.1	ENSRNOG00000057315	Kcnh3	protein_coding	0.0463934	0.699162	-0.132242	0.0663934	6.06786	0.0146535	0.0023201	0.00870011	0.00619532	0.00870011	466.528	491.66	507.446	412.109	432.978	395.342	358.417	491.088	409.738	375.735
ENSRNOT00000087407.1	ENSRNOG00000007662	Zfp800	protein_coding	0.0458119	0.699162	0.168109	0.0841757	5.4817	0.0223931	0.00859516	0.00776564	0.00911869	0.00911869	256.218	234	201.675	215.67	199.358	309.463	211.616	279.364	274.265	240.543
ENSRNOT00000087408.1	ENSRNOG00000013867	Fgf1	protein_coding	0.0454073	0.699162	0.154218	0.0770759	5.38981	0.0106781	0.0051473	-0.000566758	0.00970443	0.00970443	196.45	209.999	192.948	184.617	231.114	227.185	250.878	234.607	229.545	239.671
ENSRNOT00000088509.1	ENSRNOG00000017513	Miga2	protein_coding	0.0454274	0.699162	-0.15513	0.0775389	5.69394	0.0133535	0.00711387	0.000388374	0.00791683	0.00791683	334.886	317.374	292.814	326.56	332.86	261.67	311.858	283.771	233.371	287.816
ENSRNOT00000090795.1	ENSRNOG00000058317	Pnck	protein_coding	0.0457803	0.699162	-0.220797	0.110542	4.45218	0.0347385	0.0118873	0.0119587	0.0186613	0.0186613	73.7177	92.4812	101.881	104.947	107.98	62.5958	94.3795	70.0165	81.9476	76.4855
ENSRNOT00000015055.4	ENSRNOG00000011316	Fam167a	protein_coding	0.0466842	0.699995	0.411347	0.206795	7.51984	0.142033	0.000612033	0.106298	0.0027638	0.106298	2251.55	2592.3	1081.51	981.638	1229.07	2323.46	2193.2	2740.37	2218.75	1923.61
ENSRNOT00000046798.4	ENSRNOG00000032813	Mdc1	protein_coding	0.0467073	0.699995	-0.144153	0.0724773	5.53495	0.0085771	0.00433381	-0.00117838	0.00879859	0.00879859	258.633	263.491	290.101	273.516	274.492	229.037	212.815	238.999	245.793	251.761
ENSRNOT00000060461.3	ENSRNOG00000039454	Pcdhgb7	protein_coding	0.0466971	0.699995	-0.147869	0.0743419	5.44707	0.0183552	0.00442995	0.00938684	0.00933426	0.00938684	287.44	237.724	214.81	292.121	224.955	201.643	213.467	195.298	243.187	224.915
ENSRNOT00000014583.7	ENSRNOG00000010479	Mycbp2	protein_coding	0.0468309	0.700419	-0.176383	0.0887318	6.85435	0.0261383	0.00477208	0.0149112	0.00383825	0.0149112	1108.1	1124.78	1061.88	913.969	981.365	776.683	940.888	1061.46	935.987	676.555
ENSRNOT00000038183.5	ENSRNOG00000027697	Nmnat2	protein_coding	0.0468067	0.700419	-0.113145	0.0569128	6.32662	0.00640032	0.00284208	0.000357711	0.00525557	0.00525557	597.726	548.721	594.636	619.419	598.412	490.396	558.446	568.793	529.208	497.815
ENSRNOT00000088644.1	ENSRNOG00000010436	Zbtb17	protein_coding	0.0468382	0.700419	2.26126	1.13759	2.80715	3.82332	3.13454	-0.431216	0.100744	0.100744	0.0863339	33.0948	5.59229	72.3353	3.55351e-06	26.5639	79.3702	45.4103	41.6692	84.4369
ENSRNOT00000058852.4	ENSRNOG00000018698	Wac	protein_coding	0.0468968	0.700783	-0.0651688	0.0327938	7.954	0.00233621	0.000336057	0.000965003	0.00235252	0.00235252	2982.41	3100.95	2818.38	3040.9	2774.66	2703.15	2759.48	2735.5	2827.63	2751.57
ENSRNOT00000002075.4	ENSRNOG00000001518	Itga6	protein_coding	0.0469351	0.700845	-0.115689	0.0582265	6.09864	0.0104662	0.0024025	0.00518943	0.00607332	0.00607332	511.812	478.449	432.015	458.183	479.558	397.813	403.36	435.658	376.254	495.244
ENSRNOT00000014234.7	ENSRNOG00000010691	Cmtm3	protein_coding	0.0472531	0.704812	-0.212644	0.107178	4.51441	0.0287163	0.0109478	0.00722756	0.01777	0.01777	98.9924	99.087	108.738	81.9098	120.683	76.5975	96.6266	70.9889	76.6606	89.8705
ENSRNOT00000073847.3	ENSRNOG00000010824	Parp8	protein_coding	0.0472696	0.704812	2.99031	1.50731	1.87255	7.53269	1.75219	3.92773	0.359023	3.92773	2.27456e-05	5.80937e-08	105.084	0	5.46653e-08	110.75	0.00087472	23.6582	127.842	118.461
ENSRNOT00000020712.5	ENSRNOG00000048016	LOC102556337	protein_coding	0.0473738	0.705569	0.299769	0.151174	4.82893	0.0356899	0.0429515	-0.0308821	0.0141824	0.0141824	116.908	96.1654	95.8458	106.341	123.345	121.726	141.877	149.427	153.54	160.655
ENSRNOT00000067898.3	ENSRNOG00000043288	Smim13	protein_coding	0.0474236	0.705569	-0.179163	0.0903724	4.93753	0.0240465	0.00722901	0.00979219	0.0131889	0.0131889	163.232	140.609	142.046	195.816	127.035	121.073	138.199	138.088	122.481	116.64
ENSRNOT00000079381.1	ENSRNOG00000028703	Slc39a6	protein_coding	0.0473951	0.705569	0.123175	0.0621231	6.44861	0.00985593	0.00477298	0.00157368	0.00487522	0.00487522	551.383	647.85	604.662	650.844	524.198	656.035	699.59	727.462	636.039	642.741
ENSRNOT00000021801.5	ENSRNOG00000016066	Bambi	protein_coding	0.0474586	0.705577	0.139692	0.0704738	6.42198	0.0164573	0.00173607	0.0106803	0.00495548	0.0106803	628.707	655.861	531.936	486.339	580.127	637.489	702.228	649.597	746.34	573.641
ENSRNOT00000022387.5	ENSRNOG00000016419	Pdlim5	protein_coding	0.0475762	0.706812	-0.106886	0.053952	6.51541	0.00964201	0.00152664	0.00575042	0.00468044	0.00575042	622.388	722.863	816.028	679.595	733.628	579.011	690.993	639.873	668.798	626.225
ENSRNOT00000004783.6	ENSRNOG00000003583	Smyd2	protein_coding	0.0476607	0.707314	0.0861967	0.0435253	6.92096	0.00490543	0.0010352	0.00216158	0.00370093	0.00370093	984.658	886.121	985.503	1028.99	970.761	1143.2	1049.41	983.148	1025.67	1092.79
ENSRNOT00000024211.5	ENSRNOG00000018007	Gtf2h5	protein_coding	0.047679	0.707314	0.080233	0.0405173	7.11668	0.00349321	0.000766231	0.00115196	0.00333789	0.00333789	1180.54	1236.23	1119.71	1150.58	1234.36	1246.97	1271.88	1335.17	1347.29	1215.16
ENSRNOT00000076472.2	ENSRNOG00000014851	Col4a4	protein_coding	0.0477211	0.707426	0.0786625	0.0397317	7.23285	0.00465545	0.000797053	0.00250664	0.00314947	0.00314947	1376.16	1357.09	1339.93	1350.26	1232.9	1503.25	1489.36	1277.83	1498.56	1440.14
ENSRNOT00000001190.3	ENSRNOG00000000888	Sbds	protein_coding	0.0478154	0.707504	0.0798759	0.0403617	7.13672	0.00375845	0.00076867	0.00146579	0.00330399	0.00330399	1332.19	1183.38	1205.92	1155.7	1168.72	1353.22	1239.29	1318.64	1292.66	1339.45
ENSRNOT00000003544.4	ENSRNOG00000002635	Dexi	protein_coding	0.0478835	0.707504	0.0979524	0.0495109	6.52006	0.00533244	0.00146111	0.00153954	0.00466721	0.00466721	650.822	695.496	617.164	647.599	620.355	754.444	729.194	724.476	715.499	642.478
ENSRNOT00000004172.4	ENSRNOG00000002997	Slc9a3r2	protein_coding	0.0486777	0.707504	-0.110496	0.0560492	6.17183	0.00745997	0.00205924	0.00251783	0.00579454	0.00579454	513.704	528.325	474.951	513.066	500.419	470.787	510.694	403.976	447.7	437.772
ENSRNOT00000007300.5	ENSRNOG00000005249	Snx6	protein_coding	0.0482867	0.707504	-0.0950915	0.0481516	7.34196	0.00766417	0.000656149	0.00514029	0.00298985	0.00514029	1492.26	1464.6	1775.08	1836.57	1558.3	1517.95	1421.31	1516.05	1430.12	1475.21
ENSRNOT00000010924.6	ENSRNOG00000008264	Fndc8	protein_coding	0.0479991	0.707504	0.759222	0.383954	2.18487	0.315018	0.134216	0.0400495	0.234336	0.234336	5.26555	7.54948	5.87775	10.2387	2.11725	18.1198	12.3592	14.5868	9.69272	9.56069
ENSRNOT00000013315.8	ENSRNOG00000009739	Washc5	protein_coding	0.0485449	0.707504	-0.0737898	0.037408	7.55599	0.00462217	0.000541551	0.00295685	0.00272254	0.00295685	1872.43	1816.59	2038.6	2097.66	2110.9	1783.98	1803.32	2005.19	1823.11	1805.06
ENSRNOT00000014414.5	ENSRNOG00000010839	Krt222	protein_coding	0.0480076	0.707504	-0.341656	0.172789	3.53893	0.0548375	0.0332324	-0.00801782	0.0414076	0.0414076	41.1826	46.7873	47.0142	42.2536	27.8886	27.8502	30.7569	28.8038	30.1726	25.3563
ENSRNOT00000018485.6	ENSRNOG00000013813	Ubtd1	protein_coding	0.0484006	0.707504	0.165748	0.0839725	5.96604	0.023301	0.00265556	0.0149729	0.00661969	0.0149729	407.554	421.827	278.214	351.956	351.464	475.234	368.529	424.961	435.291	418.758
ENSRNOT00000025451.2	ENSRNOG00000018834	Sstr5	protein_coding	0.0485856	0.707504	0.151663	0.0769001	5.38885	0.0195308	0.00435892	0.0104252	0.0097108	0.0104252	174.816	185.906	225.314	202.215	229.722	234.734	211.23	231.443	290.782	217.984
ENSRNOT00000027828.7	ENSRNOG00000020518	Fam189b	protein_coding	0.0483795	0.707504	-0.0884067	0.0447851	6.85693	0.0057558	0.00118149	0.00285136	0.00383278	0.00383278	902.51	1035.94	1077.92	978.34	978.719	873.411	949.641	880.644	860.538	986.506
ENSRNOT00000032481.5	ENSRNOG00000027628	Elp5	protein_coding	0.047838	0.707504	0.102791	0.051946	6.39448	0.0073671	0.00170608	0.00328003	0.00503989	0.00503989	607.645	636.988	527.038	515.776	562.131	651.491	593.243	655.432	612.404	637.698
ENSRNOT00000037390.6	ENSRNOG00000022938	Ap4e1	protein_coding	0.0479098	0.707504	-0.14714	0.0743819	5.43867	0.00780047	0.00444416	-0.0024343	0.0093875	0.0093875	252.747	245.358	243.927	249.569	244.543	192.729	223.59	213.939	224.695	213.203
ENSRNOT00000050090.3	ENSRNOG00000032740	Tmem258b	protein_coding	0.0483223	0.707504	0.277791	0.140687	4.09201	0.0654198	0.0177594	0.031723	0.0250498	0.031723	51.6024	50.959	52.8998	72.9509	35.9933	75.7739	55.0547	57.3746	70.4513	87.9584
ENSRNOT00000051139.5	ENSRNOG00000004089	Enpp2	protein_coding	0.0479368	0.707504	-1.73466	0.877007	2.15294	2.54504	1.3284	0.594452	0.244803	0.594452	10.5355	7.40157	33.0925	37.342	32.1363	0	0	9.06964	17.4103	13.9453
ENSRNOT00000054775.2	ENSRNOG00000014891	Ptar1	protein_coding	0.0485172	0.707504	-0.211916	0.107418	5.30803	0.0381161	0.0051573	0.0236895	0.0102648	0.0236895	202.197	181.188	243.927	255.968	246.66	132.604	202.242	180.876	216.765	185.477
ENSRNOT00000057096.4	ENSRNOG00000037638	Timm50	protein_coding	0.0479797	0.707504	0.0967379	0.0489181	6.53983	0.00453027	0.00137088	0.000801232	0.00461157	0.00461157	666.718	683.084	660.149	657.99	628.205	760.331	727.945	657.462	755.697	733.286
ENSRNOT00000057175.2	ENSRNOG00000000308	Zbtb24	protein_coding	0.0483176	0.707504	0.136723	0.0692422	5.8266	0.015847	0.00324492	0.00874129	0.00725431	0.00874129	362.742	365.894	310.69	277.262	276.846	382.606	377.345	338.763	332.209	386.331
ENSRNOT00000059271.5	ENSRNOG00000004415	Togaram1	protein_coding	0.0486912	0.707504	0.0857321	0.0434905	7.3405	0.00509273	0.00173666	0.00169578	0.00299189	0.00299189	1520.96	1580.03	1402.63	1508.63	1378.97	1611.8	1526.47	1513.79	1652.05	1749.86
ENSRNOT00000066593.4	ENSRNOG00000023176	Kidins220	protein_coding	0.0486776	0.707504	0.06011	0.0304909	8.40766	0.0021502	0.000236146	0.0010537	0.00208809	0.00208809	4328.31	4410.28	4288.33	4533.98	4187.27	4485.51	4572.45	4954.07	4485.55	4605.61
ENSRNOT00000067464.2	ENSRNOG00000011307	Slmap	protein_coding	0.0486933	0.707504	-0.140911	0.0714823	6.25384	0.0118136	0.00727371	-0.000188353	0.00550061	0.00550061	625.776	536.438	501.865	589.35	542.237	444.09	469.486	554.606	480.419	478.752
ENSRNOT00000073652.2	ENSRNOG00000047988	Bola2	protein_coding	0.0486218	0.707504	0.0975378	0.049464	6.53155	0.00501575	0.00148195	0.00118777	0.00463478	0.00463478	647.663	645.481	652.43	674.476	646.821	757.739	743.8	736.145	734.885	635.786
ENSRNOT00000076404.2	ENSRNOG00000025415	Mettl11b	protein_coding	0.048145	0.707504	-0.443014	0.224188	3.80892	0.13404	0.093705	-0.00424171	0.0319455	0.0319455	69.5839	52.3039	55.7984	42.8661	62.0208	49.6151	55.0202	21.2242	32.8383	30.0953
ENSRNOT00000081226.1	ENSRNOG00000053691	Lama5	protein_coding	0.0480377	0.707504	0.113638	0.057479	7.16363	0.010929	0.000769034	0.00749055	0.00325938	0.00749055	1291.11	1073.91	1288.21	1323.36	1142.26	1400.17	1352.77	1468.4	1175.46	1458.01
ENSRNOT00000090278.1	ENSRNOG00000004000	Tefm	protein_coding	0.0486555	0.707504	-0.324308	0.16449	4.65102	0.0451621	0.0515919	-0.033652	0.0160505	0.0160505	98.5092	123.753	137.672	119.49	138.218	97.6408	94.5067	78.2018	75.54	99.6901
ENSRNOT00000090724.1	ENSRNOG00000005124	Plekhh2	protein_coding	0.0485688	0.707504	-0.1773	0.0898924	4.99595	0.0258534	0.00751353	0.0117481	0.0126881	0.0126881	133.811	192.67	160.391	149.784	174.712	139.22	116.915	121.585	166.58	134.86
ENSRNOT00000091418.1	ENSRNOG00000060626	Polk	protein_coding	0.0481491	0.707504	2.09237	1.05886	1.09519	3.70765	0.812822	1.99016	1.01444	1.99016	0	19.9424	0	0	0	33.1332	20.5939	0	6.27607	18.0806
ENSRNOT00000091822.1	ENSRNOG00000019319	Fchsd2	protein_coding	0.0483028	0.707504	-0.276319	0.13993	4.33254	0.0506073	0.0283706	0.00470261	0.0205804	0.0205804	84.2894	91.49	105.93	63.2255	96.0044	56.9649	68.5321	65.4645	85.4877	56.4886
ENSRNOT00000092490.1	ENSRNOG00000057228	Ccdc92b	protein_coding	0.0482863	0.707504	-0.234324	0.118655	4.43928	0.0332222	0.0163415	0.00387472	0.0188559	0.0188559	106.118	90.4741	117.452	92.5477	73.1241	66.0151	76.5998	72.5417	85.4383	74.9432
ENSRNOT00000085995.1	ENSRNOG00000006695	Rbck1	protein_coding	0.048773	0.70816	0.107172	0.0543862	7.0661	0.006995	0.00396853	0.000311525	0.00342611	0.00342611	1032.59	1036.59	1159.94	1133.87	1196.63	1122.58	1195.04	1283.19	1311.98	1274.97
ENSRNOT00000044237.4	ENSRNOG00000040201	Atp6ap1l	protein_coding	0.0488745	0.708629	0.167907	0.0852459	5.07758	0.0224842	0.00614836	0.0103361	0.0120188	0.0120188	146.382	136.834	144.985	142.062	166.204	168.844	174.153	200.325	133.936	201.731
ENSRNOT00000077606.1	ENSRNOG00000016043	Aqp4	protein_coding	0.0488665	0.708629	-2.56057	1.29995	2.64293	5.5765	2.18841	2.03624	0.125559	2.03624	119.293	17.2162	47.96	50.2935	62.7637	118.063	0.000637279	60.8081	0	0
ENSRNOT00000043895.4	ENSRNOG00000012157	Snrnp200	protein_coding	0.048949	0.709207	0.0581889	0.029552	8.61576	0.0020924	0.000170158	0.00112568	0.00201314	0.00201314	5684.69	5088.35	5194.95	5509.71	5339.71	5549.61	5749.28	5797.75	5511.63	5800.47
ENSRNOT00000020168.6	ENSRNOG00000014592	Zbtb46	protein_coding	0.0492086	0.709456	-0.263038	0.13374	4.37187	0.0411865	0.0247889	-7.55498e-05	0.0199274	0.0199274	102.932	95.196	87.9655	91.2846	74.3002	71.0608	67.9651	63.3062	55.223	92.1344
ENSRNOT00000028525.5	ENSRNOG00000021010	Arl2	protein_coding	0.04919	0.709456	0.0972933	0.0494643	6.54333	0.00560079	0.00151497	0.00182779	0.00460181	0.00460181	665.725	713.425	693.717	660.708	580.146	726.591	741.002	728.383	706.556	741.622
ENSRNOT00000035781.5	ENSRNOG00000021726	Tlr3	protein_coding	0.0491449	0.709456	-0.185403	0.0942406	5.591	0.0292846	0.00578874	0.0164145	0.00847569	0.0164145	227.057	328.905	333.764	265.655	329.073	231.741	221.836	257.986	220.657	294.153
ENSRNOT00000051665.5	ENSRNOG00000018936	Zfp780b-ps1	protein_coding	0.0490919	0.709456	-0.186912	0.0949855	5.71869	0.0297539	0.00400703	0.0185486	0.00778858	0.0185486	273.847	303.846	418.812	415.808	286.117	282.864	277.385	294.534	258.106	272.604
ENSRNOT00000063952.1	ENSRNOG00000024801	Slc35a2	protein_coding	0.0490982	0.709456	-0.0979425	0.0497742	6.6024	0.00817013	0.0013681	0.00482557	0.00444089	0.00482557	746.655	776.653	759.21	879.251	714.573	673.729	664.027	676.826	694.351	805.966
ENSRNOT00000068018.2	ENSRNOG00000001593	Lnpk	protein_coding	0.0490745	0.709456	-0.0997749	0.0507001	6.45976	0.00661423	0.00158418	0.00274588	0.00484206	0.00484206	743.496	690.778	621.082	680.875	626.707	552.655	635.938	613.616	630.027	608.06
ENSRNOT00000087025.1	ENSRNOG00000060544	Kdm5b	protein_coding	0.0491402	0.709456	0.0921571	0.0468427	7.30557	0.00723524	0.00132522	0.00416038	0.00304127	0.00416038	1444.59	1444.67	1358.8	1557.55	1311.9	1670.67	1438.7	1491.48	1481.71	1729.63
ENSRNOT00000005614.4	ENSRNOG00000004239	LOC100362999	pseudogene	0.0494195	0.711493	0.830583	0.422698	2.2027	0.419193	0.217997	0.0380115	0.228688	0.228688	3.88279	11.5328	9.69721	1.55582	6.38231	13.615	12.3345	14.5855	12.4108	13.2193
ENSRNOT00000025934.5	ENSRNOG00000019181	Synpo	protein_coding	0.0494541	0.711493	-0.250884	0.127699	5.91118	0.0537216	0.0081672	0.0326001	0.00686188	0.0326001	389.234	362.255	431.014	459.157	457.165	337.237	473.729	344.496	229.006	288.166
ENSRNOT00000071493.2	ENSRNOG00000047394	Ufd1	protein_coding	0.0494286	0.711493	0.0707408	0.0360027	7.5553	0.00336135	0.000517169	0.00170052	0.00272331	0.00272331	2024.08	1713.73	1858.35	1764.9	1873.77	1960.24	2041.52	1980.88	1974.67	1939.86
ENSRNOT00000021132.6	ENSRNOG00000015636	Wdr34	protein_coding	0.0495316	0.711676	0.110811	0.0564215	6.17044	0.00685755	0.00215876	0.00171876	0.00579969	0.00579969	440.2	485.054	490.792	437.706	411.806	535.036	508.975	517.344	494.329	472.298
ENSRNOT00000046594.5	ENSRNOG00000030245	Tango2	protein_coding	0.0495418	0.711676	0.0909241	0.0462977	7.13518	0.00705974	0.00118014	0.00417857	0.00330657	0.00417857	1133.76	1055.01	1317.46	1308.78	1201.81	1260.82	1369.22	1310.14	1369.82	1260.76
ENSRNOT00000057382.4	ENSRNOG00000046950	LOC100912481	protein_coding	0.0495711	0.711676	0.216678	0.110345	6.4125	0.0400992	0.0198092	0.0106307	0.00498441	0.0106307	568.231	518.429	692.669	604.309	394.72	820.441	598.741	608.278	668.482	720.665
ENSRNOT00000071104.2	ENSRNOG00000038406	Tmem132b	protein_coding	0.049668	0.712569	-0.6802	0.346544	2.58814	0.3507	0.165021	0.0849314	0.13521	0.13521	19.6456	13.5204	17.5706	17.2626	24.6865	4.73428	19.4645	5.16872	18.9497	6.10753
ENSRNOT00000042490.3	ENSRNOG00000037327	F8a1	protein_coding	0.0498164	0.713199	0.0827842	0.0422037	6.99406	0.00357512	0.000894453	0.000985926	0.00355843	0.00355843	1092.08	1004.08	1068.77	1067.39	998.285	1082.25	1095.48	1216.54	1143.74	1145.37
ENSRNOT00000084944.1	ENSRNOG00000047790	LOC108348055	protein_coding	0.0497745	0.713199	-1.15133	0.586843	2.86565	1.09216	0.767744	0.0466994	0.0932175	0.0932175	34.7825	21.6143	25.9308	49.2404	28.4506	19.5653	13.493	1.31782	3.99279	40.4467
ENSRNOT00000091338.1	ENSRNOG00000004827	Papola	protein_coding	0.0497988	0.713199	-0.239925	0.122305	4.97787	0.0366307	0.0245555	-0.00133468	0.0128409	0.0128409	171.597	200.268	157.309	167.404	127.779	160.295	126.104	127.634	124.666	107.88
ENSRNOT00000002020.6	ENSRNOG00000001479	Gtf2i	protein_coding	0.049924	0.71387	0.0815435	0.0415908	7.87475	0.00396252	0.00190967	0.000470243	0.00241481	0.00241481	2573.09	2611.54	2567.02	2360.82	2517.6	2878.16	2818.02	2569.64	2863.43	2582.94

## Sheet: q-value>=0.05
Transcript_ID_Version	Gene_ID	Gene_name	transcript_biotype	pval	qval	b	se_b	mean_obs	var_obs	tech_var	sigma_sq	smooth_sigma_sq	final_sigma_sq	Con_1	Con_3	Con_5	Con_7	Con_9	Trt_1	Trt_10	Trt_2	Trt_3	Trt_8
ENSRNOT00000089615,1	ENSRNOG00000012240	Supt6h	protein_coding	5.67397e-09	0.000116243	-0.305999	0.0525222	7.48524	0.0280075	0.00409185	-0.00184458	0.00280461	0.00280461	2115.34	2144.53	2024.12	2067.29	2029.33	1442.22	1695.34	1516.97	1475.83	1523.15
ENSRNOT00000037043,3	ENSRNOG00000028690	LOC100362366	protein_coding	5.15029e-08	0.00052757	0.407407	0.0748079	6.95809	0.0585418	0.000945725	0.0130448	0.00362749	0.0130448	794.144	934.487	922.396	854.7	791.578	1414.99	1018.6	1220.37	1394.83	1448.84
ENSRNOT00000080651,1	ENSRNOG00000003261	Usp9x	protein_coding	9.02265e-08	0.000616157	0.164069	0.0306936	8.85127	0.00954276	0.000395746	0.00192776	0.0019595	0.0019595	6261.89	6630.14	6368.49	6898.48	6039.13	7583.71	7038.02	7933.08	7703.59	7670.47
ENSRNOT00000066542,4	ENSRNOG00000031974	Pcdh10	protein_coding	1.7443e-07	0.000807243	-0.30233	0.0578655	6.73101	0.0328308	0.00122594	0.00714511	0.00411632	0.00714511	1021.52	1104.11	973.747	934.284	855.37	657.423	695.487	695.302	827.406	735.217
ENSRNOT00000027271,6	ENSRNOG00000019977	Ptprf	protein_coding	1.97013e-07	0.000807243	-0.337994	0.0649721	7.06902	0.0411141	0.00573707	0.00481637	0.0034209	0.00481637	1363.99	1337.47	1284.73	1506.8	1473.73	887.338	1226.8	1006.13	906.713	966.343
ENSRNOT00000057461,4	ENSRNOG00000023972	Col4a2	protein_coding	2.49096e-07	0.000850537	-0.198246	0.0384318	7.31479	0.0128971	0.000664436	0.00156311	0.00302807	0.00302807	1686.03	1655.22	1617.36	1612.6	1723.44	1268.39	1357.27	1477.15	1405.44	1302.17
ENSRNOT00000073950,3	ENSRNOG00000006178	Dync1h1	protein_coding	3.00788e-07	0.00087197	0.166724	0.0325446	8.88176	0.010075	0.000135251	0.00251262	0.00195487	0.00251262	6729.21	6464.72	6667.29	7106.51	6183.01	7585.97	7484.84	8536.46	7747.42	7811.84
ENSRNOT00000023150,7	ENSRNOG00000038436	RGD1307100	retained_intron	3.40497e-07	0.00087197	0.569789	0.111734	5.35144	0.117926	0.012377	0.018834	0.00996248	0.018834	128.976	156.139	158.161	184.999	167.758	406.758	258.696	269.114	251.52	241.312
ENSRNOT00000025315,5	ENSRNOG00000018441	Ggt7	protein_coding	8.57006e-07	0.00195083	-0.218924	0.0444793	6.85397	0.0167349	0.00110698	0.00274245	0.00383905	0.00383905	979.393	1028.62	1064.85	1091.7	1125.32	898.579	765.148	875.206	817.713	895.837
ENSRNOT00000043704,5	ENSRNOG00000033473	Rpl36	protein_coding	1.01536e-06	0.00208018	0.214686	0.0439154	7.39327	0.0170885	0.000635149	0.00418625	0.00292041	0.00418625	1374.16	1556.34	1523.96	1432.06	1417	2030.25	1609.03	1794.56	1785.89	1848.62
ENSRNOT00000029546,5	ENSRNOG00000027503	Rps25	protein_coding	1.33644e-06	0.00248907	0.164329	0.0339926	7.84989	0.00923831	0.00045331	0.00150101	0.00243544	0.00243544	2354.37	2452.73	2346.59	2340.73	2320.78	3076	2670.01	2682.8	2712.85	2801.15
ENSRNOT00000027499,5	ENSRNOG00000020261	Fam53c	protein_coding	2.21764e-06	0.00378606	-0.218261	0.0461196	6.79893	0.0179595	0.00105583	0.00426171	0.00395917	0.00426171	926.737	920.093	1099.14	1026.43	1038.51	812.922	798.855	717.669	852.078	844.209
ENSRNOT00000047936,5	ENSRNOG00000032803	Rpl21	protein_coding	2.66446e-06	0.00419899	0.243392	0.0518393	7.84798	0.0224273	0.000422321	0.00629596	0.00243705	0.00629596	2211.78	2331.88	2356.64	2282.07	2157.08	3150.13	2412.82	2899.65	3166.27	2896.08
ENSRNOT00000027318,5	ENSRNOG00000020159	Dalrd3	protein_coding	3.11214e-06	0.00439868	0.169981	0.036451	7.52725	0.0100869	0.00056646	0.00175207	0.00275523	0.00275523	1747.11	1722.23	1719.24	1699.63	1644.05	2085.43	1855.01	1957.54	2198.49	2031.65
ENSRNOT00000083088,2	ENSRNOG00000004067	Nrcam	protein_coding	3.22059e-06	0.00439868	-4.86685	1.04523	1.74201	6.60693	2.30261	-2.27175	0.428681	0.428681	67.1637	65.8591	49.9361	94.7952	53.5464	0	0.00066555	0.00367534	5.96522e-07	0
ENSRNOT00000092571,1	ENSRNOG00000047339	Pja1	protein_coding	3.54622e-06	0.00454071	-0.194136	0.0418727	7.48361	0.0143654	0.000588939	0.00379437	0.00280657	0.00379437	1811.86	1883.44	2182.68	1983.42	1955.25	1649.55	1501.48	1738.71	1667.15	1523.77
ENSRNOT00000042547,4	ENSRNOG00000031864	AABR07021871,1	protein_coding	3.82921e-06	0.00461465	0.203269	0.0439934	7.35639	0.0157782	0.000645978	0.00419256	0.00296997	0.00419256	1509.57	1352.46	1418.47	1339.09	1459.24	1872.27	1545.71	1627.64	1794.31	1850.61
ENSRNOT00000057386,2	ENSRNOG00000016281	Col4a1	protein_coding	4.27718e-06	0.00486814	-0.197474	0.042953	7.74968	0.0149321	0.000416903	0.00419551	0.00252414	0.00419551	2822.34	2694.22	2383.43	2407.38	2525.88	1967.65	2103.31	2329.02	2045.16	2082.32
ENSRNOT00000092756,1	ENSRNOG00000010702	Ube3c	protein_coding	5.40734e-06	0.00583053	-0.211852	0.046578	7.12343	0.0172882	0.00180485	0.00361892	0.00332641	0.00361892	1404.67	1228.79	1386.58	1460.14	1426.12	1028.41	1260.9	1133.53	1117.35	1051.62
ENSRNOT00000055124,4	ENSRNOG00000011130	Calca	protein_coding	8.26087e-06	0.00807113	-0.857109	0.19225	3.37831	0.286199	0.037287	0.055113	0.0491755	0.055113	44.6532	41.6896	47.562	55.1485	35.7528	16.9931	28.907	28.1328	12.3362	12.9488
ENSRNOT00000064822,2	ENSRNOG00000005623	Ankmy2	protein_coding	8.27324e-06	0.00807113	0.729887	0.163726	5.3957	0.198269	0.0573497	-0.000776409	0.00966551	0.00966551	122.481	120.861	222.224	209.662	119.704	290.157	282.683	368.46	344.516	307.69
ENSRNOT00000021812,6	ENSRNOG00000015519	Ces1d	protein_coding	1.22324e-05	0.0107869	0.32512	0.0743402	6.68789	0.041643	0.00146585	0.0123503	0.0042212	0.0123503	673.992	718.146	703.671	563.752	766.737	1101.64	857.873	1014.61	823.386	948.504
ENSRNOT00000072795,2	ENSRNOG00000060344	AABR07073045,1	protein_coding	1.25538e-05	0.0107869	0.25695	0.0588291	6.08202	0.0230555	0.00251334	0.00279176	0.00613883	0.00613883	398.466	354.738	397.806	401.967	372.37	551.254	451.662	466.969	486.61	538.395
ENSRNOT00000003696,6	ENSRNOG00000002755	Pafah1b1	protein_coding	1.28532e-05	0.0107869	-0.145918	0.0334475	8.19623	0.00742585	0.00060389	0.00109646	0.00219294	0.00219294	4037.83	4084.02	3609.87	3948.95	3844.32	3255.64	3520.49	3347.2	3437.51	3303.43
ENSRNOT00000080188,1	ENSRNOG00000036698	Nploc4	protein_coding	1.34222e-05	0.0107869	-3.99931	0.918726	2.07148	6.24163	1.83649	0.187061	0.273659	0.273659	117.344	158.101	33.981	89.6943	11.4119	0	1.20062e-06	22.4126	0	0
ENSRNOT00000000072,2	ENSRNOG00000000064	Atp5me	protein_coding	1.36896e-05	0.0107869	0.24003	0.0551949	6.57346	0.022774	0.0013818	0.00623439	0.0045188	0.00623439	652.929	630.382	618.143	668.077	604.476	905.168	665.151	819.776	857.365	806.922
ENSRNOT00000073131,2	ENSRNOG00000049067	Igip	protein_coding	1.43264e-05	0.0108705	0.383002	0.0882737	5.02645	0.0424	0.00704642	-0.00518716	0.0124342	0.0124342	117.948	119.848	136.168	125.424	128.094	188.611	186.512	182.821	177.994	184.521
ENSRNOT00000030761,4	ENSRNOG00000023385	Rpl37a	protein_coding	1.78436e-05	0.0127096	0.269044	0.06271	7.83591	0.0288459	0.000391127	0.00944024	0.00244728	0.00944024	2281.48	2335.98	2348.12	2076.81	2032.61	3248.81	2432.87	2839.88	3261.68	2770.81
ENSRNOT00000087748,1	ENSRNOG00000057451	Itga5	protein_coding	1.79908e-05	0.0127096	-0.356433	0.0831143	5.13662	0.0449906	0.00571748	0.00519556	0.0115525	0.0115525	233.791	199.118	180.251	211.174	193.729	152.371	158.423	121.556	131.292	149.147
ENSRNOT00000072411,2	ENSRNOG00000009037	Sulf1	protein_coding	2.56105e-05	0.0174894	0.240922	0.057235	6.45413	0.0217779	0.00333084	0.00303064	0.00485878	0.00485878	489.328	548.829	605.609	577.037	601.198	773.739	773.544	683.263	689.688	667.888
ENSRNOT00000085125,1	ENSRNOG00000019534	Ap2a2	protein_coding	2.74679e-05	0.0181528	-0.332816	0.0793647	6.07409	0.0447657	0.00616009	0.00958678	0.00617041	0.00958678	522.964	457.865	481.894	562.966	544.869	298.946	359.444	358.633	462.273	375.494
ENSRNOT00000051394,3	ENSRNOG00000031778	Mef2d	protein_coding	2.92775e-05	0.018744	-0.157001	0.0375689	7.37441	0.00763669	0.000583035	0.000305325	0.00294552	0.00294552	1721.84	1702.41	1727.08	1743.14	1727.68	1396.05	1514.57	1427.56	1539.38	1496.25
ENSRNOT00000009581,4	ENSRNOG00000007006	Slc3a1	protein_coding	3.42743e-05	0.0212781	0.161597	0.0390046	7.2771	0.00981532	0.000720653	0.00216104	0.00308275	0.00308275	1412.22	1304.17	1306.82	1277.28	1374.1	1518.77	1602.2	1573.43	1713.85	1444.62
ENSRNOT00000036232,6	ENSRNOG00000026432	Syt7	protein_coding	3.59234e-05	0.0213685	-0.152204	0.0368332	7.67576	0.00887309	0.000796201	0.00194664	0.00259551	0.00259551	2434.22	2389.49	2183.81	2335.89	2291.64	1861.93	2108.39	2148.35	1955.29	1926.04
ENSRNOT00000038395,4	ENSRNOG00000021725	Unc119b	protein_coding	3.68886e-05	0.0213685	-0.145189	0.0351875	8.22106	0.00860697	0.000296953	0.00279845	0.00217904	0.00279845	4135.29	3775.13	3989.24	4233.93	3873.49	3113.74	3553.13	3634.03	3602.19	3412
ENSRNOT00000023478,5	ENSRNOG00000017431	RGD1304884	protein_coding	3.7549e-05	0.0213685	-0.14015	0.034	8.20928	0.00802503	0.000274305	0.0026157	0.00218558	0.0026157	3881.77	3760.59	3615.8	4260.59	4228.15	3429.59	3544.85	3425.94	3314.91	3416.99
ENSRNOT00000085062,1	ENSRNOG00000054121	AABR07061178,1	protein_coding	4.13297e-05	0.0228844	-0.226028	0.05513	6.23893	0.0202242	0.00204565	0.0047413	0.00555264	0.00555264	483.378	593.578	605.408	570.809	623.531	427.464	478.639	475.528	477.587	429.275
ENSRNOT00000022897,4	ENSRNOG00000016961	Rps27	protein_coding	4.76209e-05	0.0256739	0.118096	0.0290377	8.81951	0.00538841	0.000143085	0.00156052	0.00196488	0.00196488	6223.88	6337.79	6661.45	6267.38	6401.51	7668.81	7508.79	6866.48	6981.4	6893.26
ENSRNOT00000004867,6	ENSRNOG00000003670	Sumo2	protein_coding	4.96517e-05	0.0260824	0.243154	0.0599305	6.02027	0.0242202	0.00258951	0.00618207	0.00638966	0.00638966	346.959	371.288	380.8	357.996	364.168	505.708	391.001	478.446	535.502	426.407
ENSRNOT00000042661,2	ENSRNOG00000030747	LOC685963	protein_coding	5.75576e-05	0.0294796	0.165044	0.041029	7.77902	0.0113073	0.00042879	0.00377966	0.00249724	0.00377966	2202.05	2278.06	2242.36	2216.68	2067.5	2908.23	2302.19	2577.94	2661.97	2561.31
ENSRNOT00000064636,2	ENSRNOG00000005261	Fbxl5	protein_coding	6.44454e-05	0.0309423	0.1764	0.0441452	7.08994	0.0116762	0.00148795	0.00192366	0.00338404	0.00338404	1153.62	1073.17	1172.35	1010.14	1088.77	1399.8	1297.71	1233.13	1249.02	1378.76
ENSRNOT00000050859,4	ENSRNOG00000004162	Pfkfb2	protein_coding	6.44991e-05	0.0309423	-0.274948	0.0688107	5.87121	0.0280594	0.00479279	0.00315013	0.00704449	0.00704449	451.824	361.985	427.614	420.312	377.329	265.814	312.785	324.892	329.893	314.18
ENSRNOT00000058148,5	ENSRNOG00000009987	Akap11	protein_coding	6.49445e-05	0.0309423	0.149693	0.0374786	7.71226	0.00796461	0.000951994	0.00100571	0.00255962	0.00255962	1925.12	2021.75	2105.63	2241.52	2088.35	2330.63	2513.74	2376.38	2400.34	2426.94
ENSRNOT00000012175,4	ENSRNOG00000008354	Slc9a8	protein_coding	6.66508e-05	0.0310335	-0.173322	0.0434615	6.85632	0.0125421	0.000872023	0.00385023	0.00383408	0.00385023	950.959	938.967	1121.67	1096.82	1082.97	837.631	926.941	834.363	905.829	851.858
ENSRNOT00000043250,5	ENSRNOG00000052141	Rps10	protein_coding	6.87385e-05	0.0312944	0.229972	0.0577732	6.40273	0.0221081	0.00166213	0.00668222	0.00501442	0.00668222	546.34	561.692	536.929	542.684	501.428	768.733	574.947	754.328	674.733	629.974
ENSRNOT00000012996,6	ENSRNOG00000009625	Dpysl2	protein_coding	7.15752e-05	0.0313936	-0.23547	0.0592975	8.44339	0.0232154	0.000207956	0.00858253	0.0020733	0.00858253	5060.2	4915.66	5802.32	4887.71	5515.44	3620.67	4676.28	4481.05	4175.8	3783.17
ENSRNOT00000003173,7	ENSRNOG00000002292	Hnrnpd	protein_coding	7.20213e-05	0.0313936	0.204647	0.0515548	7.10641	0.0162688	0.00328926	0.0019255	0.00335549	0.00335549	1095.8	1188.85	1128.85	1072.17	1024.32	1535.87	1308.66	1238.41	1283.64	1406.93
ENSRNOT00000077040,1	ENSRNOG00000047513	AABR07047789,1	protein_coding	8.4971e-05	0.0351651	0.237213	0.0603606	5.97489	0.023727	0.00250436	0.00660414	0.00658152	0.00660414	345.934	353.355	366.527	383.04	301.358	443.199	391.654	504.972	413.22	468.215
ENSRNOT00000086591,1	ENSRNOG00000051482	Hmg1l1	protein_coding	8.5239e-05	0.0351651	0.216956	0.0552166	6.3051	0.018367	0.00229568	0.00365784	0.00532651	0.00532651	481.152	436.692	550.094	469.186	524.011	657.602	587.056	640.968	594.681	571.962
ENSRNOT00000079593,1	ENSRNOG00000002730	Rgs5	protein_coding	8.58229e-05	0.0351651	-0.257086	0.0654575	6.3233	0.0278808	0.00199381	0.00871789	0.00526642	0.00871789	678.203	742.681	591.694	581.048	588.596	446.407	510.099	488.17	564.821	448.396
ENSRNOT00000088054,1	ENSRNOG00000053640	Kcng2	protein_coding	9.21925e-05	0.0370343	0.296986	0.0759503	5.35365	0.0313154	0.00447369	0.00319336	0.00994744	0.00994744	175.869	179.3	204.742	171.499	178.908	282.505	230.331	226.581	225.576	263.875
ENSRNOT00000078975,1	ENSRNOG00000054489	AABR07042821,1	pseudogene	9.98113e-05	0.0372293	0.251589	0.0646584	7.16035	0.0268729	0.000787058	0.0096647	0.00326477	0.0096647	1088.01	1241.68	1196.46	1110.96	1047.46	1563.24	1192.02	1434.95	1668.24	1484.24
ENSRNOT00000019688,5	ENSRNOG00000014571	Dbndd2	protein_coding	0.000101609	0.0372293	0.191162	0.0491834	6.55871	0.0154605	0.00148833	0.00448515	0.00455918	0.00455918	567.627	658.692	673.002	677.036	633.059	807.157	728.07	772.126	710.212	870.979
ENSRNOT00000048198,5	ENSRNOG00000031022	LOC108348287	protein_coding	0.000105842	0.0372293	0.122986	0.0317237	8.12744	0.00602873	0.000282214	0.00177337	0.00223376	0.00223376	3237.26	3269.87	3122.07	3239.28	3055.2	3936.95	3483.05	3479.43	3691.16	3435.16
ENSRNOT00000044407,4	ENSRNOG00000011814	Cbx3	protein_coding	0.000105888	0.0372293	0.255671	0.0659508	6.31472	0.0252331	0.00557912	0.0023808	0.00529465	0.00529465	458.861	522.769	448.68	554.199	453.746	661.489	553.559	672.406	655.668	602.689
ENSRNOT00000043210,5	ENSRNOG00000049965	LOC100910275	protein_coding	0.000106306	0.0372293	-0.337259	0.0870181	5.8248	0.0484224	0.0075375	0.0113929	0.00726293	0.0113929	446.531	443.929	333.985	399.198	388.832	241.119	317.435	349.151	281.359	252.479
ENSRNOT00000022669,6	ENSRNOG00000016816	Phf2	protein_coding	0.000106905	0.0372293	4.31261	1.11312	2.53727	7.6622	2.9527	-0.144782	0.144864	0.144864	0.0102002	2.55644e-06	0.0271716	0.00419808	98.5807	162.357	103.788	82.0603	113.169	97.1143
ENSRNOT00000008961,7	ENSRNOG00000006418	Samhd1	protein_coding	0.000106959	0.0372293	-0.256964	0.0663264	5.87062	0.0281178	0.00272431	0.00827368	0.00704723	0.00827368	420.191	402.954	421.239	378.833	391.291	307.214	253.926	378.283	314.573	314.547
ENSRNOT00000043171,2	ENSRNOG00000031315	Rpl36al	protein_coding	0.000107216	0.0372293	0.144891	0.0374043	7.62633	0.00894059	0.000652467	0.00284523	0.00264617	0.00284523	1905.1	1831.62	1931.22	2033.94	1843.18	2443.9	2078.61	2054.74	2296.75	2175.05
ENSRNOT00000081482,1	ENSRNOG00000016047	Macf1	protein_coding	0.000112894	0.0385477	0.204684	0.0530122	7.33049	0.0154999	0.00401987	0.00032521	0.00300587	0.00300587	1348.96	1363.02	1556.5	1330.24	1301.24	1767.21	1780.19	1659.89	1533.31	1722.21
ENSRNOT00000027067,6	ENSRNOG00000019948	Phf20	protein_coding	0.000121542	0.0408202	-0.169957	0.0442251	6.8615	0.00915281	0.00106653	0.000203704	0.00382312	0.00382312	1044.69	1052.21	1062.89	1046.91	989.816	822.805	910.088	900.489	857.365	894.881
ENSRNOT00000021630,4	ENSRNOG00000015904	Wfdc1	protein_coding	0.000128849	0.0425764	0.282418	0.0737643	7.65448	0.034247	0.000487572	0.0131154	0.00261703	0.0131154	1892.44	1598.6	2098.36	1670.19	1944.7	2600.2	2707.79	2434.04	2493.67	1980.98
ENSRNOT00000022367,3	ENSRNOG00000016507	LOC687679	protein_coding	0.00013658	0.0444146	0.183486	0.048105	6.58458	0.0140955	0.00129656	0.00403995	0.00448866	0.00448866	676.097	691.721	666.145	689.834	582.245	795.626	715.711	877.151	814.189	770.592
ENSRNOT00000026654,6	ENSRNOG00000019587	Ptprn	protein_coding	0.000140377	0.044936	-0.151034	0.0396676	10.0867	0.0098332	3.96889e-05	0.0038941	0.00219319	0.0038941	25291.5	25451.2	25021.6	29465.8	24578.1	21987.6	21261.2	24183.9	21621.8	22423.6
ENSRNOT00000089447,1	ENSRNOG00000017154	Atp11a	protein_coding	0.000144523	0.0449412	-0.396284	0.104277	5.45886	0.0606973	0.0179241	0.00128494	0.00926021	0.00926021	298.978	249.207	249.334	343.97	298.331	158.72	185.088	234.853	192.957	196.583
ENSRNOT00000093186,1	ENSRNOG00000006096	Slc26a7	protein_coding	0.000145914	0.0449412	-2.99897	0.789635	1.43514	3.55175	0.911044	0.274106	0.647765	0.647765	15.6775	41.883	15.7773	26.167	7.42152	11.0985	0	0	0	0
ENSRNOT00000023728,5	ENSRNOG00000042160	Tmem167b	protein_coding	0.000148581	0.0449412	-0.167759	0.0442236	6.85898	0.0097301	0.00106088	0.00109075	0.00382844	0.00382844	1024.68	977.703	1064.85	1069.95	1041.69	852.49	957.331	862.564	880.351	828.912
ENSRNOT00000038691,5	ENSRNOG00000002116	Rplp2	protein_coding	0.000152289	0.0449412	0.176041	0.0464819	6.6638	0.0102566	0.00111991	0.00073417	0.00428151	0.00428151	738.444	733.804	722.735	694.835	696.405	883.769	802.984	812.81	906.809	874.141
ENSRNOT00000057030,2	ENSRNOG00000037607	LOC100911575	protein_coding	0.000152289	0.0449412	0.176041	0.0464819	6.6638	0.0102566	0.00111991	0.00073417	0.00428151	0.00428151	738.444	733.804	722.735	694.835	696.405	883.769	802.984	812.81	906.809	874.141
ENSRNOT00000025669,5	ENSRNOG00000018958	Mt3	protein_coding	0.000155007	0.0449412	0.152916	0.0404229	7.16961	0.0101265	0.000818005	0.00326702	0.00324962	0.00326702	1250.04	1309.84	1235.31	1090.42	1143.32	1443.82	1367.38	1500.49	1306.76	1399.69
ENSRNOT00000003349,7	ENSRNOG00000002461	Nid1	protein_coding	0.000155749	0.0449412	-0.154016	0.0407264	7.47114	0.010275	0.00058558	0.00356102	0.00282165	0.00356102	1915.34	2042.59	1928.51	1699.95	1913.98	1586.63	1592.88	1696.5	1761.43	1504.56
ENSRNOT00000025070,5	ENSRNOG00000018507	Gfpt1	protein_coding	0.000174245	0.0491046	-0.263442	0.0701819	6.50203	0.0302237	0.00310719	0.00920655	0.00471871	0.00920655	780.326	644.906	740.511	784.302	866.51	483.279	652.678	577.96	605.155	614.34
ENSRNOT00000092456,1	ENSRNOG00000043348	LOC103693375	protein_coding	0.000176868	0.0491046	0.13211	0.0352297	7.90278	0.00760614	0.000359304	0.00274353	0.00239218	0.00274353	2642.18	2674.15	2557.78	2440.14	2357.05	3142.95	2677.89	2835.12	2931.4	2877.04
ENSRNOT00000092712,1	ENSRNOG00000002755	Pafah1b1	protein_coding	0.000177368	0.0491046	0.122888	0.0327768	8.32108	0.00658226	0.000514176	0.00217163	0.00212738	0.00217163	3636.19	4179.73	3800.01	3866.92	3857.89	4496.12	3993.75	4426.44	4372.62	4583.13
ENSRNOT00000089950,1	ENSRNOG00000055179	Tsen34	protein_coding	0.000187257	0.0507618	4.14612	1.10989	3.18173	7.51255	1.05818	2.02147	0.0619609	2.02147	0	0	53.8279	37.1271	0	235.843	130.93	221.025	177.724	209.395
ENSRNOT00000006341,7	ENSRNOG00000004680	Kif5c	protein_coding	0.000190607	0.0507618	-0.22853	0.0612491	6.96433	0.0228438	0.00166172	0.00771693	0.00361537	0.00771693	1265.33	1069.73	1123.87	1280.66	1203.44	782.307	1038.04	923.041	1006.65	990.548
ENSRNOT00000076956,2	ENSRNOG00000037919	Chic1	protein_coding	0.000190787	0.0507618	-0.204189	0.0547291	6.25766	0.0176305	0.0020008	0.00480434	0.00548738	0.00548738	591.848	559.606	562.305	582.328	592.831	392.783	474.145	492.06	535.692	471.342
ENSRNOT00000091159,1	ENSRNOG00000009967	Otof	protein_coding	0.000197896	0.0519782	0.2175	0.0584413	6.57758	0.0207304	0.00327733	0.00526112	0.00450761	0.00526112	654.431	627.542	704.337	578.44	663.203	899.027	679.278	765.59	846.049	832.917
ENSRNOT00000091044,1	ENSRNOG00000053288	Ank3	protein_coding	0.000204741	0.0530954	3.3002	0.888801	2.3537	4.78085	1.45691	0.518006	0.186022	0.518006	0	5.60696e-05	12.1675	20.7916	0	99.2191	79.2494	40.3251	27.5708	53.7582

## Sheet: top 5 b-value
Transcript_ID_Version	Gene_ID	Gene_name	transcript_biotype	pval	qval	b	se_b	mean_obs	var_obs	tech_var	sigma_sq	smooth_sigma_sq	final_sigma_sq	Con_1	Con_3	Con_5	Con_7	Con_9	Trt_1	Trt_10	Trt_2	Trt_3	Trt_8
ENSRNOT00000083088,2	ENSRNOG00000004067	Nrcam	protein_coding	3.22059e-06	0.00439868	-4.86685	1.04523	1.74201	6.60693	2.30261	-2.27175	0.428681	0.428681	67.1637	65.8591	49.9361	94.7952	53.5464	0	0.00066555	0.00367534	5.96522e-07	0
ENSRNOT00000080188,1	ENSRNOG00000036698	Nploc4	protein_coding	1.34222e-05	0.0107869	-3.99931	0.918726	2.07148	6.24163	1.83649	0.187061	0.273659	0.273659	117.344	158.101	33.981	89.6943	11.4119	0	1.20062e-06	22.4126	0	0
ENSRNOT00000093186,1	ENSRNOG00000006096	Slc26a7	protein_coding	0.000145914	0.0449412	-2.99897	0.789635	1.43514	3.55175	0.911044	0.274106	0.647765	0.647765	15.6775	41.883	15.7773	26.167	7.42152	11.0985	0	0	0	0
ENSRNOT00000055124,4	ENSRNOG00000011130	Calca	protein_coding	8.26087e-06	0.00807113	-0.857109	0.19225	3.37831	0.286199	0.037287	0.055113	0.0491755	0.055113	44.6532	41.6896	47.562	55.1485	35.7528	16.9931	28.907	28.1328	12.3362	12.9488
ENSRNOT00000089447,1	ENSRNOG00000017154	Atp11a	protein_coding	0.000144523	0.0449412	-0.396284	0.104277	5.45886	0.0606973	0.0179241	0.00128494	0.00926021	0.00926021	298.978	249.207	249.334	343.97	298.331	158.72	185.088	234.853	192.957	196.583
ENSRNOT00000022669,6	ENSRNOG00000016816	Phf2	protein_coding	0.000106905	0.0372293	4.31261	1.11312	2.53727	7.6622	2.9527	-0.144782	0.144864	0.144864	0.0102002	2.55644e-06	0.0271716	0.00419808	98.5807	162.357	103.788	82.0603	113.169	97.1143
ENSRNOT00000089950,1	ENSRNOG00000055179	Tsen34	protein_coding	0.000187257	0.0507618	4.14612	1.10989	3.18173	7.51255	1.05818	2.02147	0.0619609	2.02147	0	0	53.8279	37.1271	0	235.843	130.93	221.025	177.724	209.395
ENSRNOT00000091044,1	ENSRNOG00000053288	Ank3	protein_coding	0.000204741	0.0530954	3.3002	0.888801	2.3537	4.78085	1.45691	0.518006	0.186022	0.518006	0	5.60696e-05	12.1675	20.7916	0	99.2191	79.2494	40.3251	27.5708	53.7582
ENSRNOT00000064822,2	ENSRNOG00000005623	Ankmy2	protein_coding	8.27324e-06	0.00807113	0.729887	0.163726	5.3957	0.198269	0.0573497	-0.000776409	0.00966551	0.00966551	122.481	120.861	222.224	209.662	119.704	290.157	282.683	368.46	344.516	307.69
ENSRNOT00000023150,7	ENSRNOG00000038436	RGD1307100	retained_intron	3.40497e-07	0.00087197	0.569789	0.111734	5.35144	0.117926	0.012377	0.018834	0.00996248	0.018834	128.976	156.139	158.161	184.999	167.758	406.758	258.696	269.114	251.52	241.312

## Sheet: top 20 q-value
Transcript_ID_Version	Gene_ID	Gene_name	transcript_biotype	pval	qval	b	se_b	mean_obs	var_obs	tech_var	sigma_sq	smooth_sigma_sq	final_sigma_sq	Con_1	Con_3	Con_5	Con_7	Con_9	Trt_1	Trt_10	Trt_2	Trt_3	Trt_8
ENSRNOT00000089615,1	ENSRNOG00000012240	Supt6h	protein_coding	5.67397e-09	0.000116243	-0.305999	0.0525222	7.48524	0.0280075	0.00409185	-0.00184458	0.00280461	0.00280461	2115.34	2144.53	2024.12	2067.29	2029.33	1442.22	1695.34	1516.97	1475.83	1523.15
ENSRNOT00000037043,3	ENSRNOG00000028690	LOC100362366	protein_coding	5.15029e-08	0.00052757	0.407407	0.0748079	6.95809	0.0585418	0.000945725	0.0130448	0.00362749	0.0130448	794.144	934.487	922.396	854.7	791.578	1414.99	1018.6	1220.37	1394.83	1448.84
ENSRNOT00000080651,1	ENSRNOG00000003261	Usp9x	protein_coding	9.02265e-08	0.000616157	0.164069	0.0306936	8.85127	0.00954276	0.000395746	0.00192776	0.0019595	0.0019595	6261.89	6630.14	6368.49	6898.48	6039.13	7583.71	7038.02	7933.08	7703.59	7670.47
ENSRNOT00000027271,6	ENSRNOG00000019977	Ptprf	protein_coding	1.97013e-07	0.000807243	-0.337994	0.0649721	7.06902	0.0411141	0.00573707	0.00481637	0.0034209	0.00481637	1363.99	1337.47	1284.73	1506.8	1473.73	887.338	1226.8	1006.13	906.713	966.343
ENSRNOT00000066542,4	ENSRNOG00000031974	Pcdh10	protein_coding	1.7443e-07	0.000807243	-0.30233	0.0578655	6.73101	0.0328308	0.00122594	0.00714511	0.00411632	0.00714511	1021.52	1104.11	973.747	934.284	855.37	657.423	695.487	695.302	827.406	735.217
ENSRNOT00000057461,4	ENSRNOG00000023972	Col4a2	protein_coding	2.49096e-07	0.000850537	-0.198246	0.0384318	7.31479	0.0128971	0.000664436	0.00156311	0.00302807	0.00302807	1686.03	1655.22	1617.36	1612.6	1723.44	1268.39	1357.27	1477.15	1405.44	1302.17
ENSRNOT00000023150,7	ENSRNOG00000038436	RGD1307100	retained_intron	3.40497e-07	0.00087197	0.569789	0.111734	5.35144	0.117926	0.012377	0.018834	0.00996248	0.018834	128.976	156.139	158.161	184.999	167.758	406.758	258.696	269.114	251.52	241.312
ENSRNOT00000073950,3	ENSRNOG00000006178	Dync1h1	protein_coding	3.00788e-07	0.00087197	0.166724	0.0325446	8.88176	0.010075	0.000135251	0.00251262	0.00195487	0.00251262	6729.21	6464.72	6667.29	7106.51	6183.01	7585.97	7484.84	8536.46	7747.42	7811.84
ENSRNOT00000025315,5	ENSRNOG00000018441	Ggt7	protein_coding	8.57006e-07	0.00195083	-0.218924	0.0444793	6.85397	0.0167349	0.00110698	0.00274245	0.00383905	0.00383905	979.393	1028.62	1064.85	1091.7	1125.32	898.579	765.148	875.206	817.713	895.837
ENSRNOT00000043704,5	ENSRNOG00000033473	Rpl36	protein_coding	1.01536e-06	0.00208018	0.214686	0.0439154	7.39327	0.0170885	0.000635149	0.00418625	0.00292041	0.00418625	1374.16	1556.34	1523.96	1432.06	1417	2030.25	1609.03	1794.56	1785.89	1848.62
ENSRNOT00000029546,5	ENSRNOG00000027503	Rps25	protein_coding	1.33644e-06	0.00248907	0.164329	0.0339926	7.84989	0.00923831	0.00045331	0.00150101	0.00243544	0.00243544	2354.37	2452.73	2346.59	2340.73	2320.78	3076	2670.01	2682.8	2712.85	2801.15
ENSRNOT00000027499,5	ENSRNOG00000020261	Fam53c	protein_coding	2.21764e-06	0.00378606	-0.218261	0.0461196	6.79893	0.0179595	0.00105583	0.00426171	0.00395917	0.00426171	926.737	920.093	1099.14	1026.43	1038.51	812.922	798.855	717.669	852.078	844.209
ENSRNOT00000047936,5	ENSRNOG00000032803	Rpl21	protein_coding	2.66446e-06	0.00419899	0.243392	0.0518393	7.84798	0.0224273	0.000422321	0.00629596	0.00243705	0.00629596	2211.78	2331.88	2356.64	2282.07	2157.08	3150.13	2412.82	2899.65	3166.27	2896.08
ENSRNOT00000027318,5	ENSRNOG00000020159	Dalrd3	protein_coding	3.11214e-06	0.00439868	0.169981	0.036451	7.52725	0.0100869	0.00056646	0.00175207	0.00275523	0.00275523	1747.11	1722.23	1719.24	1699.63	1644.05	2085.43	1855.01	1957.54	2198.49	2031.65
ENSRNOT00000083088,2	ENSRNOG00000004067	Nrcam	protein_coding	3.22059e-06	0.00439868	-4.86685	1.04523	1.74201	6.60693	2.30261	-2.27175	0.428681	0.428681	67.1637	65.8591	49.9361	94.7952	53.5464	0	0.00066555	0.00367534	5.96522e-07	0
ENSRNOT00000092571,1	ENSRNOG00000047339	Pja1	protein_coding	3.54622e-06	0.00454071	-0.194136	0.0418727	7.48361	0.0143654	0.000588939	0.00379437	0.00280657	0.00379437	1811.86	1883.44	2182.68	1983.42	1955.25	1649.55	1501.48	1738.71	1667.15	1523.77
ENSRNOT00000042547,4	ENSRNOG00000031864	AABR07021871,1	protein_coding	3.82921e-06	0.00461465	0.203269	0.0439934	7.35639	0.0157782	0.000645978	0.00419256	0.00296997	0.00419256	1509.57	1352.46	1418.47	1339.09	1459.24	1872.27	1545.71	1627.64	1794.31	1850.61
ENSRNOT00000057386,2	ENSRNOG00000016281	Col4a1	protein_coding	4.27718e-06	0.00486814	-0.197474	0.042953	7.74968	0.0149321	0.000416903	0.00419551	0.00252414	0.00419551	2822.34	2694.22	2383.43	2407.38	2525.88	1967.65	2103.31	2329.02	2045.16	2082.32
ENSRNOT00000092756,1	ENSRNOG00000010702	Ube3c	protein_coding	5.40734e-06	0.00583053	-0.211852	0.046578	7.12343	0.0172882	0.00180485	0.00361892	0.00332641	0.00361892	1404.67	1228.79	1386.58	1460.14	1426.12	1028.41	1260.9	1133.53	1117.35	1051.62
ENSRNOT00000055124,4	ENSRNOG00000011130	Calca	protein_coding	8.26087e-06	0.00807113	-0.857109	0.19225	3.37831	0.286199	0.037287	0.055113	0.0491755	0.055113	44.6532	41.6896	47.562	55.1485	35.7528	16.9931	28.907	28.1328	12.3362	12.9488

## Sheet: Metascape
GroupID	Category	Term	Description	LogP	Log(q-value)	InTerm_InList	Genes	Symbols
1_Summary	Reactome Gene Sets	R-HSA-422475	Axon guidance	-8.0607	-3.81755	11/552	161,288,1282,1284,1808,3678,4897,6169,6173,6230,6232,5792	AP2A2,ANK3,COL4A1,COL4A2,DPYSL2,ITGA5,NRCAM,RPL38,RPL36A,RPS25,RPS27,PTPRF
1_Member	Reactome Gene Sets	R-HSA-422475	Axon guidance	-8.0607	-3.81755	11/552	161,288,1282,1284,1808,3678,4897,6169,6173,6230,6232	AP2A2,ANK3,COL4A1,COL4A2,DPYSL2,ITGA5,NRCAM,RPL38,RPL36A,RPS25,RPS27
1_Member	Reactome Gene Sets	R-HSA-9675108	Nervous system development	-7.8632	-3.81755	11/577	161,288,1282,1284,1808,3678,4897,6169,6173,6230,6232	AP2A2,ANK3,COL4A1,COL4A2,DPYSL2,ITGA5,NRCAM,RPL38,RPL36A,RPS25,RPS27
1_Member	Reactome Gene Sets	R-HSA-373760	L1CAM interactions	-5.43414	-1.78642	5/119	161,288,1808,3678,4897	AP2A2,ANK3,DPYSL2,ITGA5,NRCAM
1_Member	GO Biological Processes	GO:0034330	cell junction organization	-2.63787	-0.274843	5/473	288,1282,3678,4897,5792	ANK3,COL4A1,ITGA5,NRCAM,PTPRF
1_Member	GO Biological Processes	GO:0050808	synapse organization	-2.63476	-0.274843	4/284	288,1282,4897,5792	ANK3,COL4A1,NRCAM,PTPRF
2_Summary	GO Biological Processes	GO:0030516	regulation of axon extension	-5.96315	-2.09359	5/93	1808,4504,4897,5048,23499,58189,84162,288,3800,8239,5792,796,1282,3184	DPYSL2,MT3,NRCAM,PAFAH1B1,MACF1,WFDC1,KIAA1109,ANK3,KIF5C,USP9X,PTPRF,CALCA,COL4A1,HNRNPD
2_Member	GO Biological Processes	GO:0030516	regulation of axon extension	-5.96315	-2.09359	5/93	1808,4504,4897,5048,23499	DPYSL2,MT3,NRCAM,PAFAH1B1,MACF1
2_Member	GO Biological Processes	GO:0061387	regulation of extent of cell growth	-5.64146	-1.89684	5/108	1808,4504,4897,5048,23499	DPYSL2,MT3,NRCAM,PAFAH1B1,MACF1
2_Member	GO Biological Processes	GO:0001558	regulation of cell growth	-4.79103	-1.30255	7/415	1808,4504,4897,5048,23499,58189,84162	DPYSL2,MT3,NRCAM,PAFAH1B1,MACF1,WFDC1,KIAA1109
2_Member	GO Biological Processes	GO:0008361	regulation of cell size	-4.57387	-1.30255	5/179	1808,4504,4897,5048,23499	DPYSL2,MT3,NRCAM,PAFAH1B1,MACF1
2_Member	GO Biological Processes	GO:0007409	axonogenesis	-4.2615	-1.19736	6/342	288,1808,3800,4897,5048,8239	ANK3,DPYSL2,KIF5C,NRCAM,PAFAH1B1,USP9X
2_Member	GO Biological Processes	GO:0061564	axon development	-4.00983	-1.1545	6/380	288,1808,3800,4897,5048,8239	ANK3,DPYSL2,KIF5C,NRCAM,PAFAH1B1,USP9X
2_Member	GO Biological Processes	GO:0048667	cell morphogenesis involved in neuron differentiation	-3.8244	-1.00919	6/411	288,1808,3800,4897,5048,8239	ANK3,DPYSL2,KIF5C,NRCAM,PAFAH1B1,USP9X
2_Member	GO Biological Processes	GO:0019226	transmission of nerve impulse	-3.73947	-0.94909	3/56	288,4897,5048	ANK3,NRCAM,PAFAH1B1
2_Member	GO Biological Processes	GO:0031175	neuron projection development	-3.61798	-0.868847	7/639	288,1808,3800,4897,5048,5792,8239	ANK3,DPYSL2,KIF5C,NRCAM,PAFAH1B1,PTPRF,USP9X
2_Member	GO Biological Processes	GO:0048812	neuron projection morphogenesis	-3.58653	-0.868446	6/455	288,1808,3800,4897,5048,8239	ANK3,DPYSL2,KIF5C,NRCAM,PAFAH1B1,USP9X
2_Member	GO Biological Processes	GO:0120039	plasma membrane bounded cell projection morphogenesis	-3.56621	-0.862975	6/459	288,1808,3800,4897,5048,8239	ANK3,DPYSL2,KIF5C,NRCAM,PAFAH1B1,USP9X
2_Member	GO Biological Processes	GO:0048858	cell projection morphogenesis	-3.54608	-0.862355	6/463	288,1808,3800,4897,5048,8239	ANK3,DPYSL2,KIF5C,NRCAM,PAFAH1B1,USP9X
2_Member	GO Biological Processes	GO:0040008	regulation of growth	-3.53299	-0.862355	7/660	1808,4504,4897,5048,23499,58189,84162	DPYSL2,MT3,NRCAM,PAFAH1B1,MACF1,WFDC1,KIAA1109
2_Member	GO Biological Processes	GO:0032990	cell part morphogenesis	-3.45312	-0.820536	6/482	288,1808,3800,4897,5048,8239	ANK3,DPYSL2,KIF5C,NRCAM,PAFAH1B1,USP9X
2_Member	GO Biological Processes	GO:0090066	regulation of anatomical structure size	-3.42934	-0.810035	6/487	796,1808,4504,4897,5048,23499	CALCA,DPYSL2,MT3,NRCAM,PAFAH1B1,MACF1
2_Member	GO Biological Processes	GO:0048638	regulation of developmental growth	-3.33767	-0.755186	5/329	1808,4504,4897,5048,23499	DPYSL2,MT3,NRCAM,PAFAH1B1,MACF1
2_Member	GO Biological Processes	GO:0000904	cell morphogenesis involved in differentiation	-3.27041	-0.709051	6/522	288,1808,3800,4897,5048,8239	ANK3,DPYSL2,KIF5C,NRCAM,PAFAH1B1,USP9X
2_Member	GO Biological Processes	GO:0032535	regulation of cellular component size	-3.21045	-0.66458	5/351	1808,4504,4897,5048,23499	DPYSL2,MT3,NRCAM,PAFAH1B1,MACF1
2_Member	GO Biological Processes	GO:0032989	cellular component morphogenesis	-3.05961	-0.579722	6/573	288,1808,3800,4897,5048,8239	ANK3,DPYSL2,KIF5C,NRCAM,PAFAH1B1,USP9X
2_Member	GO Biological Processes	GO:0035637	multicellular organismal signaling	-2.81441	-0.38646	3/116	288,4897,5048	ANK3,NRCAM,PAFAH1B1
2_Member	GO Biological Processes	GO:0010975	regulation of neuron projection development	-2.81372	-0.38646	5/431	4504,4897,5048,5792,23499	MT3,NRCAM,PAFAH1B1,PTPRF,MACF1
2_Member	GO Biological Processes	GO:0001764	neuron migration	-2.72163	-0.334898	3/125	4897,5048,8239	NRCAM,PAFAH1B1,USP9X
2_Member	GO Biological Processes	GO:0000902	cell morphogenesis	-2.70386	-0.334898	6/673	288,1808,3800,4897,5048,8239	ANK3,DPYSL2,KIF5C,NRCAM,PAFAH1B1,USP9X
2_Member	GO Biological Processes	GO:0007420	brain development	-2.4935	-0.19214	6/742	1282,1808,3184,4504,4897,5048	COL4A1,DPYSL2,HNRNPD,MT3,NRCAM,PAFAH1B1
2_Member	GO Biological Processes	GO:0050770	regulation of axonogenesis	-2.46517	-0.171559	3/154	4504,5048,23499	MT3,PAFAH1B1,MACF1
2_Member	GO Biological Processes	GO:0060322	head development	-2.36882	-0.0903222	6/787	1282,1808,3184,4504,4897,5048	COL4A1,DPYSL2,HNRNPD,MT3,NRCAM,PAFAH1B1
2_Member	GO Biological Processes	GO:0120035	regulation of plasma membrane bounded cell projection organization	-2.13648	0	5/622	4504,4897,5048,5792,23499	MT3,NRCAM,PAFAH1B1,PTPRF,MACF1
2_Member	GO Biological Processes	GO:0031344	regulation of cell projection organization	-2.08861	0	5/639	4504,4897,5048,5792,23499	MT3,NRCAM,PAFAH1B1,PTPRF,MACF1
2_Member	GO Biological Processes	GO:0007411	axon guidance	-2.00044	0	3/227	1808,3800,4897	DPYSL2,KIF5C,NRCAM
3_Summary	CORUM	CORUM:306	Ribosome, cytoplasmic	-4.73119	-1.30255	4/80	6169,6173,6230,6232,2686,55152,1778,2673,4209,4504,23195,6637,3184	RPL38,RPL36A,RPS25,RPS27,GGT7,DALRD3,DYNC1H1,GFPT1,MEF2D,MT3,MDN1,SNRPG,HNRNPD
3_Member	CORUM	CORUM:306	Ribosome, cytoplasmic	-4.73119	-1.30255	4/80	6169,6173,6230,6232	RPL38,RPL36A,RPS25,RPS27
3_Member	Reactome Gene Sets	R-HSA-156902	Peptide chain elongation	-4.54829	-1.30255	4/89	6169,6173,6230,6232	RPL38,RPL36A,RPS25,RPS27
3_Member	Reactome Gene Sets	R-HSA-192823	Viral mRNA Translation	-4.54829	-1.30255	4/89	6169,6173,6230,6232	RPL38,RPL36A,RPS25,RPS27
3_Member	WikiPathways	WP477	Cytoplasmic ribosomal proteins	-4.52917	-1.30255	4/90	6169,6173,6230,6232	RPL38,RPL36A,RPS25,RPS27
3_Member	Reactome Gene Sets	R-HSA-156842	Eukaryotic Translation Elongation	-4.47315	-1.30255	4/93	6169,6173,6230,6232	RPL38,RPL36A,RPS25,RPS27
3_Member	Reactome Gene Sets	R-HSA-2408557	Selenocysteine synthesis	-4.47315	-1.30255	4/93	6169,6173,6230,6232	RPL38,RPL36A,RPS25,RPS27
3_Member	Reactome Gene Sets	R-HSA-72764	Eukaryotic Translation Termination	-4.47315	-1.30255	4/93	6169,6173,6230,6232	RPL38,RPL36A,RPS25,RPS27
3_Member	Reactome Gene Sets	R-HSA-975956	Nonsense Mediated Decay (NMD) independent of the Exon Junction Complex (EJC)	-4.43684	-1.29428	4/95	6169,6173,6230,6232	RPL38,RPL36A,RPS25,RPS27
3_Member	Reactome Gene Sets	R-HSA-72689	Formation of a pool of free 40S subunits	-4.33257	-1.24115	4/101	6169,6173,6230,6232	RPL38,RPL36A,RPS25,RPS27
3_Member	Reactome Gene Sets	R-HSA-9633012	Response of EIF2AK4 (GCN2) to amino acid deficiency	-4.33257	-1.24115	4/101	6169,6173,6230,6232	RPL38,RPL36A,RPS25,RPS27
3_Member	Reactome Gene Sets	R-HSA-156827	L13a-mediated translational silencing of Ceruloplasmin expression	-4.17249	-1.19736	4/111	6169,6173,6230,6232	RPL38,RPL36A,RPS25,RPS27
3_Member	GO Biological Processes	GO:0002181	cytoplasmic translation	-4.15733	-1.19736	4/112	6169,6173,6230,6232	RPL38,RPL36A,RPS25,RPS27
3_Member	Reactome Gene Sets	R-HSA-1799339	SRP-dependent cotranslational protein targeting to membrane	-4.15733	-1.19736	4/112	6169,6173,6230,6232	RPL38,RPL36A,RPS25,RPS27
3_Member	Reactome Gene Sets	R-HSA-72706	GTP hydrolysis and joining of the 60S ribosomal subunit	-4.15733	-1.19736	4/112	6169,6173,6230,6232	RPL38,RPL36A,RPS25,RPS27
3_Member	GO Biological Processes	GO:0043043	peptide biosynthetic process	-4.14527	-1.19736	6/359	2686,6169,6173,6230,6232,55152	GGT7,RPL38,RPL36A,RPS25,RPS27,DALRD3
3_Member	Reactome Gene Sets	R-HSA-927802	Nonsense-Mediated Decay (NMD)	-4.11268	-1.19736	4/115	6169,6173,6230,6232	RPL38,RPL36A,RPS25,RPS27
3_Member	Reactome Gene Sets	R-HSA-975957	Nonsense Mediated Decay (NMD) enhanced by the Exon Junction Complex (EJC)	-4.11268	-1.19736	4/115	6169,6173,6230,6232	RPL38,RPL36A,RPS25,RPS27
3_Member	Reactome Gene Sets	R-HSA-2408522	Selenoamino acid metabolism	-4.06925	-1.18547	4/118	6169,6173,6230,6232	RPL38,RPL36A,RPS25,RPS27
3_Member	Reactome Gene Sets	R-HSA-72613	Eukaryotic Translation Initiation	-4.05503	-1.18547	4/119	6169,6173,6230,6232	RPL38,RPL36A,RPS25,RPS27
3_Member	Reactome Gene Sets	R-HSA-72737	Cap-dependent Translation Initiation	-4.05503	-1.18547	4/119	6169,6173,6230,6232	RPL38,RPL36A,RPS25,RPS27
3_Member	Reactome Gene Sets	R-HSA-8953897	Cellular responses to stimuli	-3.91397	-1.07244	8/771	1778,2673,4209,4504,6169,6173,6230,6232	DYNC1H1,GFPT1,MEF2D,MT3,RPL38,RPL36A,RPS25,RPS27
3_Member	Reactome Gene Sets	R-HSA-168273	Influenza Viral RNA Transcription and Replication	-3.84332	-1.01515	4/135	6169,6173,6230,6232	RPL38,RPL36A,RPS25,RPS27
3_Member	GO Biological Processes	GO:0042255	ribosome assembly	-3.60816	-0.868847	3/62	6169,6232,23195	RPL38,RPS27,MDN1
3_Member	Reactome Gene Sets	R-HSA-168255	Influenza Infection	-3.60275	-0.868847	4/156	6169,6173,6230,6232	RPL38,RPL36A,RPS25,RPS27
3_Member	Reactome Gene Sets	R-HSA-9711097	Cellular response to starvation	-3.60275	-0.868847	4/156	6169,6173,6230,6232	RPL38,RPL36A,RPS25,RPS27
3_Member	KEGG Pathway	hsa03010	Ribosome	-3.58166	-0.868446	4/158	6169,6173,6230,6232	RPL38,RPL36A,RPS25,RPS27
3_Member	GO Biological Processes	GO:0043604	amide biosynthetic process	-3.49174	-0.844027	6/474	2686,6169,6173,6230,6232,55152	GGT7,RPL38,RPL36A,RPS25,RPS27,DALRD3
3_Member	Reactome Gene Sets	R-HSA-9010553	Regulation of expression of SLITs and ROBOs	-3.45122	-0.820536	4/171	6169,6173,6230,6232	RPL38,RPL36A,RPS25,RPS27
3_Member	GO Biological Processes	GO:0006518	peptide metabolic process	-3.41991	-0.810035	6/489	2686,6169,6173,6230,6232,55152	GGT7,RPL38,RPL36A,RPS25,RPS27,DALRD3
3_Member	GO Biological Processes	GO:0042274	ribosomal small subunit biogenesis	-3.39873	-0.800236	3/73	6169,6230,6232	RPL38,RPS25,RPS27
3_Member	Reactome Gene Sets	R-HSA-6791226	Major pathway of rRNA processing in the nucleolus and cytosol	-3.33102	-0.755186	4/184	6169,6173,6230,6232	RPL38,RPL36A,RPS25,RPS27
3_Member	GO Biological Processes	GO:0006412	translation	-3.31977	-0.75124	5/332	6169,6173,6230,6232,55152	RPL38,RPL36A,RPS25,RPS27,DALRD3
3_Member	Reactome Gene Sets	R-HSA-8868773	rRNA processing in the nucleus and cytosol	-3.24463	-0.69034	4/194	6169,6173,6230,6232	RPL38,RPL36A,RPS25,RPS27
3_Member	Reactome Gene Sets	R-HSA-2262752	Cellular responses to stress	-3.17796	-0.646987	7/757	1778,2673,4209,6169,6173,6230,6232	DYNC1H1,GFPT1,MEF2D,RPL38,RPL36A,RPS25,RPS27
3_Member	Reactome Gene Sets	R-HSA-72312	rRNA processing	-3.16294	-0.646987	4/204	6169,6173,6230,6232	RPL38,RPL36A,RPS25,RPS27
3_Member	GO Biological Processes	GO:0022618	ribonucleoprotein complex assembly	-3.14712	-0.639288	4/206	6169,6232,6637,23195	RPL38,RPS27,SNRPG,MDN1
3_Member	GO Biological Processes	GO:0071826	ribonucleoprotein complex subunit organization	-3.09305	-0.597626	4/213	6169,6232,6637,23195	RPL38,RPS27,SNRPG,MDN1
3_Member	Reactome Gene Sets	R-HSA-376176	Signaling by ROBO receptors	-3.0556	-0.579722	4/218	6169,6173,6230,6232	RPL38,RPL36A,RPS25,RPS27
3_Member	KEGG Pathway	hsa05171	Coronavirus disease - COVID-19	-2.95554	-0.500949	4/232	6169,6173,6230,6232	RPL38,RPL36A,RPS25,RPS27
3_Member	GO Biological Processes	GO:0022613	ribonucleoprotein complex biogenesis	-2.75725	-0.350082	5/444	6169,6230,6232,6637,23195	RPL38,RPS25,RPS27,SNRPG,MDN1
3_Member	Reactome Gene Sets	R-HSA-8953854	Metabolism of RNA	-2.70386	-0.334898	6/673	3184,6169,6173,6230,6232,6637	HNRNPD,RPL38,RPL36A,RPS25,RPS27,SNRPG
3_Member	Reactome Gene Sets	R-HSA-72766	Translation	-2.59662	-0.252172	4/291	6169,6173,6230,6232	RPL38,RPL36A,RPS25,RPS27
3_Member	GO Biological Processes	GO:0042254	ribosome biogenesis	-2.58591	-0.252172	4/293	6169,6230,6232,23195	RPL38,RPS25,RPS27,MDN1
3_Member	GO Biological Processes	GO:0140694	non-membrane-bounded organelle assembly	-2.49809	-0.192796	4/310	1778,6169,6232,23195	DYNC1H1,RPL38,RPS27,MDN1
3_Member	GO Biological Processes	GO:0043603	cellular amide metabolic process	-2.47067	-0.173198	6/750	2686,6169,6173,6230,6232,55152	GGT7,RPL38,RPL36A,RPS25,RPS27,DALRD3
3_Member	Reactome Gene Sets	R-HSA-71291	Metabolism of amino acids and derivatives	-2.2106	0	4/374	6169,6173,6230,6232	RPL38,RPL36A,RPS25,RPS27
3_Member	GO Biological Processes	GO:0034470	ncRNA processing	-2.17082	0	4/384	6230,6232,23195,55152	RPS25,RPS27,MDN1,DALRD3
3_Member	GO Biological Processes	GO:0006364	rRNA processing	-2.04803	0	3/218	6230,6232,23195	RPS25,RPS27,MDN1
4_Summary	Reactome Gene Sets	R-HSA-3000157	Laminin interactions	-4.55807	-1.30255	3/30	1282,1284,4811,3678,4209,6519,23213,5208,4897,5792,8239	COL4A1,COL4A2,NID1,ITGA5,MEF2D,SLC3A1,SULF1,PFKFB2,NRCAM,PTPRF,USP9X
4_Member	Reactome Gene Sets	R-HSA-3000157	Laminin interactions	-4.55807	-1.30255	3/30	1282,1284,4811	COL4A1,COL4A2,NID1
4_Member	Canonical Pathways	M5887	NABA BASEMENT MEMBRANES	-4.17787	-1.19736	3/40	1282,1284,4811	COL4A1,COL4A2,NID1
4_Member	Canonical Pathways	M18	PID INTEGRIN1 PATHWAY	-3.5278	-0.862355	3/66	1282,3678,4811	COL4A1,ITGA5,NID1
4_Member	WikiPathways	WP4239	Epithelial to mesenchymal transition in colorectal cancer	-3.51005	-0.853563	4/165	1282,1284,3678,4209	COL4A1,COL4A2,ITGA5,MEF2D
4_Member	Reactome Gene Sets	R-HSA-216083	Integrin cell surface interactions	-3.20509	-0.66458	3/85	1282,1284,3678	COL4A1,COL4A2,ITGA5
4_Member	KEGG Pathway	hsa04512	ECM-receptor interaction	-3.16116	-0.646987	3/88	1282,1284,3678	COL4A1,COL4A2,ITGA5
4_Member	KEGG Pathway	hsa04974	Protein digestion and absorption	-2.96291	-0.502717	3/103	1282,1284,6519	COL4A1,COL4A2,SLC3A1
4_Member	GO Biological Processes	GO:0030198	extracellular matrix organization	-2.73785	-0.335645	4/266	1282,1284,4811,23213	COL4A1,COL4A2,NID1,SULF1
4_Member	GO Biological Processes	GO:0043062	extracellular structure organization	-2.73192	-0.334898	4/267	1282,1284,4811,23213	COL4A1,COL4A2,NID1,SULF1
4_Member	GO Biological Processes	GO:0045229	external encapsulating structure organization	-2.72014	-0.334898	4/269	1282,1284,4811,23213	COL4A1,COL4A2,NID1,SULF1
4_Member	Reactome Gene Sets	R-HSA-1474228	Degradation of the extracellular matrix	-2.58182	-0.252172	3/140	1282,1284,4811	COL4A1,COL4A2,NID1
4_Member	Reactome Gene Sets	R-HSA-1474244	Extracellular matrix organization	-2.54389	-0.218393	4/301	1282,1284,3678,4811	COL4A1,COL4A2,ITGA5,NID1
4_Member	WikiPathways	WP3932	Focal adhesion: PI3K-Akt-mTOR-signaling pathway	-2.5031	-0.193844	4/309	1282,1284,3678,5208	COL4A1,COL4A2,ITGA5,PFKFB2
4_Member	GO Biological Processes	GO:0001525	angiogenesis	-2.44411	-0.159432	4/321	1282,1284,3678,4897	COL4A1,COL4A2,ITGA5,NRCAM
4_Member	GO Biological Processes	GO:0007167	enzyme linked receptor protein signaling pathway	-2.19787	0	5/601	1282,1284,5792,8239,23213	COL4A1,COL4A2,PTPRF,USP9X,SULF1
4_Member	KEGG Pathway	hsa04510	Focal adhesion	-2.1442	0	3/201	1282,1284,3678	COL4A1,COL4A2,ITGA5
4_Member	WikiPathways	WP306	Focal adhesion	-2.13829	0	3/202	1282,1284,3678	COL4A1,COL4A2,ITGA5
4_Member	GO Biological Processes	GO:0048514	blood vessel morphogenesis	-2.04053	0	4/419	1282,1284,3678,4897	COL4A1,COL4A2,ITGA5,NRCAM
5_Summary	GO Biological Processes	GO:0048511	rhythmic process	-3.75425	-0.951631	5/267	2673,3184,5798,8239,11335	GFPT1,HNRNPD,PTPRN,USP9X,CBX3
5_Member	GO Biological Processes	GO:0048511	rhythmic process	-3.75425	-0.951631	5/267	2673,3184,5798,8239,11335	GFPT1,HNRNPD,PTPRN,USP9X,CBX3
6_Summary	GO Biological Processes	GO:0098930	axonal transport	-3.65039	-0.871911	3/60	1778,3800,5048,521,4209,84747,6169,6232,9066,23195,161,288,1282,1284,51230	DYNC1H1,KIF5C,PAFAH1B1,ATP5ME,MEF2D,UNC119B,RPL38,RPS27,SYT7,MDN1,AP2A2,ANK3,COL4A1,COL4A2,PHF20
6_Member	GO Biological Processes	GO:0098930	axonal transport	-3.65039	-0.871911	3/60	1778,3800,5048	DYNC1H1,KIF5C,PAFAH1B1
6_Member	Reactome Gene Sets	R-HSA-1852241	Organelle biogenesis and maintenance	-3.54743	-0.862355	5/296	521,1778,4209,5048,84747	ATP5ME,DYNC1H1,MEF2D,PAFAH1B1,UNC119B
6_Member	GO Biological Processes	GO:0008088	axo-dendritic transport	-3.41636	-0.810035	3/72	1778,3800,5048	DYNC1H1,KIF5C,PAFAH1B1
6_Member	GO Biological Processes	GO:0070925	organelle assembly	-3.16785	-0.646987	7/760	1778,5048,6169,6232,9066,23195,84747	DYNC1H1,PAFAH1B1,RPL38,RPS27,SYT7,MDN1,UNC119B
6_Member	Reactome Gene Sets	R-HSA-141424	Amplification of signal from the kinetochores	-3.05135	-0.579722	3/96	1778,5048,6232	DYNC1H1,PAFAH1B1,RPS27
6_Member	Reactome Gene Sets	R-HSA-141444	Amplification of signal from unattached kinetochores via a MAD2 inhibitory signal	-3.05135	-0.579722	3/96	1778,5048,6232	DYNC1H1,PAFAH1B1,RPS27
6_Member	Reactome Gene Sets	R-HSA-69618	Mitotic Spindle Checkpoint	-2.84705	-0.403455	3/113	1778,5048,6232	DYNC1H1,PAFAH1B1,RPS27
6_Member	Reactome Gene Sets	R-HSA-9648025	EML4 and NUDC in mitotic spindle formation	-2.80373	-0.38646	3/117	1778,5048,6232	DYNC1H1,PAFAH1B1,RPS27
6_Member	Reactome Gene Sets	R-HSA-2500257	Resolution of Sister Chromatid Cohesion	-2.71176	-0.334898	3/126	1778,5048,6232	DYNC1H1,PAFAH1B1,RPS27
6_Member	Reactome Gene Sets	R-HSA-5653656	Vesicle-mediated transport	-2.70386	-0.334898	6/673	161,288,1282,1284,1778,5048	AP2A2,ANK3,COL4A1,COL4A2,DYNC1H1,PAFAH1B1
6_Member	Reactome Gene Sets	R-HSA-69620	Cell Cycle Checkpoints	-2.58591	-0.252172	4/293	1778,5048,6232,51230	DYNC1H1,PAFAH1B1,RPS27,PHF20
6_Member	Reactome Gene Sets	R-HSA-5663220	RHO GTPases Activate Formins	-2.58182	-0.252172	3/140	1778,5048,6232	DYNC1H1,PAFAH1B1,RPS27
6_Member	GO Biological Processes	GO:0051650	establishment of vesicle localization	-2.53877	-0.217393	3/145	1778,3800,5048	DYNC1H1,KIF5C,PAFAH1B1
6_Member	GO Biological Processes	GO:0010970	transport along microtubule	-2.5137	-0.20044	3/148	1778,3800,5048	DYNC1H1,KIF5C,PAFAH1B1
6_Member	GO Biological Processes	GO:0051648	vesicle localization	-2.45728	-0.167495	3/155	1778,3800,5048	DYNC1H1,KIF5C,PAFAH1B1
6_Member	GO Biological Processes	GO:0030705	cytoskeleton-dependent intracellular transport	-2.22401	0	3/188	1778,3800,5048	DYNC1H1,KIF5C,PAFAH1B1
6_Member	GO Biological Processes	GO:0099111	microtubule-based transport	-2.21766	0	3/189	1778,3800,5048	DYNC1H1,KIF5C,PAFAH1B1
6_Member	Reactome Gene Sets	R-HSA-2467813	Separation of Sister Chromatids	-2.20507	0	3/191	1778,5048,6232	DYNC1H1,PAFAH1B1,RPS27
6_Member	Reactome Gene Sets	R-HSA-5617833	Cilium Assembly	-2.1442	0	3/201	1778,5048,84747	DYNC1H1,PAFAH1B1,UNC119B
6_Member	Reactome Gene Sets	R-HSA-68877	Mitotic Prometaphase	-2.12659	0	3/204	1778,5048,6232	DYNC1H1,PAFAH1B1,RPS27
7_Summary	GO Biological Processes	GO:0010256	endomembrane system organization	-3.35056	-0.759753	6/504	288,5048,5798,9066,9381,55666,4504,4897,23250,3184,84162,115111	ANK3,PAFAH1B1,PTPRN,SYT7,OTOF,NPLOC4,MT3,NRCAM,ATP11A,HNRNPD,KIAA1109,SLC26A7
7_Member	GO Biological Processes	GO:0010256	endomembrane system organization	-3.35056	-0.759753	6/504	288,5048,5798,9066,9381,55666	ANK3,PAFAH1B1,PTPRN,SYT7,OTOF,NPLOC4
7_Member	GO Biological Processes	GO:0061024	membrane organization	-3.12132	-0.619735	7/774	288,4504,4897,5048,9066,9381,23250	ANK3,MT3,NRCAM,PAFAH1B1,SYT7,OTOF,ATP11A
7_Member	GO Biological Processes	GO:0071241	cellular response to inorganic substance	-3.04088	-0.575013	4/220	288,3184,4504,9066	ANK3,HNRNPD,MT3,SYT7
7_Member	GO Biological Processes	GO:0099504	synaptic vesicle cycle	-2.83607	-0.397868	3/114	9066,9381,84162	SYT7,OTOF,KIAA1109
7_Member	GO Biological Processes	GO:0099003	vesicle-mediated transport in synapse	-2.77226	-0.36007	3/120	9066,9381,84162	SYT7,OTOF,KIAA1109
7_Member	GO Biological Processes	GO:0046903	secretion	-2.59094	-0.252172	5/485	5048,5798,9066,9381,115111	PAFAH1B1,PTPRN,SYT7,OTOF,SLC26A7
7_Member	GO Biological Processes	GO:0007009	plasma membrane organization	-2.59063	-0.252172	3/139	288,9066,9381	ANK3,SYT7,OTOF
7_Member	GO Biological Processes	GO:0023061	signal release	-2.44166	-0.159432	3/157	5798,9066,9381	PTPRN,SYT7,OTOF
7_Member	GO Biological Processes	GO:0010038	response to metal ion	-2.30695	-0.0321514	4/351	288,3184,4504,9066	ANK3,HNRNPD,MT3,SYT7
7_Member	GO Biological Processes	GO:0032940	secretion by cell	-2.2187	0	4/372	5048,5798,9066,9381	PAFAH1B1,PTPRN,SYT7,OTOF
7_Member	GO Biological Processes	GO:0071248	cellular response to metal ion	-2.21135	0	3/190	288,4504,9066	ANK3,MT3,SYT7
7_Member	GO Biological Processes	GO:0140352	export from cell	-2.02646	0	4/423	5048,5798,9066,9381	PAFAH1B1,PTPRN,SYT7,OTOF
8_Summary	Reactome Gene Sets	R-HSA-425393	Transport of inorganic cations/anions and amino acids/oligopeptides	-2.90356	-0.454499	3/108	6519,23315,115111,161,23250,26234	SLC3A1,SLC9A8,SLC26A7,AP2A2,ATP11A,FBXL5
8_Member	Reactome Gene Sets	R-HSA-425393	Transport of inorganic cations/anions and amino acids/oligopeptides	-2.90356	-0.454499	3/108	6519,23315,115111	SLC3A1,SLC9A8,SLC26A7
8_Member	Reactome Gene Sets	R-HSA-382551	Transport of small molecules	-2.53127	-0.213964	6/729	161,6519,23250,23315,26234,115111	AP2A2,SLC3A1,ATP11A,SLC9A8,FBXL5,SLC26A7
8_Member	GO Biological Processes	GO:0098656	anion transmembrane transport	-2.00044	0	3/227	6519,23315,115111	SLC3A1,SLC9A8,SLC26A7
9_Summary	GO Biological Processes	GO:0098876	vesicle-mediated transport to the plasma membrane	-2.80373	-0.38646	3/117	288,23499,84162	ANK3,MACF1,KIAA1109
9_Member	GO Biological Processes	GO:0098876	vesicle-mediated transport to the plasma membrane	-2.80373	-0.38646	3/117	288,23499,84162	ANK3,MACF1,KIAA1109
10_Summary	GO Biological Processes	GO:0060348	bone development	-2.1621	0	3/198	4209,5048,23213	MEF2D,PAFAH1B1,SULF1
10_Member	GO Biological Processes	GO:0060348	bone development	-2.1621	0	3/198	4209,5048,23213	MEF2D,PAFAH1B1,SULF1
11_Summary	GO Biological Processes	GO:0006091	generation of precursor metabolites and energy	-2.15524	0	4/388	521,2673,4504,5208	ATP5ME,GFPT1,MT3,PFKFB2
11_Member	GO Biological Processes	GO:0006091	generation of precursor metabolites and energy	-2.15524	0	4/388	521,2673,4504,5208	ATP5ME,GFPT1,MT3,PFKFB2
12_Summary	Reactome Gene Sets	R-HSA-112316	Neuronal System	-2.07279	0	4/410	161,5792,9066,26251	AP2A2,PTPRF,SYT7,KCNG2
12_Member	Reactome Gene Sets	R-HSA-112316	Neuronal System	-2.07279	0	4/410	161,5792,9066,26251	AP2A2,PTPRF,SYT7,KCNG2
13_Summary	GO Biological Processes	GO:0010810	regulation of cell-substrate adhesion	-2.05345	0	3/217	3678,4811,23499	ITGA5,NID1,MACF1
13_Member	GO Biological Processes	GO:0010810	regulation of cell-substrate adhesion	-2.05345	0	3/217	3678,4811,23499	ITGA5,NID1,MACF1
